# Supplementary material for: Next generation pan-cancer blood proteome profiling using proximity extension assay
Source: Nat Commun. 2023 Jul 18;14:4308. doi: 10.1038/s41467-023-39765-y (PMC10354027; doi:10.1038/s41467-023-39765-y)
Supplement: Supplementary file 3 — Supplementary data 1 [file 41467_2023_39765_MOESM3_ESM.xlsx]

## Sheet: Cohort overview
Cohort	Cancer	Age_range	Sex (n)		Cancer stages (n)					Cancer grades (n)
			Female	Male	1	2	3	4	Unknown	6	7	8	9	10
U-CAN	AML	63.92 (35 - 83)	23	27	10	10	14		16
U-CAN	CLL	70.19 (50 - 85)	21	27	33	2	6		7
U-CAN	DLBCL	61.35 (46 - 73)	24	31	11	10	4	25	5
U-CAN	Myeloma	65.74 (46 - 75)	15	23					38
U-CAN	Lung	67.27 (46 - 76)	152	116	98	22	60	88
U-CAN	Colorectal	65.59 (45 - 75)	101	120	26	68	99	28
U-CAN	Glioma	59.32 (30 - 81)	65	80		30	24	91
U-CAN	Prostate	65.45 (45 - 75)		163						57	68	8	27	3
U-CAN	Breast	61.52 (45 - 75)	152		64	70	14	4
U-CAN	Cervical	49.03 (35 - 74)	102		78	12	5	5	2
U-CAN	Endometrial	65.95 (47 - 75)	101		58	21	17	5
U-CAN	Ovarian	61.87 (40 - 80)	134		31	6	61	36
Wellness		57.09 (50 - 65)	35	39
