# Supplementary material for: Next generation pan-cancer blood proteome profiling using proximity extension assay
Source: Nat Commun. 2023 Jul 18;14:4308. doi: 10.1038/s41467-023-39765-y (PMC10354027; doi:10.1038/s41467-023-39765-y)
Supplement: Supplementary file 4 — Supplementary data 2 [file 41467_2023_39765_MOESM4_ESM.xlsx]

## Sheet: U-CAN cohort
Cancer	Sex	Age	Stage	Grade
AML	Male	(30-40)	3
AML	Male	(30-40)	1
AML	Male	(30-40)	Unknown
AML	Male	(30-40)	Unknown
AML	Female	(40-50)	1
AML	Female	(40-50)	Unknown
AML	Male	(40-50)	2
AML	Male	(50-60)	Unknown
AML	Female	(50-60)	2
AML	Male	(50-60)	1
AML	Male	(50-60)	1
AML	Female	(50-60)	1
AML	Female	(50-60)	3
AML	Male	(50-60)	3
AML	Female	(50-60)	Unknown
AML	Male	(60-70)	Unknown
AML	Female	(60-70)	Unknown
AML	Male	(60-70)	Unknown
AML	Female	(60-70)	1
AML	Female	(60-70)	3
AML	Female	(60-70)	3
AML	Female	(60-70)	Unknown
AML	Female	(60-70)	2
AML	Male	(60-70)	3
AML	Male	(60-70)	3
AML	Male	(60-70)	3
AML	Male	(60-70)	2
AML	Female	(60-70)	2
AML	Male	(60-70)	Unknown
AML	Male	(60-70)	3
AML	Female	(60-70)	1
AML	Male	(60-70)	1
AML	Male	(60-70)	Unknown
AML	Female	(70-80)	1
AML	Male	(70-80)	3
AML	Male	(70-80)	Unknown
AML	Male	(70-80)	2
AML	Female	(70-80)	2
AML	Female	(70-80)	3
AML	Male	(70-80)	Unknown
AML	Male	(70-80)	2
AML	Female	(70-80)	3
AML	Male	(70-80)	2
AML	Female	(70-80)	2
AML	Female	(70-80)	1
AML	Female	(70-80)	Unknown
AML	Male	(80-90)	Unknown
AML	Female	(80-90)	Unknown
AML	Female	(80-90)	3
AML	Male	(80-90)	3
Breast	Female	(40-50)	3
Breast	Female	(40-50)	2
Breast	Female	(40-50)	1
Breast	Female	(40-50)	1
Breast	Female	(40-50)	2
Breast	Female	(40-50)	2
Breast	Female	(40-50)	1
Breast	Female	(40-50)	2
Breast	Female	(40-50)	2
Breast	Female	(40-50)	1
Breast	Female	(40-50)	2
Breast	Female	(40-50)	2
Breast	Female	(40-50)	1
Breast	Female	(40-50)	1
Breast	Female	(40-50)	1
Breast	Female	(40-50)	2
Breast	Female	(40-50)	1
Breast	Female	(40-50)	2
Breast	Female	(50-60)	2
Breast	Female	(50-60)	1
Breast	Female	(50-60)	1
Breast	Female	(50-60)	1
Breast	Female	(50-60)	2
Breast	Female	(50-60)	1
Breast	Female	(50-60)	2
Breast	Female	(50-60)	2
Breast	Female	(50-60)	2
Breast	Female	(50-60)	1
Breast	Female	(50-60)	1
Breast	Female	(50-60)	2
Breast	Female	(50-60)	4
Breast	Female	(50-60)	2
Breast	Female	(50-60)	2
Breast	Female	(50-60)	2
Breast	Female	(50-60)	4
Breast	Female	(50-60)	1
Breast	Female	(50-60)	1
Breast	Female	(50-60)	1
Breast	Female	(50-60)	2
Breast	Female	(50-60)	1
Breast	Female	(50-60)	1
Breast	Female	(50-60)	1
Breast	Female	(50-60)	1
Breast	Female	(50-60)	1
Breast	Female	(50-60)	3
Breast	Female	(50-60)	2
Breast	Female	(50-60)	2
Breast	Female	(50-60)	1
Breast	Female	(50-60)	3
Breast	Female	(50-60)	1
Breast	Female	(50-60)	2
Breast	Female	(50-60)	2
Breast	Female	(50-60)	2
Breast	Female	(50-60)	2
Breast	Female	(50-60)	1
Breast	Female	(50-60)	1
Breast	Female	(50-60)	2
Breast	Female	(50-60)	1
Breast	Female	(50-60)	1
Breast	Female	(50-60)	3
Breast	Female	(50-60)	3
Breast	Female	(50-60)	3
Breast	Female	(50-60)	3
Breast	Female	(50-60)	1
Breast	Female	(50-60)	3
Breast	Female	(50-60)	2
Breast	Female	(60-70)	2
Breast	Female	(60-70)	2
Breast	Female	(60-70)	2
Breast	Female	(60-70)	1
Breast	Female	(60-70)	1
Breast	Female	(60-70)	1
Breast	Female	(60-70)	2
Breast	Female	(60-70)	1
Breast	Female	(60-70)	2
Breast	Female	(60-70)	2
Breast	Female	(60-70)	1
Breast	Female	(60-70)	1
Breast	Female	(60-70)	2
Breast	Female	(60-70)	3
Breast	Female	(60-70)	2
Breast	Female	(60-70)	2
Breast	Female	(60-70)	1
Breast	Female	(60-70)	2
Breast	Female	(60-70)	1
Breast	Female	(60-70)	1
Breast	Female	(60-70)	3
Breast	Female	(60-70)	2
Breast	Female	(60-70)	2
Breast	Female	(60-70)	2
Breast	Female	(60-70)	2
Breast	Female	(60-70)	2
Breast	Female	(60-70)	1
Breast	Female	(60-70)	1
Breast	Female	(60-70)	2
Breast	Female	(60-70)	2
Breast	Female	(60-70)	1
Breast	Female	(60-70)	2
Breast	Female	(60-70)	3
Breast	Female	(60-70)	2
Breast	Female	(60-70)	4
Breast	Female	(60-70)	1
Breast	Female	(60-70)	3
Breast	Female	(60-70)	1
Breast	Female	(60-70)	2
Breast	Female	(60-70)	2
Breast	Female	(60-70)	2
Breast	Female	(60-70)	1
Breast	Female	(60-70)	2
Breast	Female	(60-70)	2
Breast	Female	(70-80)	4
Breast	Female	(70-80)	2
Breast	Female	(70-80)	2
Breast	Female	(70-80)	2
Breast	Female	(70-80)	2
Breast	Female	(70-80)	1
Breast	Female	(70-80)	2
Breast	Female	(70-80)	1
Breast	Female	(70-80)	1
Breast	Female	(70-80)	1
Breast	Female	(70-80)	2
Breast	Female	(70-80)	1
Breast	Female	(70-80)	2
Breast	Female	(70-80)	2
Breast	Female	(70-80)	3
Breast	Female	(70-80)	1
Breast	Female	(70-80)	1
Breast	Female	(70-80)	1
Breast	Female	(70-80)	2
Breast	Female	(70-80)	1
Breast	Female	(70-80)	1
Breast	Female	(70-80)	2
Breast	Female	(70-80)	2
Breast	Female	(70-80)	2
Breast	Female	(70-80)	1
Breast	Female	(70-80)	1
Breast	Female	(70-80)	1
Breast	Female	(70-80)	2
Breast	Female	(70-80)	1
Breast	Female	(70-80)	1
Breast	Female	(70-80)	1
Breast	Female	(70-80)	2
Breast	Female	(70-80)	1
Breast	Female	(70-80)	1
Breast	Female	(70-80)	2
Breast	Female	(70-80)	3
Breast	Female	(70-80)	2
Breast	Female	(70-80)	2
Breast	Female	(70-80)	1
Breast	Female	(70-80)	1
Breast	Female	(70-80)	2
Breast	Female	(50-60)	2
Colorectal	Male	(40-50)	2
Colorectal	Female	(40-50)	2
Colorectal	Female	(40-50)	3
Colorectal	Female	(40-50)	2
Colorectal	Male	(50-60)	3
Colorectal	Female	(50-60)	3
Colorectal	Female	(50-60)	2
Colorectal	Female	(50-60)	2
Colorectal	Female	(50-60)	2
Colorectal	Female	(50-60)	3
Colorectal	Female	(50-60)	1
Colorectal	Male	(50-60)	1
Colorectal	Male	(50-60)	2
Colorectal	Female	(50-60)	2
Colorectal	Male	(50-60)	4
Colorectal	Female	(50-60)	2
Colorectal	Male	(50-60)	4
Colorectal	Male	(50-60)	2
Colorectal	Male	(50-60)	2
Colorectal	Male	(50-60)	3
Colorectal	Female	(50-60)	4
Colorectal	Female	(50-60)	3
Colorectal	Male	(60-70)	3
Colorectal	Female	(60-70)	2
Colorectal	Male	(60-70)	4
Colorectal	Male	(60-70)	3
Colorectal	Female	(60-70)	3
Colorectal	Male	(60-70)	3
Colorectal	Male	(60-70)	3
Colorectal	Male	(60-70)	2
Colorectal	Female	(60-70)	3
Colorectal	Female	(60-70)	4
Colorectal	Female	(60-70)	2
Colorectal	Male	(60-70)	3
Colorectal	Female	(60-70)	2
Colorectal	Female	(60-70)	1
Colorectal	Male	(60-70)	2
Colorectal	Female	(60-70)	3
Colorectal	Female	(60-70)	4
Colorectal	Male	(60-70)	2
Colorectal	Male	(60-70)	3
Colorectal	Female	(60-70)	3
Colorectal	Male	(60-70)	2
Colorectal	Male	(60-70)	1
Colorectal	Female	(60-70)	3
Colorectal	Female	(60-70)	2
Colorectal	Female	(60-70)	2
Colorectal	Male	(60-70)	3
Colorectal	Female	(60-70)	2
Colorectal	Male	(60-70)	4
Colorectal	Male	(60-70)	3
Colorectal	Female	(60-70)	2
Colorectal	Male	(60-70)	2
Colorectal	Female	(60-70)	3
Colorectal	Male	(60-70)	2
Colorectal	Male	(60-70)	2
Colorectal	Female	(60-70)	3
Colorectal	Female	(60-70)	2
Colorectal	Female	(60-70)	3
Colorectal	Male	(60-70)	2
Colorectal	Female	(60-70)	1
Colorectal	Female	(60-70)	4
Colorectal	Female	(60-70)	2
Colorectal	Female	(60-70)	2
Colorectal	Male	(60-70)	2
Colorectal	Male	(60-70)	3
Colorectal	Male	(60-70)	2
Colorectal	Male	(60-70)	3
Colorectal	Male	(60-70)	4
Colorectal	Female	(60-70)	2
Colorectal	Male	(60-70)	2
Colorectal	Female	(60-70)	3
Colorectal	Male	(60-70)	1
Colorectal	Female	(60-70)	2
Colorectal	Female	(60-70)	2
Colorectal	Male	(60-70)	4
Colorectal	Female	(60-70)	3
Colorectal	Female	(60-70)	4
Colorectal	Female	(60-70)	2
Colorectal	Male	(60-70)	4
Colorectal	Male	(60-70)	3
Colorectal	Female	(60-70)	2
Colorectal	Female	(60-70)	3
Colorectal	Female	(60-70)	2
Colorectal	Female	(60-70)	1
Colorectal	Female	(60-70)	1
Colorectal	Male	(60-70)	2
Colorectal	Male	(60-70)	3
Colorectal	Female	(60-70)	2
Colorectal	Female	(60-70)	1
Colorectal	Female	(60-70)	3
Colorectal	Male	(60-70)	3
Colorectal	Male	(60-70)	3
Colorectal	Male	(60-70)	3
Colorectal	Male	(60-70)	3
Colorectal	Male	(60-70)	1
Colorectal	Male	(70-80)	3
Colorectal	Male	(70-80)	3
Colorectal	Female	(70-80)	3
Colorectal	Male	(70-80)	1
Colorectal	Female	(70-80)	4
Colorectal	Male	(70-80)	2
Colorectal	Male	(70-80)	3
Colorectal	Male	(70-80)	2
Colorectal	Female	(70-80)	1
Colorectal	Female	(70-80)	3
Colorectal	Female	(70-80)	3
Colorectal	Female	(70-80)	2
Colorectal	Female	(70-80)	3
Colorectal	Male	(70-80)	3
Colorectal	Female	(70-80)	2
Colorectal	Male	(70-80)	3
Colorectal	Male	(70-80)	3
Colorectal	Male	(70-80)	3
Colorectal	Female	(70-80)	4
Colorectal	Female	(70-80)	1
Colorectal	Male	(70-80)	2
Colorectal	Male	(70-80)	2
Colorectal	Female	(70-80)	2
Colorectal	Female	(70-80)	4
Colorectal	Female	(70-80)	2
Colorectal	Male	(70-80)	1
Colorectal	Male	(70-80)	3
Colorectal	Male	(70-80)	4
Colorectal	Female	(70-80)	3
Colorectal	Female	(70-80)	1
Colorectal	Male	(70-80)	2
Colorectal	Female	(70-80)	1
Colorectal	Female	(70-80)	3
Colorectal	Male	(70-80)	2
Colorectal	Female	(70-80)	3
Colorectal	Male	(70-80)	2
Colorectal	Male	(70-80)	2
Colorectal	Female	(70-80)	2
Colorectal	Male	(70-80)	3
Colorectal	Female	(70-80)	3
Colorectal	Male	(70-80)	3
Colorectal	Female	(70-80)	3
Colorectal	Female	(70-80)	2
Colorectal	Female	(70-80)	3
Colorectal	Male	(70-80)	3
Colorectal	Male	(40-50)	3
Colorectal	Female	(40-50)	1
Colorectal	Male	(40-50)	3
Colorectal	Female	(50-60)	4
Colorectal	Female	(50-60)	2
Colorectal	Male	(50-60)	3
Colorectal	Female	(50-60)	4
Colorectal	Male	(50-60)	1
Colorectal	Male	(50-60)	3
Colorectal	Male	(50-60)	3
Colorectal	Male	(50-60)	3
Colorectal	Female	(50-60)	1
Colorectal	Female	(50-60)	4
Colorectal	Male	(50-60)	3
Colorectal	Female	(50-60)	3
Colorectal	Male	(50-60)	3
Colorectal	Male	(50-60)	4
Colorectal	Female	(60-70)	4
Colorectal	Male	(60-70)	2
Colorectal	Male	(60-70)	3
Colorectal	Female	(60-70)	2
Colorectal	Female	(60-70)	4
Colorectal	Male	(60-70)	3
Colorectal	Female	(60-70)	2
Colorectal	Male	(60-70)	3
Colorectal	Female	(60-70)	3
Colorectal	Male	(60-70)	3
Colorectal	Male	(60-70)	1
Colorectal	Female	(60-70)	3
Colorectal	Male	(60-70)	2
Colorectal	Male	(60-70)	2
Colorectal	Male	(60-70)	4
Colorectal	Female	(60-70)	1
Colorectal	Female	(60-70)	3
Colorectal	Male	(60-70)	2
Colorectal	Male	(60-70)	3
Colorectal	Male	(60-70)	4
Colorectal	Male	(60-70)	3
Colorectal	Female	(60-70)	4
Colorectal	Male	(60-70)	3
Colorectal	Male	(60-70)	2
Colorectal	Male	(60-70)	3
Colorectal	Female	(60-70)	3
Colorectal	Male	(60-70)	3
Colorectal	Female	(60-70)	4
Colorectal	Male	(60-70)	3
Colorectal	Male	(60-70)	3
Colorectal	Female	(60-70)	1
Colorectal	Male	(60-70)	3
Colorectal	Male	(60-70)	2
Colorectal	Female	(60-70)	3
Colorectal	Female	(60-70)	2
Colorectal	Male	(60-70)	3
Colorectal	Male	(70-80)	3
Colorectal	Female	(70-80)	3
Colorectal	Female	(70-80)	3
Colorectal	Male	(70-80)	3
Colorectal	Female	(70-80)	1
Colorectal	Male	(70-80)	3
Colorectal	Male	(70-80)	1
Colorectal	Male	(70-80)	3
Colorectal	Male	(70-80)	3
Colorectal	Male	(70-80)	3
Colorectal	Male	(70-80)	3
Colorectal	Male	(70-80)	2
Colorectal	Male	(70-80)	3
Colorectal	Male	(70-80)	1
Colorectal	Male	(70-80)	2
Colorectal	Female	(70-80)	3
Colorectal	Male	(70-80)	1
Colorectal	Male	(70-80)	3
Colorectal	Male	(70-80)	3
Colorectal	Female	(70-80)	3
Colorectal	Male	(70-80)	2
Colorectal	Female	(70-80)	3
Colorectal	Male	(70-80)	3
Colorectal	Male	(70-80)	4
Colorectal	Male	(70-80)	2
Colorectal	Male	(70-80)	4
Colorectal	Male	(70-80)	3
Cervical	Female	(30-40)	1
Cervical	Female	(30-40)	1
Cervical	Female	(30-40)	1
Cervical	Female	(30-40)	1
Cervical	Female	(30-40)	1
Cervical	Female	(30-40)	1
Cervical	Female	(30-40)	1
Cervical	Female	(30-40)	1
Cervical	Female	(30-40)	1
Cervical	Female	(30-40)	1
Cervical	Female	(30-40)	1
Cervical	Female	(30-40)	3
Cervical	Female	(30-40)	1
Cervical	Female	(30-40)	1
Cervical	Female	(30-40)	1
Cervical	Female	(30-40)	2
Cervical	Female	(30-40)	1
Cervical	Female	(30-40)	1
Cervical	Female	(30-40)	1
Cervical	Female	(30-40)	1
Cervical	Female	(30-40)	1
Cervical	Female	(30-40)	1
Cervical	Female	(30-40)	1
Cervical	Female	(30-40)	1
Cervical	Female	(30-40)	1
Cervical	Female	(40-50)	1
Cervical	Female	(40-50)	1
Cervical	Female	(40-50)	1
Cervical	Female	(40-50)	1
Cervical	Female	(40-50)	2
Cervical	Female	(40-50)	1
Cervical	Female	(40-50)	1
Cervical	Female	(40-50)	1
Cervical	Female	(40-50)	1
Cervical	Female	(40-50)	2
Cervical	Female	(40-50)	1
Cervical	Female	(40-50)	1
Cervical	Female	(40-50)	1
Cervical	Female	(40-50)	1
Cervical	Female	(40-50)	1
Cervical	Female	(40-50)	1
Cervical	Female	(40-50)	1
Cervical	Female	(40-50)	2
Cervical	Female	(40-50)	1
Cervical	Female	(40-50)	1
Cervical	Female	(40-50)	1
Cervical	Female	(40-50)	1
Cervical	Female	(40-50)	1
Cervical	Female	(40-50)	1
Cervical	Female	(40-50)	1
Cervical	Female	(40-50)	1
Cervical	Female	(40-50)	1
Cervical	Female	(40-50)	1
Cervical	Female	(40-50)	1
Cervical	Female	(40-50)	1
Cervical	Female	(40-50)	3
Cervical	Female	(40-50)	1
Cervical	Female	(40-50)	3
Cervical	Female	(40-50)	2
Cervical	Female	(40-50)	1
Cervical	Female	(40-50)	1
Cervical	Female	(40-50)	1
Cervical	Female	(40-50)	Unknown
Cervical	Female	(40-50)	1
Cervical	Female	(40-50)	1
Cervical	Female	(40-50)	1
Cervical	Female	(50-60)	1
Cervical	Female	(50-60)	1
Cervical	Female	(50-60)	1
Cervical	Female	(50-60)	1
Cervical	Female	(50-60)	1
Cervical	Female	(50-60)	1
Cervical	Female	(50-60)	1
Cervical	Female	(50-60)	1
Cervical	Female	(50-60)	Unknown
Cervical	Female	(50-60)	1
Cervical	Female	(50-60)	2
Cervical	Female	(50-60)	3
Cervical	Female	(50-60)	1
Cervical	Female	(60-70)	1
Cervical	Female	(60-70)	3
Cervical	Female	(60-70)	1
Cervical	Female	(60-70)	1
Cervical	Female	(60-70)	2
Cervical	Female	(60-70)	1
Cervical	Female	(60-70)	4
Cervical	Female	(60-70)	2
Cervical	Female	(60-70)	1
Cervical	Female	(60-70)	4
Cervical	Female	(60-70)	1
Cervical	Female	(60-70)	1
Cervical	Female	(60-70)	2
Cervical	Female	(60-70)	1
Cervical	Female	(70-80)	1
Cervical	Female	(70-80)	1
Cervical	Female	(70-80)	2
Cervical	Female	(70-80)	2
Cervical	Female	(70-80)	2
Cervical	Female	(70-80)	1
Cervical	Female	(70-80)	4
Cervical	Female	(70-80)	4
Cervical	Female	(70-80)	4
Endometrial	Female	(40-50)	1
Endometrial	Female	(40-50)	1
Endometrial	Female	(40-50)	3
Endometrial	Female	(40-50)	2
Endometrial	Female	(50-60)	1
Endometrial	Female	(50-60)	1
Endometrial	Female	(50-60)	3
Endometrial	Female	(50-60)	1
Endometrial	Female	(50-60)	2
Endometrial	Female	(50-60)	1
Endometrial	Female	(50-60)	1
Endometrial	Female	(50-60)	1
Endometrial	Female	(50-60)	1
Endometrial	Female	(50-60)	2
Endometrial	Female	(50-60)	2
Endometrial	Female	(50-60)	1
Endometrial	Female	(60-70)	1
Endometrial	Female	(60-70)	1
Endometrial	Female	(60-70)	1
Endometrial	Female	(60-70)	3
Endometrial	Female	(60-70)	2
Endometrial	Female	(60-70)	1
Endometrial	Female	(60-70)	1
Endometrial	Female	(60-70)	1
Endometrial	Female	(60-70)	1
Endometrial	Female	(60-70)	1
Endometrial	Female	(60-70)	4
Endometrial	Female	(60-70)	1
Endometrial	Female	(60-70)	1
Endometrial	Female	(60-70)	1
Endometrial	Female	(60-70)	1
Endometrial	Female	(60-70)	1
Endometrial	Female	(60-70)	1
Endometrial	Female	(60-70)	4
Endometrial	Female	(60-70)	1
Endometrial	Female	(60-70)	1
Endometrial	Female	(60-70)	3
Endometrial	Female	(60-70)	1
Endometrial	Female	(60-70)	2
Endometrial	Female	(60-70)	1
Endometrial	Female	(60-70)	3
Endometrial	Female	(60-70)	2
Endometrial	Female	(60-70)	1
Endometrial	Female	(60-70)	1
Endometrial	Female	(60-70)	1
Endometrial	Female	(60-70)	2
Endometrial	Female	(60-70)	1
Endometrial	Female	(60-70)	2
Endometrial	Female	(60-70)	1
Endometrial	Female	(60-70)	1
Endometrial	Female	(60-70)	2
Endometrial	Female	(60-70)	1
Endometrial	Female	(60-70)	3
Endometrial	Female	(60-70)	2
Endometrial	Female	(60-70)	1
Endometrial	Female	(60-70)	1
Endometrial	Female	(60-70)	3
Endometrial	Female	(60-70)	1
Endometrial	Female	(60-70)	1
Endometrial	Female	(60-70)	1
Endometrial	Female	(60-70)	1
Endometrial	Female	(60-70)	1
Endometrial	Female	(60-70)	1
Endometrial	Female	(60-70)	3
Endometrial	Female	(60-70)	1
Endometrial	Female	(70-80)	2
Endometrial	Female	(70-80)	1
Endometrial	Female	(70-80)	1
Endometrial	Female	(70-80)	2
Endometrial	Female	(70-80)	2
Endometrial	Female	(70-80)	2
Endometrial	Female	(70-80)	3
Endometrial	Female	(70-80)	2
Endometrial	Female	(70-80)	1
Endometrial	Female	(70-80)	1
Endometrial	Female	(70-80)	2
Endometrial	Female	(70-80)	1
Endometrial	Female	(70-80)	1
Endometrial	Female	(70-80)	2
Endometrial	Female	(70-80)	1
Endometrial	Female	(70-80)	4
Endometrial	Female	(70-80)	1
Endometrial	Female	(70-80)	3
Endometrial	Female	(70-80)	2
Endometrial	Female	(70-80)	2
Endometrial	Female	(70-80)	1
Endometrial	Female	(70-80)	3
Endometrial	Female	(70-80)	4
Endometrial	Female	(70-80)	1
Endometrial	Female	(70-80)	1
Endometrial	Female	(70-80)	3
Endometrial	Female	(70-80)	4
Endometrial	Female	(70-80)	3
Endometrial	Female	(70-80)	2
Endometrial	Female	(70-80)	3
Endometrial	Female	(70-80)	1
Endometrial	Female	(70-80)	3
Endometrial	Female	(70-80)	1
Endometrial	Female	(70-80)	3
Endometrial	Female	(70-80)	1
Endometrial	Female	(70-80)	3
Glioma	Male	(30-40)	2
Glioma	Female	(30-40)	2
Glioma	Female	(30-40)	2
Glioma	Male	(30-40)	2
Glioma	Female	(30-40)	2
Glioma	Male	(30-40)	2
Glioma	Male	(30-40)	2
Glioma	Male	(30-40)	2
Glioma	Male	(30-40)	2
Glioma	Male	(40-50)	2
Glioma	Female	(40-50)	2
Glioma	Male	(40-50)	2
Glioma	Male	(40-50)	2
Glioma	Female	(40-50)	2
Glioma	Female	(40-50)	2
Glioma	Male	(40-50)	2
Glioma	Male	(40-50)	2
Glioma	Male	(40-50)	2
Glioma	Male	(50-60)	2
Glioma	Female	(50-60)	2
Glioma	Male	(50-60)	2
Glioma	Male	(50-60)	2
Glioma	Male	(50-60)	2
Glioma	Male	(60-70)	2
Glioma	Female	(60-70)	2
Glioma	Female	(60-70)	2
Glioma	Female	(60-70)	2
Glioma	Female	(70-80)	2
Glioma	Female	(70-80)	2
Glioma	Male	(70-80)	2
Glioma	Female	(30-40)	3
Glioma	Male	(30-40)	3
Glioma	Male	(30-40)	3
Glioma	Female	(40-50)	3
Glioma	Female	(40-50)	3
Glioma	Female	(40-50)	3
Glioma	Male	(40-50)	3
Glioma	Male	(40-50)	3
Glioma	Female	(40-50)	3
Glioma	Male	(40-50)	3
Glioma	Male	(50-60)	3
Glioma	Male	(50-60)	3
Glioma	Female	(50-60)	3
Glioma	Female	(50-60)	3
Glioma	Female	(50-60)	3
Glioma	Female	(60-70)	3
Glioma	Female	(60-70)	3
Glioma	Male	(60-70)	3
Glioma	Female	(60-70)	3
Glioma	Female	(70-80)	3
Glioma	Male	(70-80)	3
Glioma	Female	(70-80)	3
Glioma	Male	(70-80)	3
Glioma	Male	(80-90)	3
Glioma	Female	(30-40)	4
Glioma	Male	(40-50)	4
Glioma	Male	(40-50)	4
Glioma	Male	(40-50)	4
Glioma	Female	(40-50)	4
Glioma	Male	(40-50)	4
Glioma	Female	(50-60)	4
Glioma	Male	(50-60)	4
Glioma	Male	(50-60)	4
Glioma	Male	(50-60)	4
Glioma	Male	(50-60)	4
Glioma	Female	(50-60)	4
Glioma	Female	(50-60)	4
Glioma	Female	(50-60)	4
Glioma	Male	(50-60)	4
Glioma	Male	(50-60)	4
Glioma	Female	(50-60)	4
Glioma	Male	(50-60)	4
Glioma	Male	(50-60)	4
Glioma	Male	(50-60)	4
Glioma	Male	(50-60)	4
Glioma	Female	(50-60)	4
Glioma	Female	(50-60)	4
Glioma	Female	(50-60)	4
Glioma	Male	(50-60)	4
Glioma	Female	(60-70)	4
Glioma	Male	(60-70)	4
Glioma	Male	(60-70)	4
Glioma	Male	(60-70)	4
Glioma	Female	(60-70)	4
Glioma	Male	(60-70)	4
Glioma	Male	(60-70)	4
Glioma	Female	(60-70)	4
Glioma	Female	(60-70)	4
Glioma	Female	(60-70)	4
Glioma	Female	(60-70)	4
Glioma	Male	(60-70)	4
Glioma	Male	(60-70)	4
Glioma	Male	(60-70)	4
Glioma	Female	(60-70)	4
Glioma	Female	(60-70)	4
Glioma	Female	(60-70)	4
Glioma	Male	(60-70)	4
Glioma	Male	(60-70)	4
Glioma	Male	(60-70)	4
Glioma	Female	(60-70)	4
Glioma	Female	(60-70)	4
Glioma	Male	(60-70)	4
Glioma	Male	(60-70)	4
Glioma	Male	(60-70)	4
Glioma	Female	(60-70)	4
Glioma	Female	(60-70)	4
Glioma	Female	(60-70)	4
Glioma	Male	(60-70)	4
Glioma	Male	(60-70)	4
Glioma	Male	(60-70)	4
Glioma	Male	(60-70)	4
Glioma	Male	(60-70)	4
Glioma	Female	(60-70)	4
Glioma	Female	(60-70)	4
Glioma	Female	(60-70)	4
Glioma	Female	(60-70)	4
Glioma	Male	(60-70)	4
Glioma	Male	(60-70)	4
Glioma	Male	(60-70)	4
Glioma	Male	(60-70)	4
Glioma	Male	(70-80)	4
Glioma	Male	(70-80)	4
Glioma	Female	(70-80)	4
Glioma	Male	(70-80)	4
Glioma	Male	(70-80)	4
Glioma	Male	(70-80)	4
Glioma	Female	(70-80)	4
Glioma	Male	(70-80)	4
Glioma	Male	(70-80)	4
Glioma	Female	(70-80)	4
Glioma	Female	(70-80)	4
Glioma	Male	(70-80)	4
Glioma	Female	(70-80)	4
Glioma	Female	(70-80)	4
Glioma	Female	(70-80)	4
Glioma	Female	(70-80)	4
Glioma	Female	(70-80)	4
Glioma	Male	(70-80)	4
Glioma	Male	(70-80)	4
Glioma	Male	(70-80)	4
Glioma	Female	(70-80)	4
Glioma	Female	(70-80)	4
Glioma	Female	(70-80)	4
Glioma	Male	(70-80)	4
Glioma	Male	(80-90)	4
CLL	Male	(50-60)	1
CLL	Male	(50-60)	1
CLL	Male	(50-60)	1
CLL	Female	(50-60)	2
CLL	Female	(60-70)	Unknown
CLL	Female	(60-70)	1
CLL	Female	(60-70)	1
CLL	Female	(60-70)	1
CLL	Male	(60-70)	1
CLL	Female	(60-70)	1
CLL	Male	(60-70)	1
CLL	Female	(60-70)	Unknown
CLL	Female	(60-70)	1
CLL	Female	(60-70)	1
CLL	Male	(60-70)	Unknown
CLL	Male	(60-70)	1
CLL	Male	(60-70)	1
CLL	Female	(60-70)	1
CLL	Male	(60-70)	Unknown
CLL	Female	(70-80)	3
CLL	Male	(70-80)	1
CLL	Male	(70-80)	1
CLL	Female	(70-80)	1
CLL	Female	(70-80)	1
CLL	Male	(70-80)	1
CLL	Male	(70-80)	1
CLL	Male	(70-80)	1
CLL	Female	(70-80)	3
CLL	Female	(70-80)	1
CLL	Male	(70-80)	3
CLL	Male	(70-80)	3
CLL	Female	(70-80)	1
CLL	Male	(70-80)	3
CLL	Male	(70-80)	1
CLL	Male	(70-80)	1
CLL	Female	(70-80)	1
CLL	Female	(70-80)	Unknown
CLL	Female	(70-80)	Unknown
CLL	Male	(70-80)	1
CLL	Female	(70-80)	1
CLL	Male	(70-80)	2
CLL	Male	(70-80)	3
CLL	Male	(70-80)	Unknown
CLL	Male	(80-90)	1
CLL	Male	(80-90)	1
CLL	Male	(80-90)	1
CLL	Male	(80-90)	1
CLL	Female	(80-90)	1
Lung	Male	(40-50)	4
Lung	Female	(40-50)	3
Lung	Female	(40-50)	4
Lung	Male	(40-50)	3
Lung	Female	(50-60)	4
Lung	Female	(50-60)	1
Lung	Female	(50-60)	4
Lung	Female	(50-60)	1
Lung	Female	(50-60)	3
Lung	Female	(50-60)	3
Lung	Female	(50-60)	4
Lung	Female	(50-60)	1
Lung	Female	(50-60)	1
Lung	Male	(50-60)	4
Lung	Male	(50-60)	1
Lung	Female	(50-60)	4
Lung	Female	(50-60)	4
Lung	Male	(50-60)	1
Lung	Female	(50-60)	3
Lung	Male	(50-60)	3
Lung	Female	(50-60)	3
Lung	Female	(50-60)	2
Lung	Female	(50-60)	3
Lung	Female	(50-60)	4
Lung	Male	(50-60)	1
Lung	Male	(50-60)	1
Lung	Female	(50-60)	4
Lung	Female	(50-60)	3
Lung	Male	(50-60)	4
Lung	Female	(50-60)	4
Lung	Female	(50-60)	1
Lung	Female	(50-60)	4
Lung	Female	(50-60)	4
Lung	Male	(60-70)	3
Lung	Male	(60-70)	3
Lung	Male	(60-70)	3
Lung	Male	(60-70)	1
Lung	Male	(60-70)	4
Lung	Male	(60-70)	4
Lung	Male	(60-70)	1
Lung	Female	(60-70)	1
Lung	Female	(60-70)	1
Lung	Female	(60-70)	4
Lung	Female	(60-70)	4
Lung	Female	(60-70)	4
Lung	Female	(60-70)	1
Lung	Female	(60-70)	3
Lung	Female	(60-70)	3
Lung	Male	(60-70)	4
Lung	Male	(60-70)	4
Lung	Female	(60-70)	4
Lung	Male	(60-70)	3
Lung	Female	(60-70)	1
Lung	Male	(60-70)	4
Lung	Female	(60-70)	4
Lung	Male	(60-70)	1
Lung	Female	(60-70)	3
Lung	Female	(60-70)	1
Lung	Female	(60-70)	4
Lung	Male	(60-70)	4
Lung	Male	(60-70)	4
Lung	Female	(60-70)	4
Lung	Female	(60-70)	2
Lung	Female	(60-70)	4
Lung	Female	(60-70)	4
Lung	Female	(60-70)	1
Lung	Female	(60-70)	4
Lung	Male	(60-70)	4
Lung	Female	(60-70)	2
Lung	Female	(60-70)	1
Lung	Female	(60-70)	4
Lung	Male	(60-70)	4
Lung	Male	(60-70)	3
Lung	Male	(60-70)	1
Lung	Female	(60-70)	3
Lung	Male	(60-70)	4
Lung	Male	(60-70)	1
Lung	Male	(60-70)	4
Lung	Male	(60-70)	4
Lung	Female	(60-70)	3
Lung	Female	(60-70)	1
Lung	Male	(60-70)	1
Lung	Female	(60-70)	4
Lung	Female	(60-70)	1
Lung	Female	(60-70)	1
Lung	Female	(60-70)	4
Lung	Female	(60-70)	1
Lung	Male	(60-70)	3
Lung	Male	(60-70)	4
Lung	Male	(60-70)	1
Lung	Male	(60-70)	3
Lung	Female	(60-70)	4
Lung	Female	(60-70)	1
Lung	Female	(60-70)	1
Lung	Male	(60-70)	1
Lung	Female	(60-70)	3
Lung	Female	(60-70)	1
Lung	Female	(60-70)	4
Lung	Male	(60-70)	2
Lung	Male	(60-70)	4
Lung	Female	(60-70)	1
Lung	Male	(60-70)	4
Lung	Female	(60-70)	4
Lung	Male	(60-70)	1
Lung	Female	(60-70)	1
Lung	Male	(60-70)	4
Lung	Male	(60-70)	4
Lung	Male	(60-70)	1
Lung	Female	(60-70)	4
Lung	Female	(60-70)	4
Lung	Female	(60-70)	1
Lung	Male	(60-70)	3
Lung	Female	(60-70)	3
Lung	Male	(60-70)	2
Lung	Female	(60-70)	3
Lung	Female	(60-70)	1
Lung	Female	(60-70)	1
Lung	Male	(60-70)	4
Lung	Female	(60-70)	4
Lung	Male	(60-70)	4
Lung	Male	(60-70)	1
Lung	Male	(60-70)	1
Lung	Female	(60-70)	1
Lung	Male	(60-70)	1
Lung	Male	(60-70)	4
Lung	Female	(60-70)	3
Lung	Female	(60-70)	3
Lung	Female	(60-70)	3
Lung	Male	(60-70)	4
Lung	Female	(60-70)	4
Lung	Female	(60-70)	1
Lung	Female	(60-70)	1
Lung	Male	(60-70)	3
Lung	Female	(60-70)	2
Lung	Male	(60-70)	2
Lung	Female	(60-70)	1
Lung	Female	(60-70)	3
Lung	Female	(60-70)	1
Lung	Male	(60-70)	4
Lung	Male	(60-70)	2
Lung	Male	(60-70)	1
Lung	Male	(60-70)	4
Lung	Female	(60-70)	3
Lung	Female	(60-70)	1
Lung	Female	(60-70)	1
Lung	Male	(60-70)	4
Lung	Male	(70-80)	1
Lung	Female	(70-80)	4
Lung	Male	(70-80)	3
Lung	Female	(70-80)	4
Lung	Male	(70-80)	4
Lung	Male	(70-80)	1
Lung	Female	(70-80)	1
Lung	Female	(70-80)	4
Lung	Female	(70-80)	4
Lung	Male	(70-80)	3
Lung	Male	(70-80)	1
Lung	Male	(70-80)	1
Lung	Male	(70-80)	1
Lung	Male	(70-80)	2
Lung	Female	(70-80)	3
Lung	Female	(70-80)	1
Lung	Female	(70-80)	3
Lung	Male	(70-80)	1
Lung	Female	(70-80)	1
Lung	Female	(70-80)	1
Lung	Female	(70-80)	1
Lung	Female	(70-80)	2
Lung	Female	(70-80)	2
Lung	Female	(70-80)	1
Lung	Male	(70-80)	4
Lung	Male	(70-80)	4
Lung	Male	(70-80)	4
Lung	Female	(70-80)	3
Lung	Male	(70-80)	3
Lung	Female	(70-80)	3
Lung	Male	(70-80)	3
Lung	Female	(70-80)	1
Lung	Female	(70-80)	1
Lung	Male	(70-80)	3
Lung	Female	(70-80)	4
Lung	Male	(70-80)	2
Lung	Female	(70-80)	4
Lung	Male	(70-80)	1
Lung	Female	(70-80)	1
Lung	Female	(70-80)	4
Lung	Male	(70-80)	4
Lung	Female	(70-80)	1
Lung	Female	(70-80)	1
Lung	Female	(70-80)	4
Lung	Female	(70-80)	4
Lung	Male	(70-80)	3
Lung	Male	(70-80)	3
Lung	Male	(70-80)	3
Lung	Male	(70-80)	3
Lung	Female	(70-80)	4
Lung	Female	(70-80)	1
Lung	Male	(70-80)	1
Lung	Female	(70-80)	3
Lung	Male	(70-80)	3
Lung	Male	(70-80)	1
Lung	Male	(70-80)	3
Lung	Male	(70-80)	4
Lung	Female	(70-80)	4
Lung	Female	(70-80)	3
Lung	Female	(70-80)	1
Lung	Female	(70-80)	1
Lung	Female	(70-80)	2
Lung	Male	(70-80)	3
Lung	Male	(70-80)	1
Lung	Male	(70-80)	1
Lung	Female	(70-80)	4
Lung	Female	(70-80)	2
Lung	Male	(70-80)	2
Lung	Female	(70-80)	3
Lung	Male	(70-80)	4
Lung	Female	(70-80)	1
Lung	Female	(70-80)	4
Lung	Female	(70-80)	3
Lung	Male	(70-80)	4
Lung	Female	(70-80)	4
Lung	Male	(70-80)	4
Lung	Female	(70-80)	1
Lung	Female	(70-80)	3
Lung	Male	(70-80)	3
Lung	Male	(70-80)	2
Lung	Female	(70-80)	3
Lung	Male	(70-80)	1
Lung	Female	(70-80)	1
Lung	Male	(70-80)	3
Lung	Male	(70-80)	3
Lung	Female	(70-80)	1
Lung	Male	(70-80)	4
Lung	Male	(70-80)	2
Lung	Female	(70-80)	1
Lung	Male	(70-80)	1
Lung	Female	(70-80)	1
Lung	Female	(70-80)	1
Lung	Female	(70-80)	3
Lung	Female	(70-80)	1
Lung	Female	(70-80)	4
Lung	Female	(70-80)	2
Lung	Female	(70-80)	4
Lung	Female	(70-80)	4
Lung	Female	(70-80)	4
Lung	Male	(70-80)	1
Lung	Male	(70-80)	1
Lung	Male	(70-80)	2
Lung	Male	(70-80)	1
Lung	Male	(70-80)	1
Lung	Female	(70-80)	4
Lung	Female	(70-80)	1
Lung	Female	(70-80)	1
Lung	Male	(70-80)	1
Lung	Female	(70-80)	1
Lung	Female	(70-80)	1
Lung	Male	(70-80)	2
Lung	Female	(70-80)	1
Lung	Female	(70-80)	3
Lung	Male	(70-80)	1
Lung	Male	(70-80)	3
Lung	Male	(70-80)	4
Lung	Female	(70-80)	1
Lung	Male	(70-80)	3
Lung	Male	(70-80)	2
Lung	Female	(70-80)	1
Lung	Female	(70-80)	2
Lung	Male	(70-80)	1
DLBCL	Male	(40-50)	1
DLBCL	Female	(40-50)	4
DLBCL	Male	(40-50)	4
DLBCL	Female	(40-50)	3
DLBCL	Male	(40-50)	2
DLBCL	Male	(40-50)	4
DLBCL	Male	(50-60)	2
DLBCL	Male	(50-60)	1
DLBCL	Male	(50-60)	4
DLBCL	Female	(50-60)	1
DLBCL	Female	(50-60)	1
DLBCL	Female	(50-60)	2
DLBCL	Male	(50-60)	2
DLBCL	Male	(50-60)	Unknown
DLBCL	Female	(50-60)	1
DLBCL	Female	(50-60)	2
DLBCL	Male	(50-60)	1
DLBCL	Male	(50-60)	4
DLBCL	Male	(50-60)	4
DLBCL	Female	(60-70)	4
DLBCL	Male	(60-70)	4
DLBCL	Male	(60-70)	Unknown
DLBCL	Male	(60-70)	2
DLBCL	Male	(60-70)	4
DLBCL	Female	(60-70)	1
DLBCL	Female	(60-70)	4
DLBCL	Male	(60-70)	4
DLBCL	Male	(60-70)	4
DLBCL	Male	(60-70)	4
DLBCL	Female	(60-70)	4
DLBCL	Female	(60-70)	4
DLBCL	Female	(60-70)	4
DLBCL	Female	(60-70)	2
DLBCL	Male	(60-70)	1
DLBCL	Male	(60-70)	4
DLBCL	Male	(60-70)	4
DLBCL	Female	(60-70)	4
DLBCL	Male	(60-70)	4
DLBCL	Female	(60-70)	2
DLBCL	Female	(60-70)	2
DLBCL	Male	(60-70)	1
DLBCL	Male	(60-70)	4
DLBCL	Female	(60-70)	Unknown
DLBCL	Male	(60-70)	4
DLBCL	Male	(60-70)	2
DLBCL	Female	(60-70)	Unknown
DLBCL	Female	(70-80)	4
DLBCL	Female	(70-80)	3
DLBCL	Male	(70-80)	Unknown
DLBCL	Female	(70-80)	3
DLBCL	Male	(70-80)	4
DLBCL	Female	(70-80)	1
DLBCL	Male	(70-80)	1
DLBCL	Female	(70-80)	4
DLBCL	Male	(70-80)	3
Myeloma	Female	(40-50)	Unknown
Myeloma	Male	(50-60)	Unknown
Myeloma	Male	(50-60)	Unknown
Myeloma	Female	(50-60)	Unknown
Myeloma	Male	(50-60)	Unknown
Myeloma	Female	(50-60)	Unknown
Myeloma	Female	(50-60)	Unknown
Myeloma	Female	(50-60)	Unknown
Myeloma	Female	(50-60)	Unknown
Myeloma	Male	(50-60)	Unknown
Myeloma	Male	(60-70)	Unknown
Myeloma	Male	(60-70)	Unknown
Myeloma	Female	(60-70)	Unknown
Myeloma	Male	(60-70)	Unknown
Myeloma	Female	(60-70)	Unknown
Myeloma	Male	(60-70)	Unknown
Myeloma	Male	(60-70)	Unknown
Myeloma	Male	(60-70)	Unknown
Myeloma	Male	(60-70)	Unknown
Myeloma	Male	(60-70)	Unknown
Myeloma	Male	(60-70)	Unknown
Myeloma	Male	(60-70)	Unknown
Myeloma	Female	(70-80)	Unknown
Myeloma	Female	(70-80)	Unknown
Myeloma	Female	(70-80)	Unknown
Myeloma	Male	(70-80)	Unknown
Myeloma	Female	(70-80)	Unknown
Myeloma	Male	(70-80)	Unknown
Myeloma	Female	(70-80)	Unknown
Myeloma	Male	(70-80)	Unknown
Myeloma	Male	(70-80)	Unknown
Myeloma	Female	(70-80)	Unknown
Myeloma	Female	(70-80)	Unknown
Myeloma	Male	(70-80)	Unknown
Myeloma	Male	(70-80)	Unknown
Myeloma	Male	(70-80)	Unknown
Myeloma	Male	(70-80)	Unknown
Myeloma	Male	(70-80)	Unknown
Ovarian	Female	(40-50)	1
Ovarian	Female	(40-50)	1
Ovarian	Female	(40-50)	1
Ovarian	Female	(40-50)	1
Ovarian	Female	(50-60)	1
Ovarian	Female	(50-60)	1
Ovarian	Female	(50-60)	1
Ovarian	Female	(60-70)	1
Ovarian	Female	(60-70)	1
Ovarian	Female	(60-70)	1
Ovarian	Female	(60-70)	1
Ovarian	Female	(60-70)	1
Ovarian	Female	(70-80)	2
Ovarian	Female	(70-80)	1
Ovarian	Female	(70-80)	1
Ovarian	Female	(70-80)	1
Ovarian	Female	(40-50)	3
Ovarian	Female	(40-50)	3
Ovarian	Female	(40-50)	3
Ovarian	Female	(40-50)	4
Ovarian	Female	(40-50)	3
Ovarian	Female	(40-50)	3
Ovarian	Female	(40-50)	3
Ovarian	Female	(40-50)	3
Ovarian	Female	(40-50)	1
Ovarian	Female	(40-50)	1
Ovarian	Female	(40-50)	4
Ovarian	Female	(40-50)	3
Ovarian	Female	(40-50)	4
Ovarian	Female	(50-60)	4
Ovarian	Female	(50-60)	3
Ovarian	Female	(50-60)	1
Ovarian	Female	(50-60)	4
Ovarian	Female	(50-60)	1
Ovarian	Female	(50-60)	1
Ovarian	Female	(50-60)	4
Ovarian	Female	(50-60)	3
Ovarian	Female	(50-60)	4
Ovarian	Female	(50-60)	4
Ovarian	Female	(50-60)	3
Ovarian	Female	(50-60)	3
Ovarian	Female	(50-60)	4
Ovarian	Female	(50-60)	3
Ovarian	Female	(50-60)	3
Ovarian	Female	(50-60)	1
Ovarian	Female	(50-60)	4
Ovarian	Female	(50-60)	3
Ovarian	Female	(50-60)	3
Ovarian	Female	(50-60)	3
Ovarian	Female	(50-60)	3
Ovarian	Female	(50-60)	2
Ovarian	Female	(50-60)	3
Ovarian	Female	(50-60)	3
Ovarian	Female	(60-70)	3
Ovarian	Female	(60-70)	1
Ovarian	Female	(60-70)	3
Ovarian	Female	(60-70)	3
Ovarian	Female	(60-70)	1
Ovarian	Female	(60-70)	1
Ovarian	Female	(60-70)	2
Ovarian	Female	(60-70)	3
Ovarian	Female	(60-70)	4
Ovarian	Female	(60-70)	1
Ovarian	Female	(60-70)	3
Ovarian	Female	(60-70)	4
Ovarian	Female	(60-70)	2
Ovarian	Female	(60-70)	3
Ovarian	Female	(60-70)	3
Ovarian	Female	(60-70)	3
Ovarian	Female	(60-70)	3
Ovarian	Female	(60-70)	3
Ovarian	Female	(60-70)	1
Ovarian	Female	(60-70)	1
Ovarian	Female	(60-70)	4
Ovarian	Female	(60-70)	3
Ovarian	Female	(60-70)	4
Ovarian	Female	(60-70)	4
Ovarian	Female	(60-70)	3
Ovarian	Female	(70-80)	4
Ovarian	Female	(70-80)	3
Ovarian	Female	(70-80)	3
Ovarian	Female	(70-80)	3
Ovarian	Female	(70-80)	3
Ovarian	Female	(70-80)	4
Ovarian	Female	(70-80)	4
Ovarian	Female	(70-80)	4
Ovarian	Female	(70-80)	3
Ovarian	Female	(70-80)	3
Ovarian	Female	(70-80)	3
Ovarian	Female	(70-80)	3
Ovarian	Female	(70-80)	2
Ovarian	Female	(70-80)	3
Ovarian	Female	(70-80)	1
Ovarian	Female	(70-80)	1
Ovarian	Female	(70-80)	4
Ovarian	Female	(70-80)	4
Ovarian	Female	(70-80)	4
Ovarian	Female	(70-80)	3
Ovarian	Female	(70-80)	3
Ovarian	Female	(70-80)	1
Ovarian	Female	(80-90)	4
Ovarian	Female	(40-50)	4
Ovarian	Female	(40-50)	4
Ovarian	Female	(40-50)	3
Ovarian	Female	(40-50)	3
Ovarian	Female	(40-50)	3
Ovarian	Female	(50-60)	4
Ovarian	Female	(50-60)	3
Ovarian	Female	(50-60)	3
Ovarian	Female	(50-60)	4
Ovarian	Female	(50-60)	3
Ovarian	Female	(50-60)	3
Ovarian	Female	(60-70)	4
Ovarian	Female	(60-70)	3
Ovarian	Female	(60-70)	4
Ovarian	Female	(60-70)	4
Ovarian	Female	(60-70)	3
Ovarian	Female	(60-70)	4
Ovarian	Female	(60-70)	3
Ovarian	Female	(60-70)	3
Ovarian	Female	(60-70)	1
Ovarian	Female	(70-80)	3
Ovarian	Female	(70-80)	4
Ovarian	Female	(70-80)	3
Ovarian	Female	(70-80)	4
Ovarian	Female	(70-80)	4
Ovarian	Female	(70-80)	4
Ovarian	Female	(70-80)	3
Ovarian	Female	(70-80)	4
Ovarian	Female	(70-80)	2
Ovarian	Female	(70-80)	3
Ovarian	Female	(70-80)	3
Ovarian	Female	(70-80)	3
Ovarian	Female	(80-90)	3
Prostate	Male	(40-50)		6
Prostate	Male	(40-50)		7
Prostate	Male	(50-60)		6
Prostate	Male	(50-60)		6
Prostate	Male	(50-60)		7
Prostate	Male	(50-60)		7
Prostate	Male	(50-60)		7
Prostate	Male	(50-60)		7
Prostate	Male	(50-60)		6
Prostate	Male	(50-60)		10
Prostate	Male	(50-60)		6
Prostate	Male	(50-60)		7
Prostate	Male	(50-60)		7
Prostate	Male	(50-60)		6
Prostate	Male	(50-60)		6
Prostate	Male	(50-60)		6
Prostate	Male	(50-60)		6
Prostate	Male	(50-60)		6
Prostate	Male	(50-60)		6
Prostate	Male	(50-60)		6
Prostate	Male	(60-70)		7
Prostate	Male	(60-70)		7
Prostate	Male	(60-70)		9
Prostate	Male	(60-70)		7
Prostate	Male	(60-70)		7
Prostate	Male	(60-70)		6
Prostate	Male	(60-70)		8
Prostate	Male	(60-70)		9
Prostate	Male	(60-70)		9
Prostate	Male	(60-70)		6
Prostate	Male	(60-70)		9
Prostate	Male	(60-70)		6
Prostate	Male	(60-70)		6
Prostate	Male	(60-70)		6
Prostate	Male	(60-70)		9
Prostate	Male	(60-70)		7
Prostate	Male	(60-70)		10
Prostate	Male	(60-70)		7
Prostate	Male	(60-70)		9
Prostate	Male	(60-70)		7
Prostate	Male	(60-70)		6
Prostate	Male	(60-70)		7
Prostate	Male	(60-70)		7
Prostate	Male	(60-70)		9
Prostate	Male	(60-70)		6
Prostate	Male	(60-70)		6
Prostate	Male	(60-70)		6
Prostate	Male	(60-70)		6
Prostate	Male	(60-70)		6
Prostate	Male	(60-70)		6
Prostate	Male	(60-70)		6
Prostate	Male	(60-70)		8
Prostate	Male	(60-70)		7
Prostate	Male	(60-70)		7
Prostate	Male	(60-70)		6
Prostate	Male	(60-70)		7
Prostate	Male	(60-70)		6
Prostate	Male	(60-70)		6
Prostate	Male	(60-70)		8
Prostate	Male	(60-70)		7
Prostate	Male	(60-70)		6
Prostate	Male	(60-70)		7
Prostate	Male	(60-70)		7
Prostate	Male	(60-70)		7
Prostate	Male	(60-70)		7
Prostate	Male	(60-70)		7
Prostate	Male	(60-70)		7
Prostate	Male	(60-70)		6
Prostate	Male	(60-70)		9
Prostate	Male	(60-70)		10
Prostate	Male	(60-70)		9
Prostate	Male	(60-70)		8
Prostate	Male	(60-70)		6
Prostate	Male	(60-70)		7
Prostate	Male	(60-70)		6
Prostate	Male	(60-70)		6
Prostate	Male	(60-70)		9
Prostate	Male	(60-70)		6
Prostate	Male	(60-70)		7
Prostate	Male	(60-70)		6
Prostate	Male	(60-70)		6
Prostate	Male	(60-70)		9
Prostate	Male	(60-70)		7
Prostate	Male	(60-70)		7
Prostate	Male	(60-70)		7
Prostate	Male	(60-70)		6
Prostate	Male	(60-70)		6
Prostate	Male	(60-70)		6
Prostate	Male	(60-70)		8
Prostate	Male	(60-70)		7
Prostate	Male	(60-70)		7
Prostate	Male	(60-70)		6
Prostate	Male	(60-70)		7
Prostate	Male	(60-70)		9
Prostate	Male	(60-70)		7
Prostate	Male	(60-70)		6
Prostate	Male	(60-70)		6
Prostate	Male	(60-70)		7
Prostate	Male	(60-70)		6
Prostate	Male	(60-70)		6
Prostate	Male	(60-70)		8
Prostate	Male	(60-70)		6
Prostate	Male	(60-70)		7
Prostate	Male	(60-70)		7
Prostate	Male	(60-70)		7
Prostate	Male	(60-70)		6
Prostate	Male	(60-70)		7
Prostate	Male	(60-70)		7
Prostate	Male	(60-70)		7
Prostate	Male	(60-70)		6
Prostate	Male	(60-70)		6
Prostate	Male	(60-70)		7
Prostate	Male	(60-70)		8
Prostate	Male	(60-70)		9
Prostate	Male	(60-70)		6
Prostate	Male	(60-70)		9
Prostate	Male	(60-70)		9
Prostate	Male	(60-70)		7
Prostate	Male	(60-70)		7
Prostate	Male	(60-70)		6
Prostate	Male	(60-70)		7
Prostate	Male	(70-80)		7
Prostate	Male	(70-80)		7
Prostate	Male	(70-80)		7
Prostate	Male	(70-80)		6
Prostate	Male	(70-80)		7
Prostate	Male	(70-80)		6
Prostate	Male	(70-80)		6
Prostate	Male	(70-80)		7
Prostate	Male	(70-80)		7
Prostate	Male	(70-80)		7
Prostate	Male	(70-80)		7
Prostate	Male	(70-80)		9
Prostate	Male	(70-80)		9
Prostate	Male	(70-80)		9
Prostate	Male	(70-80)		6
Prostate	Male	(70-80)		7
Prostate	Male	(70-80)		7
Prostate	Male	(70-80)		9
Prostate	Male	(70-80)		9
Prostate	Male	(70-80)		9
Prostate	Male	(70-80)		7
Prostate	Male	(70-80)		7
Prostate	Male	(70-80)		9
Prostate	Male	(70-80)		8
Prostate	Male	(70-80)		7
Prostate	Male	(70-80)		7
Prostate	Male	(70-80)		7
Prostate	Male	(70-80)		7
Prostate	Male	(70-80)		7
Prostate	Male	(70-80)		9
Prostate	Male	(70-80)		7
Prostate	Male	(70-80)		7
Prostate	Male	(70-80)		9
Prostate	Male	(70-80)		6
Prostate	Male	(70-80)		7
Prostate	Male	(70-80)		9
Prostate	Male	(70-80)		7
Prostate	Male	(70-80)		6
Prostate	Male	(70-80)		6
Prostate	Male	(70-80)		9
Prostate	Male	(70-80)		9
Prostate	Male	(70-80)		7
