# Supplementary material for: Next generation pan-cancer blood proteome profiling using proximity extension assay
Source: Nat Commun. 2023 Jul 18;14:4308. doi: 10.1038/s41467-023-39765-y (PMC10354027; doi:10.1038/s41467-023-39765-y)
Supplement: Supplementary file 5 — Supplementary data 3 [file 41467_2023_39765_MOESM5_ESM.xlsx]

## Sheet: Sheet1
Cancer	Protein	OlinkID	UniProt	Panel	Protein importance
AML	CD244	OID20628	Q9BZW8	Inflammation	100
AML	FLT3LG	OID20661	P49771	Inflammation	99.1
AML	FLT3	OID21272	P36888	Oncology	98.7
AML	MMP9	OID21103	P14780	Neurology	89.6
AML	LCN2	OID20392	P80188	Cardiometabolic	65.8
AML	PGLYRP1	OID20338	O75594	Cardiometabolic	64.4
AML	TNFSF13B	OID20272	Q9Y275	Cardiometabolic	60.4
AML	TNFRSF10C	OID20265	O14798	Cardiometabolic	53.2
AML	RGMA	OID21065	Q96B86	Neurology	50.3
AML	FCGR3B	OID20387	O75015	Cardiometabolic	44
AML	SDC4	OID20216	P31431	Cardiometabolic	38.9
AML	CXCL8	OID20997	P10145	Neurology	31.8
AML	CDON	OID20754	Q4KMG0	Inflammation	30.8
AML	EPO	OID20522	P01588	Inflammation	30.5
AML	SFTPA1	OID21165	Q8IWL2	Oncology	26.8
AML	PGF	OID20673	P49763	Inflammation	26.7
AML	TPSAB1	OID20642	Q15661	Inflammation	25.6
AML	CDH17	OID20134	Q12864	Cardiometabolic	25
AML	CCL17	OID20745	Q92583	Inflammation	21.1
AML	IL12B	OID20666	P29460	Inflammation	20.8
AML	CD300C	OID21010	Q08708	Neurology	18.9
AML	LTA	OID20586	P01374	Inflammation	13.9
AML	KIT	OID20370	P10721	Cardiometabolic	13.2
AML	RELT	OID21142	Q969Z4	Neurology	11.5
AML	IL12A_IL12B	OID21327	P29459_P29460	Oncology	7.8
AML	CTSF	OID21500	Q9UBX1	Oncology	6.9
AML	GDF2	OID20202	Q9UK05	Cardiometabolic	6.8
AML	VNN2	OID21310	O95498	Oncology	6.3
AML	ANGPT1	OID20740	Q15389	Inflammation	5.2
AML	ULBP2	OID20919	Q9BZM5	Neurology	4.5
AML	EDAR	OID20525	Q9UNE0	Inflammation	2.3
AML	RRM2	OID21187	P31350	Oncology	1.6
AML	PON3	OID20777	Q15166	Inflammation	0.9
AML	AARSD1	OID21311	Q9BTE6	Oncology	0
AML	ABHD14B	OID20921	Q96IU4	Neurology	0
AML	ABL1	OID21280	P00519	Oncology	0
AML	ACAA1	OID21269	P09110	Oncology	0
AML	ACAN	OID20159	P16112	Cardiometabolic	0
AML	ACE2	OID20105	Q9BYF1	Cardiometabolic	0
AML	ACOX1	OID20124	Q15067	Cardiometabolic	0
AML	ACP5	OID20314	P13686	Cardiometabolic	0
AML	ACP6	OID21432	Q9NPH0	Oncology	0
AML	ACTA2	OID20079	P62736	Cardiometabolic	0
AML	ACTN4	OID20435	O43707	Inflammation	0
AML	ACVRL1	OID20999	P37023	Neurology	0
AML	ACY1	OID20137	Q03154	Cardiometabolic	0
AML	ADA	OID20645	P00813	Inflammation	0
AML	ADA2	OID20394	Q9NZK5	Cardiometabolic	0
AML	ADAM15	OID20109	Q13444	Cardiometabolic	0
AML	ADAM22	OID21001	Q9P0K1	Neurology	0
AML	ADAM23	OID20651	O75077	Inflammation	0
AML	ADAM8	OID21039	P78325	Neurology	0
AML	ADAMTS13	OID20249	Q76LX8	Cardiometabolic	0
AML	ADAMTS15	OID21275	Q8TE58	Oncology	0
AML	ADAMTS16	OID20089	Q8TE57	Cardiometabolic	0
AML	ADAMTS8	OID21502	Q9UP79	Oncology	0
AML	ADCYAP1R1	OID21188	P41586	Oncology	0
AML	ADGRB3	OID20974	O60242	Neurology	0
AML	ADGRE2	OID20755	Q9UHX3	Inflammation	0
AML	ADGRE5	OID20260	P48960	Cardiometabolic	0
AML	ADGRG1	OID21294	Q9Y653	Oncology	0
AML	ADGRG2	OID20189	Q8IZP9	Cardiometabolic	0
AML	ADH4	OID20117	P08319	Cardiometabolic	0
AML	ADM	OID21467	P35318	Oncology	0
AML	AFP	OID20978	P02771	Neurology	0
AML	AGER	OID20756	Q15109	Inflammation	0
AML	AGR2	OID20896	O95994	Neurology	0
AML	AGR3	OID21243	Q8TD06	Oncology	0
AML	AGRN	OID20786	O00468	Inflammation	0
AML	AGRP	OID20658	O00253	Inflammation	0
AML	AGXT	OID20139	P21549	Cardiometabolic	0
AML	AHCY	OID20199	P23526	Cardiometabolic	0
AML	AHSP	OID21078	Q9NZD4	Neurology	0
AML	AIF1	OID21234	P55008	Oncology	0
AML	AIFM1	OID21287	O95831	Oncology	0
AML	AK1	OID20122	P00568	Cardiometabolic	0
AML	AKR1B1	OID21244	P15121	Oncology	0
AML	AKR1C4	OID20062	P17516	Cardiometabolic	0
AML	AKT1S1	OID20895	Q96B36	Neurology	0
AML	AKT3	OID21197	Q9Y243	Oncology	0
AML	ALCAM	OID20273	Q13740	Cardiometabolic	0
AML	ALDH1A1	OID21128	P00352	Neurology	0
AML	ALDH3A1	OID20512	P30838	Inflammation	0
AML	ALPP	OID21383	P05187	Oncology	0
AML	AMBN	OID20437	Q9NP70	Inflammation	0
AML	AMBP	OID21413	P02760	Oncology	0
AML	AMFR	OID20806	Q9UKV5	Neurology	0
AML	AMIGO2	OID21370	Q86SJ2	Oncology	0
AML	AMN	OID20492	Q9BXJ7	Inflammation	0
AML	AMY2A	OID20333	P04746	Cardiometabolic	0
AML	AMY2B	OID20340	P19961	Cardiometabolic	0
AML	ANG	OID20403	P03950	Cardiometabolic	0
AML	ANGPT2	OID21463	O15123	Oncology	0
AML	ANGPTL1	OID20211	O95841	Cardiometabolic	0
AML	ANGPTL2	OID20726	Q9UKU9	Inflammation	0
AML	ANGPTL3	OID20407	Q9Y5C1	Cardiometabolic	0
AML	ANGPTL4	OID20703	Q9BY76	Inflammation	0
AML	ANGPTL7	OID21412	O43827	Oncology	0
AML	ANKRD54	OID21162	Q6NXT1	Oncology	0
AML	ANPEP	OID20350	P15144	Cardiometabolic	0
AML	ANXA10	OID20886	Q9UJ72	Neurology	0
AML	ANXA11	OID20583	P50995	Inflammation	0
AML	ANXA3	OID21036	P12429	Neurology	0
AML	ANXA4	OID20123	P09525	Cardiometabolic	0
AML	ANXA5	OID20810	P08758	Neurology	0
AML	AOC1	OID20452	P19801	Inflammation	0
AML	AOC3	OID20389	Q16853	Cardiometabolic	0
AML	APBB1IP	OID21359	Q7Z5R6	Oncology	0
AML	APEX1	OID21434	P27695	Oncology	0
AML	APLP1	OID20164	P51693	Cardiometabolic	0
AML	APOH	OID21072	P02749	Neurology	0
AML	APOM	OID20374	O95445	Cardiometabolic	0
AML	APP	OID21070	P05067	Neurology	0
AML	APRT	OID20927	P07741	Neurology	0
AML	AREG	OID21357	P15514	Oncology	0
AML	ARG1	OID21445	P05089	Oncology	0
AML	ARHGAP1	OID21202	Q07960	Oncology	0
AML	ARHGAP25	OID21255	P42331	Oncology	0
AML	ARHGEF12	OID20554	Q9NZN5	Inflammation	0
AML	ARID4B	OID20803	Q4LE39	Neurology	0
AML	ARNT	OID20432	P27540	Inflammation	0
AML	ARSA	OID21138	P15289	Neurology	0
AML	ARSB	OID21331	P15848	Oncology	0
AML	ART3	OID20346	Q13508	Cardiometabolic	0
AML	ARTN	OID20446	Q5T4W7	Inflammation	0
AML	ASAH2	OID20996	Q9NR71	Neurology	0
AML	ASGR1	OID20990	P07306	Neurology	0
AML	ATF2	OID20798	P15336	Neurology	0
AML	ATG4A	OID21246	Q8WYN0	Oncology	0
AML	ATOX1	OID21476	O00244	Oncology	0
AML	ATP5IF1	OID20760	Q9UII2	Inflammation	0
AML	ATP5PO	OID20811	P48047	Neurology	0
AML	ATP6AP2	OID21178	O75787	Oncology	0
AML	ATP6V1D	OID21341	Q9Y5K8	Oncology	0
AML	ATP6V1F	OID20843	Q16864	Neurology	0
AML	ATXN10	OID20865	Q9UBB4	Neurology	0
AML	AXIN1	OID20582	O15169	Inflammation	0
AML	AXL	OID20363	P30530	Cardiometabolic	0
AML	AZU1	OID20309	P20160	Cardiometabolic	0
AML	B4GALT1	OID20780	P15291	Inflammation	0
AML	B4GAT1	OID21127	O43505	Neurology	0
AML	BACH1	OID20505	O14867	Inflammation	0
AML	BAG3	OID20972	O95817	Neurology	0
AML	BAG6	OID20114	P46379	Cardiometabolic	0
AML	BAIAP2	OID21250	Q9UQB8	Oncology	0
AML	BAMBI	OID21267	Q13145	Oncology	0
AML	BANK1	OID20594	Q8NDB2	Inflammation	0
AML	BAX	OID20856	Q07812	Neurology	0
AML	BCAM	OID21076	P50895	Neurology	0
AML	BCAN	OID20998	Q96GW7	Neurology	0
AML	BCL2L11	OID20513	O43521-2	Inflammation	0
AML	BCR	OID20558	P11274	Inflammation	0
AML	BGN	OID21198	P21810	Oncology	0
AML	BID	OID20517	P55957	Inflammation	0
AML	BIN2	OID21067	Q9UBW5	Neurology	0
AML	BIRC2	OID21217	Q13490	Oncology	0
AML	BLMH	OID20336	Q13867	Cardiometabolic	0
AML	BLVRB	OID21141	P30043	Neurology	0
AML	BMP4	OID20994	P12644	Neurology	0
AML	BMP6	OID20111	P22004	Cardiometabolic	0
AML	BOC	OID20116	Q9BWV1	Cardiometabolic	0
AML	BPIFB1	OID20308	Q8TDL5	Cardiometabolic	0
AML	BRK1	OID20883	Q8WUW1	Neurology	0
AML	BSG	OID20626	P35613	Inflammation	0
AML	BST1	OID21051	Q10588	Neurology	0
AML	BST2	OID21029	Q10589	Neurology	0
AML	BTC	OID21199	P35070	Oncology	0
AML	BTN2A1	OID20713	Q7KYR7	Inflammation	0
AML	BTN3A2	OID20540	P78410	Inflammation	0
AML	C19orf12	OID20804	Q9NSK7	Neurology	0
AML	C1QA	OID20654	P02745	Inflammation	0
AML	C1QTNF1	OID20367	Q9BXJ1	Cardiometabolic	0
AML	C2	OID20410	P06681	Cardiometabolic	0
AML	C2CD2L	OID20864	O14523	Neurology	0
AML	C4BPB	OID21481	P20851	Oncology	0
AML	CA1	OID20409	P00915	Cardiometabolic	0
AML	CA11	OID21195	O75493	Oncology	0
AML	CA12	OID21344	O43570	Oncology	0
AML	CA13	OID20225	Q8N1Q1	Cardiometabolic	0
AML	CA14	OID21401	Q9ULX7	Oncology	0
AML	CA2	OID21149	P00918	Neurology	0
AML	CA3	OID20271	P07451	Cardiometabolic	0
AML	CA4	OID20241	P22748	Cardiometabolic	0
AML	CA5A	OID20075	P35218	Cardiometabolic	0
AML	CA6	OID21096	P23280	Neurology	0
AML	CA9	OID21417	Q16790	Oncology	0
AML	CALB1	OID21306	P05937	Oncology	0
AML	CALB2	OID20801	P22676	Neurology	0
AML	CALCA	OID20983	P01258	Neurology	0
AML	CALCOCO1	OID21387	Q9P1Z2	Oncology	0
AML	CAMKK1	OID21182	Q8N5S9	Oncology	0
AML	CANT1	OID20181	Q8WVQ1	Cardiometabolic	0
AML	CAPG	OID21431	P40121	Oncology	0
AML	CARHSP1	OID20859	Q9Y2V2	Neurology	0
AML	CASP1	OID20854	P29466	Neurology	0
AML	CASP10	OID20893	Q92851	Neurology	0
AML	CASP2	OID20555	P42575	Inflammation	0
AML	CASP3	OID20305	P42574	Cardiometabolic	0
AML	CASP8	OID21414	Q14790	Oncology	0
AML	CBLIF	OID20179	P27352	Cardiometabolic	0
AML	CBLN4	OID21386	Q9NTU7	Oncology	0
AML	CC2D1A	OID20958	Q6P1N0	Neurology	0
AML	CCDC80	OID20226	Q76M96	Cardiometabolic	0
AML	CCL11	OID20668	P51671	Inflammation	0
AML	CCL13	OID20655	Q99616	Inflammation	0
AML	CCL14	OID20401	Q16627	Cardiometabolic	0
AML	CCL15	OID20328	Q16663	Cardiometabolic	0
AML	CCL16	OID20334	O15467	Cardiometabolic	0
AML	CCL18	OID20395	P55774	Cardiometabolic	0
AML	CCL19	OID21030	Q99731	Neurology	0
AML	CCL2	OID21004	P13500	Neurology	0
AML	CCL20	OID20671	P78556	Inflammation	0
AML	CCL21	OID20686	O00585	Inflammation	0
AML	CCL22	OID20765	O00626	Inflammation	0
AML	CCL23	OID20693	P55773	Inflammation	0
AML	CCL24	OID20772	O00175	Inflammation	0
AML	CCL25	OID20674	O15444	Inflammation	0
AML	CCL26	OID20546	Q9Y258	Inflammation	0
AML	CCL27	OID20121	Q9Y4X3	Cardiometabolic	0
AML	CCL28	OID20569	Q9NRJ3	Inflammation	0
AML	CCL3	OID20610	P10147	Inflammation	0
AML	CCL4	OID20695	P13236	Inflammation	0
AML	CCL5	OID20412	P13501	Cardiometabolic	0
AML	CCL7	OID20523	P80098	Inflammation	0
AML	CCL8	OID21466	P80075	Oncology	0
AML	CCN1	OID21368	O00622	Oncology	0
AML	CCN2	OID20709	P29279	Inflammation	0
AML	CCN3	OID20299	P48745	Cardiometabolic	0
AML	CCN4	OID21444	O95388	Oncology	0
AML	CCN5	OID21068	O76076	Neurology	0
AML	CCS	OID20973	O14618	Neurology	0
AML	CCT5	OID21200	P48643	Oncology	0
AML	CD109	OID21108	Q6YHK3	Neurology	0
AML	CD14	OID20378	P08571	Cardiometabolic	0
AML	CD160	OID20647	O95971	Inflammation	0
AML	CD163	OID20360	Q86VB7	Cardiometabolic	0
AML	CD164	OID21080	Q04900	Neurology	0
AML	CD177	OID21119	Q8N6Q3	Neurology	0
AML	CD1C	OID21483	P29017	Oncology	0
AML	CD200	OID20603	P41217	Inflammation	0
AML	CD200R1	OID20595	Q8TD46	Inflammation	0
AML	CD207	OID21298	Q9UJ71	Oncology	0
AML	CD209	OID20262	Q9NNX6	Cardiometabolic	0
AML	CD22	OID20637	P20273	Inflammation	0
AML	CD27	OID21527	P26842	Oncology	0
AML	CD274	OID20966	Q9NZQ7	Neurology	0
AML	CD276	OID20680	Q5ZPR3	Inflammation	0
AML	CD28	OID21265	P10747	Oncology	0
AML	CD2AP	OID20177	Q9Y5K6	Cardiometabolic	0
AML	CD300E	OID21418	Q496F6	Oncology	0
AML	CD300LF	OID21469	Q8TDQ1	Oncology	0
AML	CD300LG	OID21130	Q6UXG3	Neurology	0
AML	CD302	OID21328	Q8IX05	Oncology	0
AML	CD33	OID21472	P20138	Oncology	0
AML	CD34	OID21025	P28906	Neurology	0
AML	CD38	OID21316	P28907	Oncology	0
AML	CD4	OID20584	P01730	Inflammation	0
AML	CD40	OID20724	P25942	Inflammation	0
AML	CD40LG	OID20616	P29965	Inflammation	0
AML	CD46	OID20380	P15529	Cardiometabolic	0
AML	CD48	OID20692	P09326	Inflammation	0
AML	CD5	OID21449	P06127	Oncology	0
AML	CD55	OID20377	P08174	Cardiometabolic	0
AML	CD58	OID20716	P19256	Inflammation	0
AML	CD59	OID20339	P13987	Cardiometabolic	0
AML	CD6	OID20649	P30203	Inflammation	0
AML	CD63	OID20988	P08962	Neurology	0
AML	CD69	OID20206	Q07108	Cardiometabolic	0
AML	CD70	OID20599	P32970	Inflammation	0
AML	CD74	OID21040	P04233	Neurology	0
AML	CD79B	OID20635	P40259	Inflammation	0
AML	CD83	OID20565	Q01151	Inflammation	0
AML	CD84	OID20607	Q9UIB8	Inflammation	0
AML	CD8A	OID21018	P01732	Neurology	0
AML	CD93	OID20397	Q9NPY3	Cardiometabolic	0
AML	CD99	OID21110	P14209	Neurology	0
AML	CD99L2	OID21122	Q8TCZ2	Neurology	0
AML	CDC27	OID21238	P30260	Oncology	0
AML	CDC37	OID21470	Q16543	Oncology	0
AML	CDCP1	OID20940	Q9H5V8	Neurology	0
AML	CDH1	OID20353	P12830	Cardiometabolic	0
AML	CDH15	OID21005	P55291	Neurology	0
AML	CDH2	OID20170	P19022	Cardiometabolic	0
AML	CDH3	OID21008	P22223	Neurology	0
AML	CDH5	OID20243	P33151	Cardiometabolic	0
AML	CDH6	OID20157	P55285	Cardiometabolic	0
AML	CDHR1	OID20808	Q96JP9	Neurology	0
AML	CDHR2	OID21282	Q9BYE9	Oncology	0
AML	CDHR5	OID20193	Q9HBB8	Cardiometabolic	0
AML	CDKN1A	OID21319	P38936	Oncology	0
AML	CDKN2D	OID21295	P55273	Oncology	0
AML	CDNF	OID21318	Q49AH0	Oncology	0
AML	CDSN	OID20667	Q15517	Inflammation	0
AML	CEACAM1	OID21528	P13688	Oncology	0
AML	CEACAM21	OID20548	Q3KPI0	Inflammation	0
AML	CEACAM3	OID21245	P40198	Oncology	0
AML	CEACAM5	OID21171	P06731	Oncology	0
AML	CEACAM8	OID20102	P31997	Cardiometabolic	0
AML	CEBPB	OID20052	P17676	Cardiometabolic	0
AML	CELA3A	OID20298	P09093	Cardiometabolic	0
AML	CEP164	OID20441	Q9UPV0	Inflammation	0
AML	CEP20	OID21209	Q96NB1	Oncology	0
AML	CEP43	OID20084	O95684	Cardiometabolic	0
AML	CEP85	OID21241	Q6P2H3	Oncology	0
AML	CERT	OID20857	Q9Y5P4	Neurology	0
AML	CES1	OID20244	P23141	Cardiometabolic	0
AML	CES2	OID21366	O00748	Oncology	0
AML	CES3	OID21340	Q6UWW8	Oncology	0
AML	CETN2	OID20836	P41208	Neurology	0
AML	CFC1	OID21261	P0CG37	Oncology	0
AML	CGA	OID21069	P01215	Neurology	0
AML	CGREF1	OID20152	Q99674	Cardiometabolic	0
AML	CHAC2	OID21230	Q8WUX2	Oncology	0
AML	CHEK2	OID20054	O96017	Cardiometabolic	0
AML	CHGB	OID21038	P05060	Neurology	0
AML	CHI3L1	OID20399	P36222	Cardiometabolic	0
AML	CHIT1	OID20312	Q13231	Cardiometabolic	0
AML	CHL1	OID20366	O00533	Cardiometabolic	0
AML	CHMP1A	OID20930	Q9HD42	Neurology	0
AML	CHRDL1	OID20771	Q9BU40	Inflammation	0
AML	CHRDL2	OID20223	Q6WN34	Cardiometabolic	0
AML	CIAPIN1	OID21501	Q6FI81	Oncology	0
AML	CKAP4	OID20617	Q07065	Inflammation	0
AML	CKMT1A_CKMT1B	OID20721	P12532	Inflammation	0
AML	CLC	OID20126	Q05315	Cardiometabolic	0
AML	CLEC10A	OID20928	Q8IUN9	Neurology	0
AML	CLEC11A	OID21112	Q9Y240	Neurology	0
AML	CLEC14A	OID21090	Q86T13	Neurology	0
AML	CLEC1A	OID20099	Q8NC01	Cardiometabolic	0
AML	CLEC1B	OID21061	Q9P126	Neurology	0
AML	CLEC4A	OID20573	Q9UMR7	Inflammation	0
AML	CLEC4C	OID20547	Q8WTT0	Inflammation	0
AML	CLEC4D	OID20609	Q8WXI8	Inflammation	0
AML	CLEC4G	OID20590	Q6UXB4	Inflammation	0
AML	CLEC5A	OID20165	Q9NY25	Cardiometabolic	0
AML	CLEC6A	OID21228	Q6EIG7	Oncology	0
AML	CLEC7A	OID20636	Q9BXN2	Inflammation	0
AML	CLIP2	OID20559	Q9UDT6	Inflammation	0
AML	CLMP	OID21419	Q9H6B4	Oncology	0
AML	CLPP	OID20910	Q16740	Neurology	0
AML	CLPS	OID21156	P04118	Neurology	0
AML	CLSPN	OID20831	Q9HAW4	Neurology	0
AML	CLSTN1	OID20874	O94985	Neurology	0
AML	CLSTN2	OID20664	Q9H4D0	Inflammation	0
AML	CLTA	OID20118	P09496	Cardiometabolic	0
AML	CLUL1	OID20198	Q15846	Cardiometabolic	0
AML	CNDP1	OID20347	Q96KN2	Cardiometabolic	0
AML	CNPY2	OID20069	Q9Y2B0	Cardiometabolic	0
AML	CNPY4	OID21317	Q8N129	Oncology	0
AML	CNST	OID20127	Q6PJW8	Cardiometabolic	0
AML	CNTN1	OID20307	Q12860	Cardiometabolic	0
AML	CNTN2	OID21426	Q02246	Oncology	0
AML	CNTN3	OID21092	Q9P232	Neurology	0
AML	CNTN4	OID21117	Q8IWV2	Neurology	0
AML	CNTN5	OID21006	O94779	Neurology	0
AML	CNTNAP2	OID20556	Q9UHC6	Inflammation	0
AML	COL18A1	OID20332	P39060	Cardiometabolic	0
AML	COL1A1	OID20335	P02452	Cardiometabolic	0
AML	COL4A1	OID20208	P02462	Cardiometabolic	0
AML	COL6A3	OID20292	P12111	Cardiometabolic	0
AML	COL9A1	OID20550	P20849	Inflammation	0
AML	COLEC12	OID20738	Q5KU26	Inflammation	0
AML	COMP	OID20405	P49747	Cardiometabolic	0
AML	COMT	OID20086	P21964	Cardiometabolic	0
AML	COPE	OID20797	O14579	Neurology	0
AML	CORO1A	OID20286	P31146	Cardiometabolic	0
AML	COX5B	OID21297	P10606	Oncology	0
AML	CPA1	OID20280	P15085	Cardiometabolic	0
AML	CPA2	OID21060	P48052	Neurology	0
AML	CPB1	OID20289	P15086	Cardiometabolic	0
AML	CPE	OID21392	P16870	Oncology	0
AML	CPM	OID21054	P14384	Neurology	0
AML	CPPED1	OID21053	Q9BRF8	Neurology	0
AML	CPVL	OID21435	Q9H3G5	Oncology	0
AML	CPXM1	OID21479	Q96SM3	Oncology	0
AML	CR2	OID20393	P20023	Cardiometabolic	0
AML	CRACR2A	OID21249	Q9BSW2	Oncology	0
AML	CRADD	OID20923	P78560	Neurology	0
AML	CREG1	OID21515	O75629	Oncology	0
AML	CRELD2	OID20751	Q6UXH1	Inflammation	0
AML	CRH	OID21257	P06850	Oncology	0
AML	CRHBP	OID20747	P24387	Inflammation	0
AML	CRHR1	OID20055	P34998	Cardiometabolic	0
AML	CRIM1	OID20701	Q9NZV1	Inflammation	0
AML	CRIP2	OID20901	P52943	Neurology	0
AML	CRISP2	OID21456	P16562	Oncology	0
AML	CRKL	OID20742	P46109	Inflammation	0
AML	CRLF1	OID20699	O75462	Inflammation	0
AML	CRNN	OID21427	Q9UBG3	Oncology	0
AML	CRTAC1	OID20279	Q9NQ79	Cardiometabolic	0
AML	CRTAM	OID20914	O95727	Neurology	0
AML	CRX	OID20070	O43186	Cardiometabolic	0
AML	CSF1	OID20719	P09603	Inflammation	0
AML	CSF2RA	OID20915	P15509	Neurology	0
AML	CSF3	OID20491	P09919	Inflammation	0
AML	CST3	OID20400	P01034	Cardiometabolic	0
AML	CST5	OID20995	P28325	Neurology	0
AML	CST6	OID20293	Q15828	Cardiometabolic	0
AML	CST7	OID20704	O76096	Inflammation	0
AML	CSTB	OID20294	P04080	Cardiometabolic	0
AML	CTF1	OID20061	Q16619	Cardiometabolic	0
AML	CTRB1	OID21150	P17538	Neurology	0
AML	CTRC	OID20752	Q99895	Inflammation	0
AML	CTSB	OID20276	P07858	Cardiometabolic	0
AML	CTSC	OID20679	P53634	Inflammation	0
AML	CTSD	OID20358	P07339	Cardiometabolic	0
AML	CTSH	OID20113	P09668	Cardiometabolic	0
AML	CTSL	OID20228	P07711	Cardiometabolic	0
AML	CTSO	OID20660	P43234	Inflammation	0
AML	CTSS	OID21056	P25774	Neurology	0
AML	CTSV	OID21405	O60911	Oncology	0
AML	CTSZ	OID20365	Q9UBR2	Cardiometabolic	0
AML	CX3CL1	OID20976	P78423	Neurology	0
AML	CXADR	OID20561	P78310	Inflammation	0
AML	CXCL1	OID20762	P09341	Inflammation	0
AML	CXCL10	OID20697	P02778	Inflammation	0
AML	CXCL11	OID21042	O14625	Neurology	0
AML	CXCL12	OID20464	P48061	Inflammation	0
AML	CXCL13	OID21024	O43927	Neurology	0
AML	CXCL14	OID20458	O95715	Inflammation	0
AML	CXCL16	OID20282	Q9H2A7	Cardiometabolic	0
AML	CXCL17	OID20622	Q6UXB2	Inflammation	0
AML	CXCL3	OID20788	P19876	Inflammation	0
AML	CXCL5	OID20207	P42830	Cardiometabolic	0
AML	CXCL6	OID20613	P80162	Inflammation	0
AML	CXCL9	OID20675	Q07325	Inflammation	0
AML	DAB2	OID21428	P98082	Oncology	0
AML	DAG1	OID20774	Q14118	Inflammation	0
AML	DAPP1	OID20524	Q9UN19	Inflammation	0
AML	DARS1	OID20903	P14868	Neurology	0
AML	DBI	OID21143	P07108	Neurology	0
AML	DBNL	OID20681	Q9UJU6	Inflammation	0
AML	DCBLD2	OID21474	Q96PD2	Oncology	0
AML	DCN	OID20106	P07585	Cardiometabolic	0
AML	DCTN1	OID21399	Q14203	Oncology	0
AML	DCTN2	OID21334	Q13561	Oncology	0
AML	DCTN6	OID20879	O00399	Neurology	0
AML	DCTPP1	OID20148	Q9H773	Cardiometabolic	0
AML	DCXR	OID21480	Q7Z4W1	Oncology	0
AML	DDAH1	OID21299	O94760	Oncology	0
AML	DDC	OID20215	P20711	Cardiometabolic	0
AML	DDR1	OID21009	Q08345	Neurology	0
AML	DDX58	OID21226	O95786	Oncology	0
AML	DECR1	OID20579	Q16698	Inflammation	0
AML	DEFA1_DEFA1B	OID20344	P59665	Cardiometabolic	0
AML	DEFB4A_DEFB4B	OID21373	O15263	Oncology	0
AML	DFFA	OID20620	O00273	Inflammation	0
AML	DGKZ	OID20466	Q13574	Inflammation	0
AML	DIABLO	OID20184	Q9NR28	Cardiometabolic	0
AML	DKK1	OID21066	O94907	Neurology	0
AML	DKK3	OID20264	Q9UBP4	Cardiometabolic	0
AML	DKK4	OID20934	Q9UBT3	Neurology	0
AML	DKKL1	OID21313	Q9UK85	Oncology	0
AML	DLK1	OID20295	P80370	Cardiometabolic	0
AML	DLL1	OID21525	O00548	Oncology	0
AML	DNAJA2	OID20627	O60884	Inflammation	0
AML	DNAJB1	OID21363	P25685	Oncology	0
AML	DNAJB8	OID20093	Q8NHS0	Cardiometabolic	0
AML	DNER	OID20712	Q8NFT8	Inflammation	0
AML	DNMBP	OID20956	Q6XZF7	Neurology	0
AML	DNPH1	OID20744	O43598	Inflammation	0
AML	DOK2	OID20138	O60496	Cardiometabolic	0
AML	DPEP1	OID20897	P16444	Neurology	0
AML	DPEP2	OID21305	Q9H4A9	Oncology	0
AML	DPP10	OID20527	Q8N608	Inflammation	0
AML	DPP4	OID20406	P27487	Cardiometabolic	0
AML	DPP6	OID21354	P42658	Oncology	0
AML	DPP7	OID20142	Q9UHL4	Cardiometabolic	0
AML	DPT	OID20278	Q07507	Cardiometabolic	0
AML	DPY30	OID21410	Q9C005	Oncology	0
AML	DRAXIN	OID20917	Q8NBI3	Neurology	0
AML	DRG2	OID21335	P55039	Oncology	0
AML	DSC2	OID21079	Q02487	Neurology	0
AML	DSG2	OID21113	Q14126	Neurology	0
AML	DSG3	OID21460	P32926	Oncology	0
AML	DSG4	OID21325	Q86SJ6	Oncology	0
AML	DTX3	OID21349	Q8N9I9	Oncology	0
AML	DUOX2	OID20059	Q9NRD8	Cardiometabolic	0
AML	DUSP3	OID20827	P51452	Neurology	0
AML	EBAG9	OID20918	O00559	Neurology	0
AML	EBI3_IL27	OID21389	Q14213_Q8NEV9	Oncology	0
AML	ECE1	OID20891	P42892	Neurology	0
AML	EDA2R	OID21451	Q9HAV5	Oncology	0
AML	EDIL3	OID20081	O43854	Cardiometabolic	0
AML	EFEMP1	OID20414	Q12805	Cardiometabolic	0
AML	EFNA1	OID21125	P20827	Neurology	0
AML	EFNA4	OID20935	P52798	Neurology	0
AML	EGF	OID20698	P01133	Inflammation	0
AML	EGFL7	OID21252	Q9UHF1	Oncology	0
AML	EGFR	OID20319	P00533	Cardiometabolic	0
AML	EGLN1	OID20572	Q9GZT9	Inflammation	0
AML	EIF4B	OID21000	P23588	Neurology	0
AML	EIF4EBP1	OID20162	Q13541	Cardiometabolic	0
AML	EIF4G1	OID20625	Q04637	Inflammation	0
AML	EIF5A	OID20423	P63241	Inflammation	0
AML	ELOA	OID21337	Q14241	Oncology	0
AML	ENAH	OID20497	Q8N8S7	Inflammation	0
AML	ENG	OID20287	P17813	Cardiometabolic	0
AML	ENO1	OID21037	P06733	Neurology	0
AML	ENO2	OID21046	P09104	Neurology	0
AML	ENPP2	OID20288	Q13822	Cardiometabolic	0
AML	ENPP5	OID20736	Q9UJA9	Inflammation	0
AML	ENPP7	OID20689	Q6UWV6	Inflammation	0
AML	ENTPD2	OID21260	Q9Y5L3	Oncology	0
AML	ENTPD5	OID20104	O75356	Cardiometabolic	0
AML	ENTPD6	OID20100	O75354	Cardiometabolic	0
AML	EPCAM	OID20743	P16422	Inflammation	0
AML	EPHA1	OID20677	P21709	Inflammation	0
AML	EPHA10	OID20840	Q5JZY3	Neurology	0
AML	EPHA2	OID21342	P29317	Oncology	0
AML	EPHB4	OID20242	P54760	Cardiometabolic	0
AML	EPHB6	OID20982	O15197	Neurology	0
AML	EPHX2	OID20119	P34913	Cardiometabolic	0
AML	EPS8L2	OID21397	Q9H6S3	Oncology	0
AML	ERBB2	OID21520	P04626	Oncology	0
AML	ERBB3	OID20705	P21860	Inflammation	0
AML	ERBB4	OID21510	Q15303	Oncology	0
AML	ERBIN	OID21323	Q96RT1	Oncology	0
AML	EREG	OID20905	O14944	Neurology	0
AML	ERP44	OID21338	Q9BS26	Oncology	0
AML	ESAM	OID20270	Q96AP7	Cardiometabolic	0
AML	ESM1	OID20758	Q9NQ30	Inflammation	0
AML	EZR	OID21017	P15311	Neurology	0
AML	F11R	OID21151	Q9Y624	Neurology	0
AML	F2R	OID20691	P25116	Inflammation	0
AML	F3	OID21440	P13726	Oncology	0
AML	F7	OID20372	P08709	Cardiometabolic	0
AML	F9	OID20349	P00740	Cardiometabolic	0
AML	FABP1	OID20778	P07148	Inflammation	0
AML	FABP2	OID20200	P12104	Cardiometabolic	0
AML	FABP4	OID20245	P15090	Cardiometabolic	0
AML	FABP5	OID21043	Q01469	Neurology	0
AML	FABP6	OID20076	P51161	Cardiometabolic	0
AML	FABP9	OID20501	Q0Z7S8	Inflammation	0
AML	FADD	OID20151	Q13158	Cardiometabolic	0
AML	FAM3B	OID21372	P58499	Oncology	0
AML	FAM3C	OID20233	Q92520	Cardiometabolic	0
AML	FAP	OID20330	Q12884	Cardiometabolic	0
AML	FAS	OID20316	P25445	Cardiometabolic	0
AML	FASLG	OID20665	P48023	Inflammation	0
AML	FBP1	OID20227	P09467	Cardiometabolic	0
AML	FCAR	OID20564	P24071	Inflammation	0
AML	FCER2	OID21133	P06734	Neurology	0
AML	FCGR2A	OID20391	P12318	Cardiometabolic	0
AML	FCGR2B	OID21215	P31994	Oncology	0
AML	FCN2	OID20382	Q15485	Cardiometabolic	0
AML	FCRL1	OID20172	Q96LA6	Cardiometabolic	0
AML	FCRL2	OID20639	Q96LA5	Inflammation	0
AML	FCRL3	OID20443	Q96P31	Inflammation	0
AML	FCRL5	OID21111	Q96RD9	Neurology	0
AML	FCRL6	OID20529	Q6DN72	Inflammation	0
AML	FCRLB	OID21193	Q6BAA4	Oncology	0
AML	FEN1	OID21192	P39748	Oncology	0
AML	FES	OID21207	P07332	Oncology	0
AML	FETUB	OID20404	Q9UGM5	Cardiometabolic	0
AML	FGF19	OID20715	O95750	Inflammation	0
AML	FGF2	OID20503	P09038	Inflammation	0
AML	FGF21	OID21402	Q9NSA1	Oncology	0
AML	FGF23	OID21411	Q9GZV9	Oncology	0
AML	FGF5	OID20490	P12034	Inflammation	0
AML	FGFBP1	OID21507	Q14512	Oncology	0
AML	FGFR2	OID21478	P21802	Oncology	0
AML	FGR	OID20828	P09769	Neurology	0
AML	FHIT	OID20872	P49789	Neurology	0
AML	FIS1	OID20722	Q9Y3D6	Inflammation	0
AML	FKBP1B	OID20618	P68106	Inflammation	0
AML	FKBP4	OID20960	Q02790	Neurology	0
AML	FKBP5	OID20937	Q13451	Neurology	0
AML	FKBP7	OID20846	Q9Y680	Neurology	0
AML	FLI1	OID21239	Q01543	Oncology	0
AML	FLRT2	OID20946	O43155	Neurology	0
AML	FLT1	OID21301	P17948	Oncology	0
AML	FLT4	OID21491	P35916	Oncology	0
AML	FMNL1	OID20884	O95466	Neurology	0
AML	FMR1	OID21233	Q06787	Oncology	0
AML	FOLR1	OID21529	P15328	Oncology	0
AML	FOLR2	OID21062	P14207	Neurology	0
AML	FOLR3	OID21485	P41439	Oncology	0
AML	FOSB	OID20791	P53539	Neurology	0
AML	FOXO1	OID20515	Q12778	Inflammation	0
AML	FOXO3	OID21271	O43524	Oncology	0
AML	FRZB	OID20968	Q92765	Neurology	0
AML	FST	OID20770	P19883	Inflammation	0
AML	FSTL3	OID20782	O95633	Inflammation	0
AML	FUCA1	OID20261	P04066	Cardiometabolic	0
AML	FURIN	OID21514	P09958	Oncology	0
AML	FUS	OID21256	P35637	Oncology	0
AML	FUT3_FUT5	OID21013	P21217_Q11128	Neurology	0
AML	FUT8	OID20992	Q9BYC5	Neurology	0
AML	FXN	OID21442	Q16595	Oncology	0
AML	FXYD5	OID20463	Q96DB9	Inflammation	0
AML	FYB1	OID21140	O15117	Neurology	0
AML	GAL	OID20727	P22466	Inflammation	0
AML	GALNT10	OID21371	Q86SR1	Oncology	0
AML	GALNT2	OID21423	Q10471	Oncology	0
AML	GALNT3	OID20471	Q14435	Inflammation	0
AML	GALNT7	OID21377	Q86SF2	Oncology	0
AML	GAS6	OID20318	Q14393	Cardiometabolic	0
AML	GBP2	OID20489	P32456	Inflammation	0
AML	GBP4	OID20845	Q96PP9	Neurology	0
AML	GCG	OID21263	P01275	Oncology	0
AML	GCNT1	OID21379	Q02742	Oncology	0
AML	GDF15	OID20251	Q99988	Cardiometabolic	0
AML	GDNF	OID20861	P39905	Neurology	0
AML	GFAP	OID21247	P14136	Oncology	0
AML	GFER	OID21259	P55789	Oncology	0
AML	GFOD2	OID21216	Q3B7J2	Oncology	0
AML	GFRA1	OID21457	P56159	Oncology	0
AML	GFRA2	OID21330	O00451	Oncology	0
AML	GFRA3	OID20933	O60609	Neurology	0
AML	GGA1	OID20838	Q9UJY5	Neurology	0
AML	GGH	OID20416	Q92820	Cardiometabolic	0
AML	GGT1	OID21075	P19440	Neurology	0
AML	GGT5	OID20909	P36269	Neurology	0
AML	GH1	OID20220	P01241	Cardiometabolic	0
AML	GH2	OID21168	P01242	Oncology	0
AML	GHRHR	OID20841	Q02643	Neurology	0
AML	GHRL	OID20175	Q9UBU3	Cardiometabolic	0
AML	GKN1	OID20885	Q9NS71	Neurology	0
AML	GLB1	OID20949	P16278	Neurology	0
AML	GLO1	OID20107	Q04760	Cardiometabolic	0
AML	GLOD4	OID20710	Q9HC38	Inflammation	0
AML	GLRX	OID20195	P35754	Cardiometabolic	0
AML	GLT8D2	OID20825	Q9H1C3	Neurology	0
AML	GMPR	OID20641	P36959	Inflammation	0
AML	GNE	OID21231	Q9Y223	Oncology	0
AML	GNLY	OID21132	P22749	Neurology	0
AML	GOLM2	OID21044	Q6P4E1	Neurology	0
AML	GOPC	OID20551	Q9HD26	Inflammation	0
AML	GP1BA	OID20381	P07359	Cardiometabolic	0
AML	GP2	OID20090	P55259	Cardiometabolic	0
AML	GP6	OID21091	Q9HCN6	Neurology	0
AML	GPA33	OID21376	Q99795	Oncology	0
AML	GPC1	OID21438	P35052	Oncology	0
AML	GPC5	OID20944	P78333	Neurology	0
AML	GPKOW	OID20890	Q92917	Neurology	0
AML	GPNMB	OID20173	Q14956	Cardiometabolic	0
AML	GPR37	OID20095	O15354	Cardiometabolic	0
AML	GRAP2	OID20192	O75791	Cardiometabolic	0
AML	GRK5	OID20066	P34947	Cardiometabolic	0
AML	GRN	OID21159	P28799	Neurology	0
AML	GRPEL1	OID21309	Q9HAV7	Oncology	0
AML	GSAP	OID21173	A4D1B5	Oncology	0
AML	GSTA1	OID20166	P08263	Cardiometabolic	0
AML	GSTA3	OID21242	Q16772	Oncology	0
AML	GSTP1	OID20876	P09211	Neurology	0
AML	GUCA2A	OID21101	Q02747	Neurology	0
AML	GUSB	OID20296	P08236	Cardiometabolic	0
AML	GYS1	OID20097	P13807	Cardiometabolic	0
AML	GZMA	OID20663	P12544	Inflammation	0
AML	GZMB	OID20604	P10144	Inflammation	0
AML	GZMH	OID20096	P20718	Cardiometabolic	0
AML	HAGH	OID21459	Q16775	Oncology	0
AML	HAO1	OID21395	Q9UJM8	Oncology	0
AML	HARS1	OID21086	P12081	Neurology	0
AML	HAVCR1	OID21422	Q96D42	Oncology	0
AML	HAVCR2	OID21137	Q8TDQ0	Neurology	0
AML	HBEGF	OID21465	Q99075	Oncology	0
AML	HBQ1	OID21433	P09105	Oncology	0
AML	HCLS1	OID20648	P14317	Inflammation	0
AML	HDGF	OID21455	P51858	Oncology	0
AML	HEBP1	OID20063	Q9NRV9	Cardiometabolic	0
AML	HEXIM1	OID20589	O94992	Inflammation	0
AML	HGF	OID20656	P14210	Inflammation	0
AML	HGS	OID21175	O14964	Oncology	0
AML	HK2	OID20065	P52789	Cardiometabolic	0
AML	HLA-DRA	OID20520	P01903	Inflammation	0
AML	HLA-E	OID20532	P13747	Inflammation	0
AML	HMBS	OID21385	P08397	Oncology	0
AML	HMOX1	OID20217	P09601	Cardiometabolic	0
AML	HMOX2	OID20887	P30519	Neurology	0
AML	HNMT	OID20975	P50135	Neurology	0
AML	HNRNPK	OID20051	P61978	Cardiometabolic	0
AML	HPCAL1	OID20615	P37235	Inflammation	0
AML	HPGDS	OID21266	O60760	Oncology	0
AML	HS3ST3B1	OID21303	Q9Y662	Oncology	0
AML	HS6ST1	OID21441	O60243	Oncology	0
AML	HSD11B1	OID20575	P28845	Inflammation	0
AML	HSP90B1	OID20829	P14625	Neurology	0
AML	HSPA1A	OID20718	P0DMV8	Inflammation	0
AML	HSPB1	OID20230	P04792	Cardiometabolic	0
AML	HSPB6	OID21408	O14558	Oncology	0
AML	HSPG2	OID20383	P98160	Cardiometabolic	0
AML	HTRA2	OID21471	O43464	Oncology	0
AML	HYAL1	OID20357	Q12794	Cardiometabolic	0
AML	HYOU1	OID20300	Q9Y4L1	Cardiometabolic	0
AML	ICA1	OID20484	Q05084	Inflammation	0
AML	ICAM1	OID20411	P05362	Cardiometabolic	0
AML	ICAM2	OID20248	P13598	Cardiometabolic	0
AML	ICAM3	OID20277	P32942	Cardiometabolic	0
AML	ICAM4	OID20578	Q14773	Inflammation	0
AML	ICAM5	OID20145	Q9UMF0	Cardiometabolic	0
AML	ICOSLG	OID21351	O75144	Oncology	0
AML	IDI2	OID20823	Q9BXS1	Neurology	0
AML	IDS	OID20619	P22304	Inflammation	0
AML	IDUA	OID21468	P35475	Oncology	0
AML	IFNG	OID20495	P01579	Inflammation	0
AML	IFNGR1	OID20678	P15260	Inflammation	0
AML	IFNGR2	OID20941	P38484	Neurology	0
AML	IFNL1	OID20795	Q8IU54	Neurology	0
AML	IFNLR1	OID20506	Q8IU57	Inflammation	0
AML	IGF1R	OID21274	P08069	Oncology	0
AML	IGF2R	OID21146	P11717	Neurology	0
AML	IGFBP1	OID20246	P08833	Cardiometabolic	0
AML	IGFBP2	OID20325	P18065	Cardiometabolic	0
AML	IGFBP3	OID20398	P17936	Cardiometabolic	0
AML	IGFBP4	OID21158	P22692	Neurology	0
AML	IGFBP6	OID20413	P24592	Cardiometabolic	0
AML	IGFBP7	OID20236	Q16270	Cardiometabolic	0
AML	IGFBPL1	OID20155	Q8WX77	Cardiometabolic	0
AML	IGSF3	OID21312	O75054	Oncology	0
AML	IGSF8	OID20167	Q969P0	Cardiometabolic	0
AML	IKBKG	OID20544	Q9Y6K9	Inflammation	0
AML	IKZF2	OID21213	Q9UKS7	Oncology	0
AML	IL10	OID20431	P22301	Inflammation	0
AML	IL10RA	OID20420	Q13651	Inflammation	0
AML	IL10RB	OID20696	Q08334	Inflammation	0
AML	IL11	OID20455	P20809	Inflammation	0
AML	IL12RB1	OID20486	P42701	Inflammation	0
AML	IL13	OID20430	P35225	Inflammation	0
AML	IL13RA1	OID21504	P78552	Oncology	0
AML	IL15	OID20562	P40933	Inflammation	0
AML	IL15RA	OID20498	Q13261	Inflammation	0
AML	IL16	OID20633	Q14005	Inflammation	0
AML	IL17A	OID20469	Q16552	Inflammation	0
AML	IL17C	OID20477	Q9P0M4	Inflammation	0
AML	IL17D	OID20481	Q8TAD2	Inflammation	0
AML	IL17F	OID20456	Q96PD4	Inflammation	0
AML	IL17RA	OID21089	Q96F46	Neurology	0
AML	IL17RB	OID20585	Q9NRM6	Inflammation	0
AML	IL18	OID20694	Q14116	Inflammation	0
AML	IL18BP	OID20348	O95998	Cardiometabolic	0
AML	IL18R1	OID20652	Q13478	Inflammation	0
AML	IL18RAP	OID20900	O95256	Neurology	0
AML	IL19	OID20158	Q9UHD0	Cardiometabolic	0
AML	IL1A	OID20488	P01583	Inflammation	0
AML	IL1B	OID20427	P01584	Inflammation	0
AML	IL1R1	OID21116	P14778	Neurology	0
AML	IL1R2	OID20757	P27930	Inflammation	0
AML	IL1RAP	OID21126	Q9NPH3	Neurology	0
AML	IL1RL1	OID20250	Q01638	Cardiometabolic	0
AML	IL1RL2	OID20487	Q9HB29	Inflammation	0
AML	IL1RN	OID20700	P18510	Inflammation	0
AML	IL2	OID20419	P60568	Inflammation	0
AML	IL20	OID20453	Q9NYY1	Inflammation	0
AML	IL20RA	OID20422	Q9UHF4	Inflammation	0
AML	IL22RA1	OID20449	Q8N6P7	Inflammation	0
AML	IL24	OID20440	Q13007	Inflammation	0
AML	IL2RA	OID20267	P01589	Cardiometabolic	0
AML	IL2RB	OID20450	P14784	Inflammation	0
AML	IL32	OID20605	P24001	Inflammation	0
AML	IL33	OID20428	O95760	Inflammation	0
AML	IL34	OID20809	Q6ZMJ4	Neurology	0
AML	IL3RA	OID20461	P26951	Inflammation	0
AML	IL4	OID20426	P05112	Inflammation	0
AML	IL4R	OID20576	P24394	Inflammation	0
AML	IL5	OID20472	P05113	Inflammation	0
AML	IL5RA	OID20601	Q01344	Inflammation	0
AML	IL6	OID20563	P05231	Inflammation	0
AML	IL6R	OID20385	P08887	Cardiometabolic	0
AML	IL6ST	OID20147	P40189	Cardiometabolic	0
AML	IL7	OID20535	P13232	Inflammation	0
AML	IL7R	OID21136	P16871	Neurology	0
AML	ILKAP	OID20855	Q9H0C8	Neurology	0
AML	IMPA1	OID20907	P29218	Neurology	0
AML	ING1	OID20853	Q9UK53	Neurology	0
AML	INHBC	OID21093	P55103	Neurology	0
AML	INPP1	OID21345	P49441	Oncology	0
AML	INPPL1	OID21314	O15357	Oncology	0
AML	IPCEF1	OID20977	Q8WWN9	Neurology	0
AML	IQGAP2	OID21361	Q13576	Oncology	0
AML	IRAG2	OID20085	Q12912	Cardiometabolic	0
AML	IRAK1	OID20485	P51617	Inflammation	0
AML	IRAK4	OID20577	Q9NWZ3	Inflammation	0
AML	ISLR2	OID20889	Q6UXK2	Neurology	0
AML	ISM1	OID20538	B1AKI9	Inflammation	0
AML	ITGA11	OID20581	Q9UKX5	Inflammation	0
AML	ITGA5	OID21139	P08648	Neurology	0
AML	ITGA6	OID20528	P23229	Inflammation	0
AML	ITGAM	OID21071	P11215	Neurology	0
AML	ITGAV	OID21416	P06756	Oncology	0
AML	ITGB1	OID20376	P05556	Cardiometabolic	0
AML	ITGB1BP1	OID21268	O14713	Oncology	0
AML	ITGB1BP2	OID20112	Q9UKP3	Cardiometabolic	0
AML	ITGB2	OID20315	P05107	Cardiometabolic	0
AML	ITGB5	OID21522	P18084	Oncology	0
AML	ITGB6	OID20493	P18564	Inflammation	0
AML	ITGB7	OID21393	P26010	Oncology	0
AML	ITIH3	OID20352	Q06033	Cardiometabolic	0
AML	ITM2A	OID20504	O43736	Inflammation	0
AML	IVD	OID20833	P26440	Neurology	0
AML	JAM2	OID21064	P57087	Neurology	0
AML	JCHAIN	OID20494	P01591	Inflammation	0
AML	JUN	OID20424	P05412	Inflammation	0
AML	KAZALD1	OID21339	Q96I82	Oncology	0
AML	KCNIP4	OID20813	Q6PIL6	Neurology	0
AML	KDR	OID21497	P35968	Oncology	0
AML	KEL	OID20881	P23276	Neurology	0
AML	KIFBP	OID21320	Q96EK5	Oncology	0
AML	KIR2DL3	OID21196	P43628	Oncology	0
AML	KIR3DL1	OID21185	P43629	Oncology	0
AML	KIRREL2	OID20873	Q6UWL6	Neurology	0
AML	KITLG	OID20196	P21583	Cardiometabolic	0
AML	KLB	OID20888	Q86Z14	Neurology	0
AML	KLK1	OID21499	P06870	Oncology	0
AML	KLK10	OID21523	O43240	Oncology	0
AML	KLK11	OID21518	Q9UBX7	Oncology	0
AML	KLK12	OID21201	Q9UKR0	Oncology	0
AML	KLK13	OID21291	Q9UKR3	Oncology	0
AML	KLK14	OID21407	Q9P0G3	Oncology	0
AML	KLK4	OID21391	Q9Y5K2	Oncology	0
AML	KLK6	OID21526	Q92876	Oncology	0
AML	KLK8	OID21517	O60259	Oncology	0
AML	KLRB1	OID20629	Q12918	Inflammation	0
AML	KLRD1	OID20632	Q13241	Inflammation	0
AML	KRT14	OID20800	P02533	Neurology	0
AML	KRT18	OID21296	P05783	Oncology	0
AML	KRT19	OID20596	P08727	Inflammation	0
AML	KRT5	OID20860	P13647	Neurology	0
AML	KYAT1	OID20232	Q16773	Cardiometabolic	0
AML	KYNU	OID20669	Q16719	Inflammation	0
AML	L1CAM	OID21484	P32004	Oncology	0
AML	LACTB2	OID20150	Q53H82	Cardiometabolic	0
AML	LAG3	OID21315	P18627	Oncology	0
AML	LAIR1	OID20737	Q6GTX8	Inflammation	0
AML	LAIR2	OID20965	Q6ISS4	Neurology	0
AML	LAMA4	OID20769	Q16363	Inflammation	0
AML	LAMP2	OID21035	P13473	Neurology	0
AML	LAMP3	OID20638	Q9UQV4	Inflammation	0
AML	LAP3	OID20436	P28838	Inflammation	0
AML	LAT	OID20640	O43561	Inflammation	0
AML	LAT2	OID21292	Q9GZY6	Oncology	0
AML	LAYN	OID20970	Q6UX15	Neurology	0
AML	LBP	OID20355	P18428	Cardiometabolic	0
AML	LBR	OID21034	Q14739	Neurology	0
AML	LDLR	OID20240	P01130	Cardiometabolic	0
AML	LEFTY2	OID21454	O00292	Oncology	0
AML	LEP	OID20187	P41159	Cardiometabolic	0
AML	LEPR	OID20128	P48357	Cardiometabolic	0
AML	LGALS1	OID20154	P09382	Cardiometabolic	0
AML	LGALS3	OID20284	P17931	Cardiometabolic	0
AML	LGALS4	OID20748	P56470	Inflammation	0
AML	LGALS7_LGALS7B	OID21406	P47929	Oncology	0
AML	LGALS8	OID21041	O00214	Neurology	0
AML	LGALS9	OID20781	O00182	Inflammation	0
AML	LGMN	OID20773	Q99538	Inflammation	0
AML	LHB	OID21248	P01229	Oncology	0
AML	LHPP	OID20749	Q9H008	Inflammation	0
AML	LIF	OID20824	P15018	Neurology	0
AML	LIFR	OID20606	P42702	Inflammation	0
AML	LILRA2	OID21152	Q8N149	Neurology	0
AML	LILRA5	OID20209	A6NI73	Cardiometabolic	0
AML	LILRB1	OID20323	Q8NHL6	Cardiometabolic	0
AML	LILRB2	OID20301	Q8N423	Cardiometabolic	0
AML	LILRB4	OID20429	Q8NHJ6	Inflammation	0
AML	LILRB5	OID20324	O75023	Cardiometabolic	0
AML	LPCAT2	OID21290	Q7L5N7	Oncology	0
AML	LPL	OID20188	P06858	Cardiometabolic	0
AML	LPO	OID20963	P22079	Neurology	0
AML	LRIG1	OID21429	Q96JA1	Oncology	0
AML	LRP1	OID21293	Q07954	Oncology	0
AML	LRP11	OID20185	Q86VZ4	Cardiometabolic	0
AML	LRPAP1	OID21059	P30533	Neurology	0
AML	LRRC25	OID21333	Q8N386	Oncology	0
AML	LRRN1	OID20438	Q6UXK5	Inflammation	0
AML	LSM1	OID21210	O15116	Oncology	0
AML	LSP1	OID20530	P33241	Inflammation	0
AML	LTA4H	OID21452	P09960	Oncology	0
AML	LTBP2	OID20254	Q14767	Cardiometabolic	0
AML	LTBP3	OID21191	Q9NS15	Oncology	0
AML	LTBR	OID20768	P36941	Inflammation	0
AML	LTO1	OID20434	Q8WV07	Inflammation	0
AML	LXN	OID21003	Q9BS40	Neurology	0
AML	LY6D	OID20708	Q14210	Inflammation	0
AML	LY75	OID20580	O60449	Inflammation	0
AML	LY9	OID20670	Q9HBG7	Inflammation	0
AML	LY96	OID20945	Q9Y6Y9	Neurology	0
AML	LYAR	OID21264	Q9NX58	Oncology	0
AML	LYN	OID21350	P07948	Oncology	0
AML	LYPD1	OID20821	Q8N2G4	Neurology	0
AML	LYPD3	OID21530	O95274	Oncology	0
AML	LYPD8	OID21251	Q6UX82	Oncology	0
AML	MAD1L1	OID20904	Q9Y6D9	Neurology	0
AML	MAEA	OID21206	Q7L5Y9	Oncology	0
AML	MAGED1	OID21181	Q9Y5V3	Oncology	0
AML	MANF	OID20707	P55145	Inflammation	0
AML	MANSC1	OID21492	Q9H8J5	Oncology	0
AML	MAP2K6	OID20552	P52564	Inflammation	0
AML	MAP3K5	OID21253	Q99683	Oncology	0
AML	MAP4K5	OID20899	Q9Y4K4	Neurology	0
AML	MAPK9	OID20557	P45984	Inflammation	0
AML	MAPT	OID20830	P10636	Neurology	0
AML	MARCO	OID20210	Q9UEW3	Cardiometabolic	0
AML	MASP1	OID20954	P48740	Neurology	0
AML	MATN2	OID20767	O00339	Inflammation	0
AML	MATN3	OID20979	O15232	Neurology	0
AML	MAVS	OID21204	Q7Z434	Oncology	0
AML	MAX	OID20877	P61244	Neurology	0
AML	MB	OID20263	P02144	Cardiometabolic	0
AML	MCAM	OID20343	P43121	Cardiometabolic	0
AML	MCFD2	OID20171	Q8NI22	Cardiometabolic	0
AML	MDGA1	OID20951	Q8NFP4	Neurology	0
AML	MDK	OID21489	P21741	Oncology	0
AML	MED18	OID21236	Q9BUE0	Oncology	0
AML	MEGF10	OID20746	Q96KG7	Inflammation	0
AML	MEGF9	OID20285	Q9H1U4	Cardiometabolic	0
AML	MEP1B	OID20168	Q16820	Cardiometabolic	0
AML	MEPE	OID20753	Q9NQ76	Inflammation	0
AML	MERTK	OID20657	Q12866	Inflammation	0
AML	MESD	OID21099	Q14696	Neurology	0
AML	MET	OID20269	P08581	Cardiometabolic	0
AML	METAP1	OID20815	P53582	Neurology	0
AML	METAP1D	OID20519	Q6UB28	Inflammation	0
AML	METAP2	OID21437	P50579	Oncology	0
AML	MFAP3	OID20057	P55082	Cardiometabolic	0
AML	MFAP5	OID20239	Q13361	Cardiometabolic	0
AML	MFGE8	OID21134	Q08431	Neurology	0
AML	MGLL	OID20711	Q99685	Inflammation	0
AML	MGMT	OID20588	P16455	Inflammation	0
AML	MIA	OID21531	Q16674	Oncology	0
AML	MICB_MICA	OID20593	Q29980_Q29983	Inflammation	0
AML	MIF	OID21073	P14174	Neurology	0
AML	MILR1	OID20482	Q7Z6M3	Inflammation	0
AML	MITD1	OID20959	Q8WV92	Neurology	0
AML	MLN	OID20541	P12872	Inflammation	0
AML	MME	OID21307	P08473	Oncology	0
AML	MMP1	OID20672	P03956	Inflammation	0
AML	MMP10	OID20687	P09238	Inflammation	0
AML	MMP12	OID21439	P39900	Oncology	0
AML	MMP13	OID20807	P45452	Neurology	0
AML	MMP3	OID21083	P08254	Neurology	0
AML	MMP7	OID20087	P09237	Cardiometabolic	0
AML	MMP8	OID21019	P22894	Neurology	0
AML	MNDA	OID20156	P41218	Cardiometabolic	0
AML	MOG	OID21384	Q16653	Oncology	0
AML	MPHOSPH8	OID20092	Q99549	Cardiometabolic	0
AML	MPI	OID21288	P34949	Oncology	0
AML	MPIG6B	OID20779	O95866	Inflammation	0
AML	MPO	OID21100	P05164	Neurology	0
AML	MRPL46	OID20858	Q9H2W6	Neurology	0
AML	MSLN	OID21380	Q13421	Oncology	0
AML	MSMB	OID20275	P08118	Cardiometabolic	0
AML	MSR1	OID21063	P21757	Neurology	0
AML	MSRA	OID21513	Q9UJ68	Oncology	0
AML	MSTN	OID20115	O14793	Cardiometabolic	0
AML	MTPN	OID20080	P58546	Cardiometabolic	0
AML	MUC13	OID20866	Q9H3R2	Neurology	0
AML	MUC16	OID21378	Q8WXI7	Oncology	0
AML	MVK	OID20459	Q03426	Inflammation	0
AML	MYO9B	OID20451	Q13459	Inflammation	0
AML	MYOC	OID21121	Q99972	Neurology	0
AML	MZB1	OID20732	Q8WU39	Inflammation	0
AML	MZT1	OID21186	Q08AG7	Oncology	0
AML	NAAA	OID20931	Q02083	Neurology	0
AML	NADK	OID20178	O95544	Cardiometabolic	0
AML	NAMPT	OID21227	P43490	Oncology	0
AML	NBL1	OID21486	P41271	Oncology	0
AML	NBN	OID20442	O60934	Inflammation	0
AML	NCAM1	OID20354	P13591	Cardiometabolic	0
AML	NCAM2	OID21095	O15394	Neurology	0
AML	NCAN	OID21055	O14594	Neurology	0
AML	NCF2	OID20567	P19878	Inflammation	0
AML	NCK2	OID20683	O43639	Inflammation	0
AML	NCLN	OID20448	Q969V3	Inflammation	0
AML	NCR1	OID20566	O76036	Inflammation	0
AML	NCS1	OID21458	P62166	Oncology	0
AML	NDRG1	OID20792	Q92597	Neurology	0
AML	NDUFS6	OID21224	O75380	Oncology	0
AML	NECTIN2	OID20222	Q92692	Cardiometabolic	0
AML	NECTIN4	OID21490	Q96NY8	Oncology	0
AML	NEFL	OID20871	P07196	Neurology	0
AML	NELL1	OID21494	Q92832	Oncology	0
AML	NELL2	OID20706	Q99435	Inflammation	0
AML	NFASC	OID20634	O94856	Inflammation	0
AML	NFATC1	OID20545	O95644	Inflammation	0
AML	NFATC3	OID20470	Q12968	Inflammation	0
AML	NFKBIE	OID21212	O00221	Oncology	0
AML	NGF	OID20920	P01138	Neurology	0
AML	NID1	OID20362	P14543	Cardiometabolic	0
AML	NID2	OID21085	Q14112	Neurology	0
AML	NINJ1	OID21167	Q92982	Oncology	0
AML	NME3	OID20789	Q13232	Inflammation	0
AML	NMNAT1	OID20913	Q9HAN9	Neurology	0
AML	NOMO1	OID21106	Q15155	Neurology	0
AML	NOS1	OID20863	P29475	Neurology	0
AML	NOS3	OID20834	P29474	Neurology	0
AML	NOTCH1	OID20311	P46531	Cardiometabolic	0
AML	NOTCH3	OID20253	Q9UM47	Cardiometabolic	0
AML	NPDC1	OID20205	Q9NQX5	Cardiometabolic	0
AML	NPM1	OID20961	P06748	Neurology	0
AML	NPPB	OID20049	P16860	Cardiometabolic	0
AML	NPPC	OID20568	P23582	Inflammation	0
AML	NPTN	OID21235	Q9Y639	Oncology	0
AML	NPTX1	OID21074	Q15818	Neurology	0
AML	NPTXR	OID20191	O95502	Cardiometabolic	0
AML	NPY	OID21388	P01303	Oncology	0
AML	NRCAM	OID20229	Q92823	Cardiometabolic	0
AML	NRP1	OID20390	O14786	Cardiometabolic	0
AML	NRP2	OID21081	O60462	Neurology	0
AML	NRTN	OID20465	Q99748	Inflammation	0
AML	NSFL1C	OID21022	Q9UNZ2	Neurology	0
AML	NT5C3A	OID20553	Q9H0P0	Inflammation	0
AML	NT5E	OID21498	P21589	Oncology	0
AML	NTF3	OID20591	P20783	Inflammation	0
AML	NTF4	OID21208	P34130	Oncology	0
AML	NTproBNP	OID20125	NTproBNP	Cardiometabolic	0
AML	NTRK2	OID20136	Q16620	Cardiometabolic	0
AML	NTRK3	OID21057	Q16288	Neurology	0
AML	NUB1	OID20510	Q9Y5A7	Inflammation	0
AML	NUCB2	OID21448	P80303	Oncology	0
AML	NUDC	OID20623	Q9Y266	Inflammation	0
AML	NUDT2	OID21308	P50583	Oncology	0
AML	NUDT5	OID21115	Q9UKK9	Neurology	0
AML	NXPH1	OID20849	P58417	Neurology	0
AML	OBP2B	OID20980	Q9NPH6	Neurology	0
AML	ODAM	OID20793	A1E959	Neurology	0
AML	OGFR	OID21360	Q9NZT2	Oncology	0
AML	OGN	OID21123	P20774	Neurology	0
AML	OLR1	OID20183	P78380	Cardiometabolic	0
AML	OMD	OID20725	Q99983	Inflammation	0
AML	OMG	OID21352	P23515	Oncology	0
AML	OPTC	OID21362	Q9UBM4	Oncology	0
AML	OSCAR	OID20776	Q8IYS5	Inflammation	0
AML	OSM	OID20574	P13725	Inflammation	0
AML	OSMR	OID20356	Q99650	Cardiometabolic	0
AML	OXT	OID21047	P01178	Neurology	0
AML	P4HB	OID21509	P07237	Oncology	0
AML	PADI2	OID20467	Q9Y2J8	Inflammation	0
AML	PADI4	OID20832	Q9UM07	Neurology	0
AML	PAEP	OID20925	P09466	Neurology	0
AML	PAG1	OID20108	Q9NWQ8	Cardiometabolic	0
AML	PAK4	OID20819	O96013	Neurology	0
AML	PAM	OID20291	P19021	Cardiometabolic	0
AML	PAMR1	OID21153	Q6UXH9	Neurology	0
AML	PAPPA	OID20421	Q13219	Inflammation	0
AML	PARK7	OID21160	Q99497	Neurology	0
AML	PARP1	OID20500	P09874	Inflammation	0
AML	PBLD	OID20839	P30039	Neurology	0
AML	PCDH1	OID20614	Q08174	Inflammation	0
AML	PCDH17	OID20132	O14917	Cardiometabolic	0
AML	PCOLCE	OID20384	Q15113	Cardiometabolic	0
AML	PCSK9	OID20235	Q8NBP7	Cardiometabolic	0
AML	PDCD1	OID21396	Q15116	Oncology	0
AML	PDCD1LG2	OID21273	Q9BQ51	Oncology	0
AML	PDCD5	OID21021	O14737	Neurology	0
AML	PDCD6	OID20163	O75340	Cardiometabolic	0
AML	PDGFA	OID20313	P04085	Cardiometabolic	0
AML	PDGFB	OID20741	P01127	Inflammation	0
AML	PDGFC	OID21183	Q9NRA1	Oncology	0
AML	PDGFRA	OID20133	P16234	Cardiometabolic	0
AML	PDGFRB	OID20268	P09619	Cardiometabolic	0
AML	PDLIM7	OID20729	Q9NR12	Inflammation	0
AML	PDP1	OID21176	Q9P0J1	Oncology	0
AML	PEAR1	OID20257	Q5VY43	Cardiometabolic	0
AML	PEBP1	OID21087	P30086	Neurology	0
AML	PECAM1	OID21131	P16284	Neurology	0
AML	PFDN2	OID20892	Q9UHV9	Neurology	0
AML	PFKFB2	OID21356	O60825	Oncology	0
AML	PHOSPHO1	OID20922	Q8TCT1	Neurology	0
AML	PI3	OID20326	P19957	Cardiometabolic	0
AML	PIGR	OID21102	P01833	Neurology	0
AML	PIK3AP1	OID20587	Q6ZUJ8	Inflammation	0
AML	PIK3IP1	OID21094	Q96FE7	Neurology	0
AML	PILRA	OID21129	Q9UKJ1	Neurology	0
AML	PILRB	OID20197	Q9UKJ0	Cardiometabolic	0
AML	PKLR	OID20682	P30613	Inflammation	0
AML	PLA2G10	OID21002	O15496	Neurology	0
AML	PLA2G15	OID21473	Q8NCC3	Oncology	0
AML	PLA2G1B	OID20252	P04054	Cardiometabolic	0
AML	PLA2G2A	OID20274	P14555	Cardiometabolic	0
AML	PLA2G4A	OID20685	P47712	Inflammation	0
AML	PLA2G7	OID21105	Q13093	Neurology	0
AML	PLAT	OID20247	P00750	Cardiometabolic	0
AML	PLAU	OID21124	P00749	Neurology	0
AML	PLAUR	OID20764	Q03405	Inflammation	0
AML	PLIN1	OID20835	O60240	Neurology	0
AML	PLIN3	OID20143	O60664	Cardiometabolic	0
AML	PLPBP	OID20144	O94903	Cardiometabolic	0
AML	PLTP	OID20238	P55058	Cardiometabolic	0
AML	PLXDC1	OID21258	Q8IUK5	Oncology	0
AML	PLXNA4	OID20597	Q9HCM2	Inflammation	0
AML	PLXNB2	OID20317	O15031	Cardiometabolic	0
AML	PLXNB3	OID20160	Q9ULL4	Cardiometabolic	0
AML	PM20D1	OID20149	Q6GTS8	Cardiometabolic	0
AML	PMVK	OID20850	Q15126	Neurology	0
AML	PNLIPRP2	OID20775	P54317	Inflammation	0
AML	PNPT1	OID20445	Q8TCS8	Inflammation	0
AML	PODXL	OID21358	O00592	Oncology	0
AML	PODXL2	OID21487	Q9NZ53	Oncology	0
AML	POLR2F	OID21283	P61218	Oncology	0
AML	PON2	OID20088	Q15165	Cardiometabolic	0
AML	PPCDC	OID21027	Q96CD2	Neurology	0
AML	PPIB	OID20331	P23284	Cardiometabolic	0
AML	PPM1A	OID21184	P35813	Oncology	0
AML	PPME1	OID21347	Q9Y570	Oncology	0
AML	PPP1R12A	OID21475	O14974	Oncology	0
AML	PPP1R2	OID20176	P41236	Cardiometabolic	0
AML	PPP1R9B	OID20643	Q96SB3	Inflammation	0
AML	PPP3R1	OID20902	P63098	Neurology	0
AML	PPY	OID21516	P01298	Oncology	0
AML	PQBP1	OID21172	O60828	Oncology	0
AML	PRCP	OID20337	P42785	Cardiometabolic	0
AML	PRDX1	OID20962	Q06830	Neurology	0
AML	PRDX3	OID20483	P30048	Inflammation	0
AML	PRDX5	OID20644	P30044	Inflammation	0
AML	PRDX6	OID21404	P30041	Oncology	0
AML	PREB	OID20439	Q9HCU5	Inflammation	0
AML	PRELP	OID20766	P51888	Inflammation	0
AML	PRKAB1	OID20444	Q9Y478	Inflammation	0
AML	PRKAR1A	OID20146	P10644	Cardiometabolic	0
AML	PRKCQ	OID20468	Q04759	Inflammation	0
AML	PRKRA	OID21225	O75569	Oncology	0
AML	PRL	OID21033	P01236	Neurology	0
AML	PROC	OID20402	P04070	Cardiometabolic	0
AML	PROK1	OID20543	P58294	Inflammation	0
AML	PRSS2	OID20364	P07478	Cardiometabolic	0
AML	PRSS27	OID20212	Q9BQR3	Cardiometabolic	0
AML	PRSS8	OID20763	Q16651	Inflammation	0
AML	PRTFDC1	OID20867	Q9NRG1	Neurology	0
AML	PRTG	OID21443	Q2VWP7	Oncology	0
AML	PRTN3	OID20329	P24158	Cardiometabolic	0
AML	PSG1	OID20916	P11464	Neurology	0
AML	PSIP1	OID20534	O75475	Inflammation	0
AML	PSMA1	OID21221	P25786	Oncology	0
AML	PSMD9	OID21304	O00233	Oncology	0
AML	PSME1	OID20969	Q06323	Neurology	0
AML	PSME2	OID20989	Q9UL46	Neurology	0
AML	PSMG3	OID20549	Q9BT73	Inflammation	0
AML	PSPN	OID20511	O60542	Inflammation	0
AML	PSRC1	OID21169	Q6PGN9	Oncology	0
AML	PTEN	OID20794	P60484	Neurology	0
AML	PTGDS	OID20408	P41222	Cardiometabolic	0
AML	PTH1R	OID20571	Q03431	Inflammation	0
AML	PTK7	OID20880	Q13308	Neurology	0
AML	PTN	OID20083	P21246	Cardiometabolic	0
AML	PTPN1	OID20908	P18031	Neurology	0
AML	PTPN6	OID20717	P29350	Inflammation	0
AML	PTPRF	OID20310	P10586	Cardiometabolic	0
AML	PTPRM	OID20598	P28827	Inflammation	0
AML	PTPRN2	OID20912	Q92932	Neurology	0
AML	PTPRS	OID20306	Q13332	Cardiometabolic	0
AML	PTS	OID20847	Q03393	Neurology	0
AML	PTX3	OID20570	P26022	Inflammation	0
AML	PVALB	OID21420	P20472	Oncology	0
AML	PVR	OID21011	P15151	Neurology	0
AML	PXN	OID20822	P49023	Neurology	0
AML	QDPR	OID20174	P09417	Cardiometabolic	0
AML	QPCT	OID20320	Q16769	Cardiometabolic	0
AML	RAB37	OID20425	Q96AX2	Inflammation	0
AML	RAB6A	OID20608	P20340	Inflammation	0
AML	RAB6B	OID20817	Q9NRW1	Neurology	0
AML	RABEPK	OID21163	Q7Z6M1	Oncology	0
AML	RABGAP1L	OID20447	Q5R372	Inflammation	0
AML	RAD23B	OID21166	P54727	Oncology	0
AML	RANGAP1	OID21203	P46060	Oncology	0
AML	RARRES1	OID21177	P49788	Oncology	0
AML	RARRES2	OID20373	Q99969	Cardiometabolic	0
AML	RASA1	OID20826	P20936	Neurology	0
AML	RASSF2	OID21194	P50749	Oncology	0
AML	RBKS	OID20986	Q9H477	Neurology	0
AML	RBP2	OID21365	P50120	Oncology	0
AML	RBP5	OID21369	P82980	Oncology	0
AML	RCOR1	OID20073	Q9UKL0	Cardiometabolic	0
AML	REG1A	OID20415	P05451	Cardiometabolic	0
AML	REG1B	OID20266	P48304	Cardiometabolic	0
AML	REG3A	OID20258	Q06141	Cardiometabolic	0
AML	REG4	OID20784	Q9BYZ8	Inflammation	0
AML	REN	OID20201	P00797	Cardiometabolic	0
AML	RET	OID21346	P07949	Oncology	0
AML	RETN	OID20327	Q9HD89	Cardiometabolic	0
AML	RGMB	OID21045	Q6NW40	Neurology	0
AML	RGS8	OID20454	P57771	Inflammation	0
AML	RHOC	OID20950	P08134	Neurology	0
AML	RILP	OID21436	Q96NA2	Oncology	0
AML	RNASE3	OID20203	P12724	Cardiometabolic	0
AML	RNASET2	OID20321	O00584	Cardiometabolic	0
AML	RNF41	OID21179	Q9H4P4	Oncology	0
AML	ROBO1	OID20734	Q9Y6N7	Inflammation	0
AML	ROBO2	OID21007	Q9HCK4	Neurology	0
AML	ROR1	OID20224	Q01973	Cardiometabolic	0
AML	RP2	OID21302	O75695	Oncology	0
AML	RRM2B	OID21174	Q7LG56	Oncology	0
AML	RSPO1	OID20938	Q2MKA7	Neurology	0
AML	RSPO3	OID21415	Q9BXY4	Oncology	0
AML	RTBDN	OID21343	Q9BSG5	Oncology	0
AML	RTN4R	OID21424	Q9BZR6	Oncology	0
AML	RUVBL1	OID21211	Q9Y265	Oncology	0
AML	RWDD1	OID21015	Q9H446	Neurology	0
AML	S100A11	OID20130	P31949	Cardiometabolic	0
AML	S100A12	OID21374	P80511	Oncology	0
AML	S100A16	OID20878	Q96FQ6	Neurology	0
AML	S100A4	OID21519	P26447	Oncology	0
AML	S100P	OID20103	P25815	Cardiometabolic	0
AML	SAMD9L	OID20536	Q8IVG5	Inflammation	0
AML	SCAMP3	OID21332	O14828	Oncology	0
AML	SCARA5	OID21058	Q6ZMJ2	Neurology	0
AML	SCARB1	OID20805	Q8WTV0	Neurology	0
AML	SCARB2	OID20943	Q14108	Neurology	0
AML	SCARF1	OID20297	Q14162	Cardiometabolic	0
AML	SCARF2	OID21048	Q96GP6	Neurology	0
AML	SCG2	OID21400	P13521	Oncology	0
AML	SCG3	OID20728	Q8WXD2	Inflammation	0
AML	SCGB1A1	OID20688	P11684	Inflammation	0
AML	SCGB3A2	OID20723	Q96PL1	Inflammation	0
AML	SCGN	OID20457	O76038	Inflammation	0
AML	SCLY	OID21425	Q96I15	Oncology	0
AML	SCP2	OID21161	P22307	Oncology	0
AML	SCRN1	OID20542	Q12765	Inflammation	0
AML	SDC1	OID20169	P18827	Cardiometabolic	0
AML	SELE	OID20290	P16581	Cardiometabolic	0
AML	SELP	OID20379	P16109	Cardiometabolic	0
AML	SELPLG	OID20560	Q14242	Inflammation	0
AML	SEMA3F	OID20186	Q13275	Cardiometabolic	0
AML	SEMA4C	OID21329	Q9C0C4	Oncology	0
AML	SEMA4D	OID21020	Q92854	Neurology	0
AML	SEMA7A	OID20283	O75326	Cardiometabolic	0
AML	SEPTIN9	OID21279	Q9UHD8	Oncology	0
AML	SERPINA11	OID20281	Q86U17	Cardiometabolic	0
AML	SERPINA12	OID20219	Q8IW75	Cardiometabolic	0
AML	SERPINA9	OID21284	Q86WD7	Oncology	0
AML	SERPINB1	OID21088	P30740	Neurology	0
AML	SERPINB5	OID20064	P36952	Cardiometabolic	0
AML	SERPINB6	OID21023	P35237	Neurology	0
AML	SERPINB8	OID20630	P50452	Inflammation	0
AML	SERPINB9	OID20932	P50453	Neurology	0
AML	SERPINE1	OID20342	P05121	Cardiometabolic	0
AML	SESTD1	OID20790	Q86VW0	Neurology	0
AML	SETMAR	OID20948	Q53H47	Neurology	0
AML	SEZ6L	OID21488	Q9BYH1	Oncology	0
AML	SEZ6L2	OID21289	Q6UXD5	Oncology	0
AML	SF3B4	OID21278	Q15427	Oncology	0
AML	SFRP1	OID20984	Q8N474	Neurology	0
AML	SFTPA2	OID21218	Q8IWL1	Oncology	0
AML	SFTPD	OID20214	P35247	Cardiometabolic	0
AML	SH2B3	OID21222	Q9UQQ2	Oncology	0
AML	SH2D1A	OID20514	O60880	Inflammation	0
AML	SHMT1	OID20714	P34896	Inflammation	0
AML	SIAE	OID21503	Q9HAT2	Oncology	0
AML	SIGLEC1	OID20690	Q9BZZ2	Inflammation	0
AML	SIGLEC10	OID20537	Q96LC7	Inflammation	0
AML	SIGLEC15	OID20812	Q6ZMC9	Neurology	0
AML	SIGLEC5	OID21082	O15389	Neurology	0
AML	SIGLEC6	OID21394	O43699	Oncology	0
AML	SIGLEC7	OID20190	Q9Y286	Cardiometabolic	0
AML	SIGLEC9	OID21390	Q9Y336	Oncology	0
AML	SIRPA	OID20304	P78324	Cardiometabolic	0
AML	SIRPB1	OID20739	O00241	Inflammation	0
AML	SIRT2	OID21375	Q8IXJ6	Oncology	0
AML	SIRT5	OID20820	Q9NXA8	Neurology	0
AML	SIT1	OID20462	Q9Y3P8	Inflammation	0
AML	SKAP1	OID20906	Q86WV1	Neurology	0
AML	SKAP2	OID20761	O75563	Inflammation	0
AML	SLAMF1	OID20496	Q13291	Inflammation	0
AML	SLAMF6	OID21254	Q96DU3	Oncology	0
AML	SLAMF7	OID20602	Q9NQ25	Inflammation	0
AML	SLAMF8	OID21214	Q9P0V8	Oncology	0
AML	SLC16A1	OID20799	P53985	Neurology	0
AML	SLC27A4	OID20814	Q6P1M0	Neurology	0
AML	SLC39A14	OID20852	Q15043	Neurology	0
AML	SLC39A5	OID20539	Q6ZMH5	Inflammation	0
AML	SLIT2	OID20862	O94813	Neurology	0
AML	SLITRK2	OID21409	Q9H156	Oncology	0
AML	SLITRK6	OID20094	Q9H5Y7	Cardiometabolic	0
AML	SMAD1	OID21180	Q15797	Oncology	0
AML	SMAD5	OID21353	Q99717	Oncology	0
AML	SMARCA2	OID20796	P51531	Neurology	0
AML	SMOC1	OID21461	Q9H4F8	Oncology	0
AML	SMOC2	OID20730	Q9H3U7	Inflammation	0
AML	SMPD1	OID21028	P17405	Neurology	0
AML	SMPDL3A	OID20676	Q92484	Inflammation	0
AML	SNAP23	OID20218	O00161	Cardiometabolic	0
AML	SNAP29	OID21506	O95721	Oncology	0
AML	SNCG	OID20971	O76070	Neurology	0
AML	SNX9	OID20135	Q9Y5X1	Cardiometabolic	0
AML	SOD1	OID20386	P00441	Cardiometabolic	0
AML	SOD2	OID21114	P04179	Neurology	0
AML	SORCS2	OID21262	Q96PQ0	Oncology	0
AML	SORD	OID21453	Q00796	Oncology	0
AML	SORT1	OID20213	Q99523	Cardiometabolic	0
AML	SOST	OID20204	Q9BQB4	Cardiometabolic	0
AML	SPARC	OID21511	P09486	Oncology	0
AML	SPARCL1	OID20361	Q14515	Cardiometabolic	0
AML	SPINK1	OID21097	P00995	Neurology	0
AML	SPINK4	OID20509	O60575	Inflammation	0
AML	SPINK5	OID21148	Q9NQ38	Neurology	0
AML	SPINK6	OID21450	Q6UWN8	Oncology	0
AML	SPINT1	OID21109	O43278	Neurology	0
AML	SPINT2	OID20720	O43291	Inflammation	0
AML	SPOCK1	OID20924	Q08629	Neurology	0
AML	SPON1	OID20759	Q9HCB6	Inflammation	0
AML	SPON2	OID20221	Q9BUD6	Cardiometabolic	0
AML	SPP1	OID20322	P10451	Cardiometabolic	0
AML	SPRY2	OID20475	O43597	Inflammation	0
AML	SRC	OID21521	P12931	Oncology	0
AML	SRP14	OID21324	P37108	Oncology	0
AML	SRPK2	OID20502	P78362	Inflammation	0
AML	SSB	OID20818	P05455	Neurology	0
AML	SSC4D	OID20182	Q8WTU2	Cardiometabolic	0
AML	SSC5D	OID20351	A1L4H1	Cardiometabolic	0
AML	ST3GAL1	OID21322	Q11201	Oncology	0
AML	ST6GAL1	OID20302	P15907	Cardiometabolic	0
AML	STAMBP	OID20955	O95630	Neurology	0
AML	STAT5B	OID21277	P51692	Oncology	0
AML	STC1	OID21014	P52823	Neurology	0
AML	STC2	OID21157	O76061	Neurology	0
AML	STIP1	OID21077	P31948	Neurology	0
AML	STK11	OID20077	Q15831	Cardiometabolic	0
AML	STK24	OID20837	Q9Y6E0	Neurology	0
AML	STK4	OID20140	Q13043	Cardiometabolic	0
AML	STX16	OID21170	O14662	Oncology	0
AML	STX4	OID21326	Q12846	Oncology	0
AML	STX6	OID21219	O43752	Oncology	0
AML	STX8	OID20531	Q9UNK0	Inflammation	0
AML	STXBP3	OID21240	O00186	Oncology	0
AML	SUGT1	OID21229	Q9Y2Z0	Oncology	0
AML	SULT1A1	OID21031	P50225	Neurology	0
AML	SULT2A1	OID20508	Q06520	Inflammation	0
AML	SUMF2	OID21032	Q8NBJ7	Neurology	0
AML	SUSD1	OID20072	Q6UWL2	Cardiometabolic	0
AML	SUSD2	OID21098	Q9UGT4	Neurology	0
AML	TACC3	OID21285	Q9Y6A5	Oncology	0
AML	TACSTD2	OID21447	P09758	Oncology	0
AML	TAFA5	OID21321	Q7Z5A7	Oncology	0
AML	TANK	OID20474	Q92844	Inflammation	0
AML	TARBP2	OID20870	Q15633	Neurology	0
AML	TBC1D17	OID20844	Q9HA65	Neurology	0
AML	TBC1D23	OID21286	Q9NUY8	Oncology	0
AML	TBC1D5	OID20521	Q92609	Inflammation	0
AML	TBCB	OID20993	Q99426	Neurology	0
AML	TBCC	OID20942	Q15814	Neurology	0
AML	TBL1X	OID21220	O60907	Oncology	0
AML	TCL1A	OID20987	P56279	Neurology	0
AML	TCL1B	OID20058	O95988	Cardiometabolic	0
AML	TCN2	OID20341	P20062	Cardiometabolic	0
AML	TDGF1	OID20816	P13385	Neurology	0
AML	TDRKH	OID20875	Q9Y2W6	Neurology	0
AML	TEK	OID21496	Q02763	Oncology	0
AML	TFF1	OID21154	P04155	Neurology	0
AML	TFF2	OID20787	Q03403	Inflammation	0
AML	TFF3	OID20371	Q07654	Cardiometabolic	0
AML	TFPI	OID20388	P10646	Cardiometabolic	0
AML	TFPI2	OID21512	P48307	Oncology	0
AML	TFRC	OID20369	P02786	Cardiometabolic	0
AML	TGFA	OID20600	P01135	Inflammation	0
AML	TGFB1	OID20621	P01137	Inflammation	0
AML	TGFBI	OID20417	Q15582	Cardiometabolic	0
AML	TGFBR2	OID21493	P37173	Oncology	0
AML	TGFBR3	OID20255	Q03167	Cardiometabolic	0
AML	TGM2	OID20141	P21980	Cardiometabolic	0
AML	THBD	OID20231	P07204	Cardiometabolic	0
AML	THBS2	OID21104	P35442	Neurology	0
AML	THBS4	OID20368	P35443	Cardiometabolic	0
AML	THOP1	OID20194	P52888	Cardiometabolic	0
AML	THPO	OID20098	P40225	Cardiometabolic	0
AML	THY1	OID21050	P04216	Neurology	0
AML	TIA1	OID20068	P31483	Cardiometabolic	0
AML	TIE1	OID20303	P35590	Cardiometabolic	0
AML	TIGAR	OID20894	Q9NQ88	Neurology	0
AML	TIMD4	OID20375	Q96H15	Cardiometabolic	0
AML	TIMP1	OID20418	P01033	Cardiometabolic	0
AML	TIMP3	OID20684	P35625	Inflammation	0
AML	TIMP4	OID21147	Q99727	Neurology	0
AML	TINAGL1	OID20180	Q9GZM7	Cardiometabolic	0
AML	TJAP1	OID21477	Q5JTD0	Oncology	0
AML	TLR3	OID20612	O15455	Inflammation	0
AML	TMPRSS15	OID21364	P98073	Oncology	0
AML	TMPRSS5	OID20947	Q9H3S3	Neurology	0
AML	TMSB10	OID21118	P63313	Neurology	0
AML	TNC	OID20359	P24821	Cardiometabolic	0
AML	TNF	OID20848	P01375	Neurology	0
AML	TNFAIP8	OID20433	O95379	Inflammation	0
AML	TNFRSF10A	OID20967	O00220	Neurology	0
AML	TNFRSF10B	OID20981	O14763	Neurology	0
AML	TNFRSF11A	OID20646	Q9Y6Q6	Inflammation	0
AML	TNFRSF11B	OID20735	O00300	Inflammation	0
AML	TNFRSF12A	OID21482	Q9NP84	Oncology	0
AML	TNFRSF13B	OID20702	O14836	Inflammation	0
AML	TNFRSF13C	OID20480	Q96RJ3	Inflammation	0
AML	TNFRSF14	OID20783	Q92956	Inflammation	0
AML	TNFRSF19	OID21446	Q9NS68	Oncology	0
AML	TNFRSF1A	OID21155	P19438	Neurology	0
AML	TNFRSF1B	OID21145	P20333	Neurology	0
AML	TNFRSF21	OID21052	O75509	Neurology	0
AML	TNFRSF4	OID20653	P43489	Inflammation	0
AML	TNFRSF6B	OID20964	O95407	Neurology	0
AML	TNFRSF8	OID21049	P28908	Neurology	0
AML	TNFRSF9	OID20985	Q07011	Neurology	0
AML	TNFSF10	OID20611	P50591	Inflammation	0
AML	TNFSF11	OID20592	O14788	Inflammation	0
AML	TNFSF12	OID20624	O43508	Inflammation	0
AML	TNFSF13	OID20733	O75888	Inflammation	0
AML	TNFSF14	OID20953	O43557	Neurology	0
AML	TNNI3	OID20050	P19429	Cardiometabolic	0
AML	TNR	OID20957	Q92752	Neurology	0
AML	TNXB	OID21107	P22105	Neurology	0
AML	TP53	OID21232	P04637	Oncology	0
AML	TP53INP1	OID20120	Q96A56	Cardiometabolic	0
AML	TPMT	OID21270	P51580	Oncology	0
AML	TPP1	OID20750	O14773	Inflammation	0
AML	TPPP3	OID20842	Q9BW30	Neurology	0
AML	TPT1	OID20476	P13693	Inflammation	0
AML	TRAF2	OID20507	Q12933	Inflammation	0
AML	TREM2	OID20731	Q9NZC2	Inflammation	0
AML	TREML2	OID21120	Q5T2D2	Neurology	0
AML	TRIAP1	OID21403	O43715	Oncology	0
AML	TRIM21	OID20533	P19474	Inflammation	0
AML	TRIM5	OID20526	Q9C035	Inflammation	0
AML	TSHB	OID20129	P01222	Cardiometabolic	0
AML	TSLP	OID20056	Q969D9	Cardiometabolic	0
AML	TSPAN1	OID20078	O60635	Cardiometabolic	0
AML	TST	OID20868	Q16762	Neurology	0
AML	TXLNA	OID20952	P40222	Neurology	0
AML	TXNDC15	OID21495	Q96J42	Oncology	0
AML	TXNDC5	OID21012	Q8NBS9	Neurology	0
AML	TXNRD1	OID21135	Q16881	Neurology	0
AML	TYMP	OID20234	P19971	Cardiometabolic	0
AML	TYRO3	OID20161	Q06418	Cardiometabolic	0
AML	UBAC1	OID21336	Q9BSL1	Oncology	0
AML	UMOD	OID20237	P07911	Cardiometabolic	0
AML	USO1	OID21367	O60763	Oncology	0
AML	USP8	OID20110	P40818	Cardiometabolic	0
AML	UXS1	OID21189	Q8NBZ7	Oncology	0
AML	VAMP5	OID20071	O95183	Cardiometabolic	0
AML	VASH1	OID20516	Q7L8A9	Inflammation	0
AML	VASN	OID20345	Q6EMK4	Cardiometabolic	0
AML	VAT1	OID21382	Q99536	Oncology	0
AML	VCAM1	OID20396	P19320	Cardiometabolic	0
AML	VCAN	OID21026	P13611	Neurology	0
AML	VEGFA	OID20650	P15692	Inflammation	0
AML	VEGFC	OID21524	P49767	Oncology	0
AML	VEGFD	OID20662	O43915	Inflammation	0
AML	VIM	OID20053	P08670	Cardiometabolic	0
AML	VMO1	OID21381	Q7Z5L0	Oncology	0
AML	VPS37A	OID21355	Q8NEZ2	Oncology	0
AML	VPS53	OID21281	Q5VIR6	Oncology	0
AML	VSIG4	OID21144	Q9Y279	Neurology	0
AML	VSIR	OID20131	Q9H7M9	Cardiometabolic	0
AML	VSTM1	OID20851	Q6UX27	Neurology	0
AML	VSTM2L	OID20067	Q96N03	Cardiometabolic	0
AML	VTA1	OID21016	Q9NP79	Neurology	0
AML	VTCN1	OID21164	Q7Z7D3	Oncology	0
AML	VWA1	OID21421	Q6PCB0	Oncology	0
AML	VWC2	OID20936	Q2TAL6	Neurology	0
AML	VWF	OID20256	P04275	Cardiometabolic	0
AML	WARS	OID21084	P23381	Neurology	0
AML	WAS	OID20479	P42768	Inflammation	0
AML	WASF1	OID20091	Q92558	Cardiometabolic	0
AML	WASF3	OID20882	Q9UPY6	Neurology	0
AML	WFDC12	OID21462	Q8WWY7	Oncology	0
AML	WFDC2	OID21505	Q14508	Oncology	0
AML	WFIKKN1	OID20939	Q96NZ8	Neurology	0
AML	WFIKKN2	OID20785	Q8TEU8	Inflammation	0
AML	WIF1	OID21464	Q9Y5W5	Oncology	0
AML	WNT9A	OID20460	O14904	Inflammation	0
AML	WWP2	OID20926	O00308	Neurology	0
AML	XCL1	OID21398	P47992	Oncology	0
AML	XG	OID20259	P55808	Cardiometabolic	0
AML	XPNPEP2	OID21508	O43895	Oncology	0
AML	XRCC4	OID20869	Q13426	Neurology	0
AML	YES1	OID21348	P07947	Oncology	0
AML	YTHDF3	OID20478	Q7Z739	Inflammation	0
AML	ZBTB16	OID21205	Q05516	Oncology	0
AML	ZBTB17	OID20082	Q13105	Cardiometabolic	0
CLL	TCL1A	OID20987	P56279	Neurology	100
CLL	STC1	OID21014	P52823	Neurology	69.4
CLL	FCRL2	OID20639	Q96LA5	Inflammation	69
CLL	CD22	OID20637	P20273	Inflammation	69
CLL	FCER2	OID21133	P06734	Neurology	66.7
CLL	CD6	OID20649	P30203	Inflammation	65
CLL	FCRL1	OID20172	Q96LA6	Cardiometabolic	40.6
CLL	NPM1	OID20961	P06748	Neurology	34.6
CLL	APEX1	OID21434	P27695	Oncology	33.7
CLL	CD5	OID21449	P06127	Oncology	27.5
CLL	SEMA7A	OID20283	O75326	Cardiometabolic	26.3
CLL	PARP1	OID20500	P09874	Inflammation	25.7
CLL	LY9	OID20670	Q9HBG7	Inflammation	22.3
CLL	NMNAT1	OID20913	Q9HAN9	Neurology	22.2
CLL	FCRL3	OID20443	Q96P31	Inflammation	19.9
CLL	TNFRSF9	OID20985	Q07011	Neurology	17.4
CLL	IL16	OID20633	Q14005	Inflammation	13.3
CLL	CD74	OID21040	P04233	Neurology	12.3
CLL	IGSF3	OID21312	O75054	Oncology	11.8
CLL	SIGLEC6	OID21394	O43699	Oncology	9.1
CLL	AARSD1	OID21311	Q9BTE6	Oncology	0
CLL	ABHD14B	OID20921	Q96IU4	Neurology	0
CLL	ABL1	OID21280	P00519	Oncology	0
CLL	ACAA1	OID21269	P09110	Oncology	0
CLL	ACAN	OID20159	P16112	Cardiometabolic	0
CLL	ACE2	OID20105	Q9BYF1	Cardiometabolic	0
CLL	ACOX1	OID20124	Q15067	Cardiometabolic	0
CLL	ACP5	OID20314	P13686	Cardiometabolic	0
CLL	ACP6	OID21432	Q9NPH0	Oncology	0
CLL	ACTA2	OID20079	P62736	Cardiometabolic	0
CLL	ACTN4	OID20435	O43707	Inflammation	0
CLL	ACVRL1	OID20999	P37023	Neurology	0
CLL	ACY1	OID20137	Q03154	Cardiometabolic	0
CLL	ADA	OID20645	P00813	Inflammation	0
CLL	ADA2	OID20394	Q9NZK5	Cardiometabolic	0
CLL	ADAM15	OID20109	Q13444	Cardiometabolic	0
CLL	ADAM22	OID21001	Q9P0K1	Neurology	0
CLL	ADAM23	OID20651	O75077	Inflammation	0
CLL	ADAM8	OID21039	P78325	Neurology	0
CLL	ADAMTS13	OID20249	Q76LX8	Cardiometabolic	0
CLL	ADAMTS15	OID21275	Q8TE58	Oncology	0
CLL	ADAMTS16	OID20089	Q8TE57	Cardiometabolic	0
CLL	ADAMTS8	OID21502	Q9UP79	Oncology	0
CLL	ADCYAP1R1	OID21188	P41586	Oncology	0
CLL	ADGRB3	OID20974	O60242	Neurology	0
CLL	ADGRE2	OID20755	Q9UHX3	Inflammation	0
CLL	ADGRE5	OID20260	P48960	Cardiometabolic	0
CLL	ADGRG1	OID21294	Q9Y653	Oncology	0
CLL	ADGRG2	OID20189	Q8IZP9	Cardiometabolic	0
CLL	ADH4	OID20117	P08319	Cardiometabolic	0
CLL	ADM	OID21467	P35318	Oncology	0
CLL	AFP	OID20978	P02771	Neurology	0
CLL	AGER	OID20756	Q15109	Inflammation	0
CLL	AGR2	OID20896	O95994	Neurology	0
CLL	AGR3	OID21243	Q8TD06	Oncology	0
CLL	AGRN	OID20786	O00468	Inflammation	0
CLL	AGRP	OID20658	O00253	Inflammation	0
CLL	AGXT	OID20139	P21549	Cardiometabolic	0
CLL	AHCY	OID20199	P23526	Cardiometabolic	0
CLL	AHSP	OID21078	Q9NZD4	Neurology	0
CLL	AIF1	OID21234	P55008	Oncology	0
CLL	AIFM1	OID21287	O95831	Oncology	0
CLL	AK1	OID20122	P00568	Cardiometabolic	0
CLL	AKR1B1	OID21244	P15121	Oncology	0
CLL	AKR1C4	OID20062	P17516	Cardiometabolic	0
CLL	AKT1S1	OID20895	Q96B36	Neurology	0
CLL	AKT3	OID21197	Q9Y243	Oncology	0
CLL	ALCAM	OID20273	Q13740	Cardiometabolic	0
CLL	ALDH1A1	OID21128	P00352	Neurology	0
CLL	ALDH3A1	OID20512	P30838	Inflammation	0
CLL	ALPP	OID21383	P05187	Oncology	0
CLL	AMBN	OID20437	Q9NP70	Inflammation	0
CLL	AMBP	OID21413	P02760	Oncology	0
CLL	AMFR	OID20806	Q9UKV5	Neurology	0
CLL	AMIGO2	OID21370	Q86SJ2	Oncology	0
CLL	AMN	OID20492	Q9BXJ7	Inflammation	0
CLL	AMY2A	OID20333	P04746	Cardiometabolic	0
CLL	AMY2B	OID20340	P19961	Cardiometabolic	0
CLL	ANG	OID20403	P03950	Cardiometabolic	0
CLL	ANGPT1	OID20740	Q15389	Inflammation	0
CLL	ANGPT2	OID21463	O15123	Oncology	0
CLL	ANGPTL1	OID20211	O95841	Cardiometabolic	0
CLL	ANGPTL2	OID20726	Q9UKU9	Inflammation	0
CLL	ANGPTL3	OID20407	Q9Y5C1	Cardiometabolic	0
CLL	ANGPTL4	OID20703	Q9BY76	Inflammation	0
CLL	ANGPTL7	OID21412	O43827	Oncology	0
CLL	ANKRD54	OID21162	Q6NXT1	Oncology	0
CLL	ANPEP	OID20350	P15144	Cardiometabolic	0
CLL	ANXA10	OID20886	Q9UJ72	Neurology	0
CLL	ANXA11	OID20583	P50995	Inflammation	0
CLL	ANXA3	OID21036	P12429	Neurology	0
CLL	ANXA4	OID20123	P09525	Cardiometabolic	0
CLL	ANXA5	OID20810	P08758	Neurology	0
CLL	AOC1	OID20452	P19801	Inflammation	0
CLL	AOC3	OID20389	Q16853	Cardiometabolic	0
CLL	APBB1IP	OID21359	Q7Z5R6	Oncology	0
CLL	APLP1	OID20164	P51693	Cardiometabolic	0
CLL	APOH	OID21072	P02749	Neurology	0
CLL	APOM	OID20374	O95445	Cardiometabolic	0
CLL	APP	OID21070	P05067	Neurology	0
CLL	APRT	OID20927	P07741	Neurology	0
CLL	AREG	OID21357	P15514	Oncology	0
CLL	ARG1	OID21445	P05089	Oncology	0
CLL	ARHGAP1	OID21202	Q07960	Oncology	0
CLL	ARHGAP25	OID21255	P42331	Oncology	0
CLL	ARHGEF12	OID20554	Q9NZN5	Inflammation	0
CLL	ARID4B	OID20803	Q4LE39	Neurology	0
CLL	ARNT	OID20432	P27540	Inflammation	0
CLL	ARSA	OID21138	P15289	Neurology	0
CLL	ARSB	OID21331	P15848	Oncology	0
CLL	ART3	OID20346	Q13508	Cardiometabolic	0
CLL	ARTN	OID20446	Q5T4W7	Inflammation	0
CLL	ASAH2	OID20996	Q9NR71	Neurology	0
CLL	ASGR1	OID20990	P07306	Neurology	0
CLL	ATF2	OID20798	P15336	Neurology	0
CLL	ATG4A	OID21246	Q8WYN0	Oncology	0
CLL	ATOX1	OID21476	O00244	Oncology	0
CLL	ATP5IF1	OID20760	Q9UII2	Inflammation	0
CLL	ATP5PO	OID20811	P48047	Neurology	0
CLL	ATP6AP2	OID21178	O75787	Oncology	0
CLL	ATP6V1D	OID21341	Q9Y5K8	Oncology	0
CLL	ATP6V1F	OID20843	Q16864	Neurology	0
CLL	ATXN10	OID20865	Q9UBB4	Neurology	0
CLL	AXIN1	OID20582	O15169	Inflammation	0
CLL	AXL	OID20363	P30530	Cardiometabolic	0
CLL	AZU1	OID20309	P20160	Cardiometabolic	0
CLL	B4GALT1	OID20780	P15291	Inflammation	0
CLL	B4GAT1	OID21127	O43505	Neurology	0
CLL	BACH1	OID20505	O14867	Inflammation	0
CLL	BAG3	OID20972	O95817	Neurology	0
CLL	BAG6	OID20114	P46379	Cardiometabolic	0
CLL	BAIAP2	OID21250	Q9UQB8	Oncology	0
CLL	BAMBI	OID21267	Q13145	Oncology	0
CLL	BANK1	OID20594	Q8NDB2	Inflammation	0
CLL	BAX	OID20856	Q07812	Neurology	0
CLL	BCAM	OID21076	P50895	Neurology	0
CLL	BCAN	OID20998	Q96GW7	Neurology	0
CLL	BCL2L11	OID20513	O43521-2	Inflammation	0
CLL	BCR	OID20558	P11274	Inflammation	0
CLL	BGN	OID21198	P21810	Oncology	0
CLL	BID	OID20517	P55957	Inflammation	0
CLL	BIN2	OID21067	Q9UBW5	Neurology	0
CLL	BIRC2	OID21217	Q13490	Oncology	0
CLL	BLMH	OID20336	Q13867	Cardiometabolic	0
CLL	BLVRB	OID21141	P30043	Neurology	0
CLL	BMP4	OID20994	P12644	Neurology	0
CLL	BMP6	OID20111	P22004	Cardiometabolic	0
CLL	BOC	OID20116	Q9BWV1	Cardiometabolic	0
CLL	BPIFB1	OID20308	Q8TDL5	Cardiometabolic	0
CLL	BRK1	OID20883	Q8WUW1	Neurology	0
CLL	BSG	OID20626	P35613	Inflammation	0
CLL	BST1	OID21051	Q10588	Neurology	0
CLL	BST2	OID21029	Q10589	Neurology	0
CLL	BTC	OID21199	P35070	Oncology	0
CLL	BTN2A1	OID20713	Q7KYR7	Inflammation	0
CLL	BTN3A2	OID20540	P78410	Inflammation	0
CLL	C19orf12	OID20804	Q9NSK7	Neurology	0
CLL	C1QA	OID20654	P02745	Inflammation	0
CLL	C1QTNF1	OID20367	Q9BXJ1	Cardiometabolic	0
CLL	C2	OID20410	P06681	Cardiometabolic	0
CLL	C2CD2L	OID20864	O14523	Neurology	0
CLL	C4BPB	OID21481	P20851	Oncology	0
CLL	CA1	OID20409	P00915	Cardiometabolic	0
CLL	CA11	OID21195	O75493	Oncology	0
CLL	CA12	OID21344	O43570	Oncology	0
CLL	CA13	OID20225	Q8N1Q1	Cardiometabolic	0
CLL	CA14	OID21401	Q9ULX7	Oncology	0
CLL	CA2	OID21149	P00918	Neurology	0
CLL	CA3	OID20271	P07451	Cardiometabolic	0
CLL	CA4	OID20241	P22748	Cardiometabolic	0
CLL	CA5A	OID20075	P35218	Cardiometabolic	0
CLL	CA6	OID21096	P23280	Neurology	0
CLL	CA9	OID21417	Q16790	Oncology	0
CLL	CALB1	OID21306	P05937	Oncology	0
CLL	CALB2	OID20801	P22676	Neurology	0
CLL	CALCA	OID20983	P01258	Neurology	0
CLL	CALCOCO1	OID21387	Q9P1Z2	Oncology	0
CLL	CAMKK1	OID21182	Q8N5S9	Oncology	0
CLL	CANT1	OID20181	Q8WVQ1	Cardiometabolic	0
CLL	CAPG	OID21431	P40121	Oncology	0
CLL	CARHSP1	OID20859	Q9Y2V2	Neurology	0
CLL	CASP1	OID20854	P29466	Neurology	0
CLL	CASP10	OID20893	Q92851	Neurology	0
CLL	CASP2	OID20555	P42575	Inflammation	0
CLL	CASP3	OID20305	P42574	Cardiometabolic	0
CLL	CASP8	OID21414	Q14790	Oncology	0
CLL	CBLIF	OID20179	P27352	Cardiometabolic	0
CLL	CBLN4	OID21386	Q9NTU7	Oncology	0
CLL	CC2D1A	OID20958	Q6P1N0	Neurology	0
CLL	CCDC80	OID20226	Q76M96	Cardiometabolic	0
CLL	CCL11	OID20668	P51671	Inflammation	0
CLL	CCL13	OID20655	Q99616	Inflammation	0
CLL	CCL14	OID20401	Q16627	Cardiometabolic	0
CLL	CCL15	OID20328	Q16663	Cardiometabolic	0
CLL	CCL16	OID20334	O15467	Cardiometabolic	0
CLL	CCL17	OID20745	Q92583	Inflammation	0
CLL	CCL18	OID20395	P55774	Cardiometabolic	0
CLL	CCL19	OID21030	Q99731	Neurology	0
CLL	CCL2	OID21004	P13500	Neurology	0
CLL	CCL20	OID20671	P78556	Inflammation	0
CLL	CCL21	OID20686	O00585	Inflammation	0
CLL	CCL22	OID20765	O00626	Inflammation	0
CLL	CCL23	OID20693	P55773	Inflammation	0
CLL	CCL24	OID20772	O00175	Inflammation	0
CLL	CCL25	OID20674	O15444	Inflammation	0
CLL	CCL26	OID20546	Q9Y258	Inflammation	0
CLL	CCL27	OID20121	Q9Y4X3	Cardiometabolic	0
CLL	CCL28	OID20569	Q9NRJ3	Inflammation	0
CLL	CCL3	OID20610	P10147	Inflammation	0
CLL	CCL4	OID20695	P13236	Inflammation	0
CLL	CCL5	OID20412	P13501	Cardiometabolic	0
CLL	CCL7	OID20523	P80098	Inflammation	0
CLL	CCL8	OID21466	P80075	Oncology	0
CLL	CCN1	OID21368	O00622	Oncology	0
CLL	CCN2	OID20709	P29279	Inflammation	0
CLL	CCN3	OID20299	P48745	Cardiometabolic	0
CLL	CCN4	OID21444	O95388	Oncology	0
CLL	CCN5	OID21068	O76076	Neurology	0
CLL	CCS	OID20973	O14618	Neurology	0
CLL	CCT5	OID21200	P48643	Oncology	0
CLL	CD109	OID21108	Q6YHK3	Neurology	0
CLL	CD14	OID20378	P08571	Cardiometabolic	0
CLL	CD160	OID20647	O95971	Inflammation	0
CLL	CD163	OID20360	Q86VB7	Cardiometabolic	0
CLL	CD164	OID21080	Q04900	Neurology	0
CLL	CD177	OID21119	Q8N6Q3	Neurology	0
CLL	CD1C	OID21483	P29017	Oncology	0
CLL	CD200	OID20603	P41217	Inflammation	0
CLL	CD200R1	OID20595	Q8TD46	Inflammation	0
CLL	CD207	OID21298	Q9UJ71	Oncology	0
CLL	CD209	OID20262	Q9NNX6	Cardiometabolic	0
CLL	CD244	OID20628	Q9BZW8	Inflammation	0
CLL	CD27	OID21527	P26842	Oncology	0
CLL	CD274	OID20966	Q9NZQ7	Neurology	0
CLL	CD276	OID20680	Q5ZPR3	Inflammation	0
CLL	CD28	OID21265	P10747	Oncology	0
CLL	CD2AP	OID20177	Q9Y5K6	Cardiometabolic	0
CLL	CD300C	OID21010	Q08708	Neurology	0
CLL	CD300E	OID21418	Q496F6	Oncology	0
CLL	CD300LF	OID21469	Q8TDQ1	Oncology	0
CLL	CD300LG	OID21130	Q6UXG3	Neurology	0
CLL	CD302	OID21328	Q8IX05	Oncology	0
CLL	CD33	OID21472	P20138	Oncology	0
CLL	CD34	OID21025	P28906	Neurology	0
CLL	CD38	OID21316	P28907	Oncology	0
CLL	CD4	OID20584	P01730	Inflammation	0
CLL	CD40	OID20724	P25942	Inflammation	0
CLL	CD40LG	OID20616	P29965	Inflammation	0
CLL	CD46	OID20380	P15529	Cardiometabolic	0
CLL	CD48	OID20692	P09326	Inflammation	0
CLL	CD55	OID20377	P08174	Cardiometabolic	0
CLL	CD58	OID20716	P19256	Inflammation	0
CLL	CD59	OID20339	P13987	Cardiometabolic	0
CLL	CD63	OID20988	P08962	Neurology	0
CLL	CD69	OID20206	Q07108	Cardiometabolic	0
CLL	CD70	OID20599	P32970	Inflammation	0
CLL	CD79B	OID20635	P40259	Inflammation	0
CLL	CD83	OID20565	Q01151	Inflammation	0
CLL	CD84	OID20607	Q9UIB8	Inflammation	0
CLL	CD8A	OID21018	P01732	Neurology	0
CLL	CD93	OID20397	Q9NPY3	Cardiometabolic	0
CLL	CD99	OID21110	P14209	Neurology	0
CLL	CD99L2	OID21122	Q8TCZ2	Neurology	0
CLL	CDC27	OID21238	P30260	Oncology	0
CLL	CDC37	OID21470	Q16543	Oncology	0
CLL	CDCP1	OID20940	Q9H5V8	Neurology	0
CLL	CDH1	OID20353	P12830	Cardiometabolic	0
CLL	CDH15	OID21005	P55291	Neurology	0
CLL	CDH17	OID20134	Q12864	Cardiometabolic	0
CLL	CDH2	OID20170	P19022	Cardiometabolic	0
CLL	CDH3	OID21008	P22223	Neurology	0
CLL	CDH5	OID20243	P33151	Cardiometabolic	0
CLL	CDH6	OID20157	P55285	Cardiometabolic	0
CLL	CDHR1	OID20808	Q96JP9	Neurology	0
CLL	CDHR2	OID21282	Q9BYE9	Oncology	0
CLL	CDHR5	OID20193	Q9HBB8	Cardiometabolic	0
CLL	CDKN1A	OID21319	P38936	Oncology	0
CLL	CDKN2D	OID21295	P55273	Oncology	0
CLL	CDNF	OID21318	Q49AH0	Oncology	0
CLL	CDON	OID20754	Q4KMG0	Inflammation	0
CLL	CDSN	OID20667	Q15517	Inflammation	0
CLL	CEACAM1	OID21528	P13688	Oncology	0
CLL	CEACAM21	OID20548	Q3KPI0	Inflammation	0
CLL	CEACAM3	OID21245	P40198	Oncology	0
CLL	CEACAM5	OID21171	P06731	Oncology	0
CLL	CEACAM8	OID20102	P31997	Cardiometabolic	0
CLL	CEBPB	OID20052	P17676	Cardiometabolic	0
CLL	CELA3A	OID20298	P09093	Cardiometabolic	0
CLL	CEP164	OID20441	Q9UPV0	Inflammation	0
CLL	CEP20	OID21209	Q96NB1	Oncology	0
CLL	CEP43	OID20084	O95684	Cardiometabolic	0
CLL	CEP85	OID21241	Q6P2H3	Oncology	0
CLL	CERT	OID20857	Q9Y5P4	Neurology	0
CLL	CES1	OID20244	P23141	Cardiometabolic	0
CLL	CES2	OID21366	O00748	Oncology	0
CLL	CES3	OID21340	Q6UWW8	Oncology	0
CLL	CETN2	OID20836	P41208	Neurology	0
CLL	CFC1	OID21261	P0CG37	Oncology	0
CLL	CGA	OID21069	P01215	Neurology	0
CLL	CGREF1	OID20152	Q99674	Cardiometabolic	0
CLL	CHAC2	OID21230	Q8WUX2	Oncology	0
CLL	CHEK2	OID20054	O96017	Cardiometabolic	0
CLL	CHGB	OID21038	P05060	Neurology	0
CLL	CHI3L1	OID20399	P36222	Cardiometabolic	0
CLL	CHIT1	OID20312	Q13231	Cardiometabolic	0
CLL	CHL1	OID20366	O00533	Cardiometabolic	0
CLL	CHMP1A	OID20930	Q9HD42	Neurology	0
CLL	CHRDL1	OID20771	Q9BU40	Inflammation	0
CLL	CHRDL2	OID20223	Q6WN34	Cardiometabolic	0
CLL	CIAPIN1	OID21501	Q6FI81	Oncology	0
CLL	CKAP4	OID20617	Q07065	Inflammation	0
CLL	CKMT1A_CKMT1B	OID20721	P12532	Inflammation	0
CLL	CLC	OID20126	Q05315	Cardiometabolic	0
CLL	CLEC10A	OID20928	Q8IUN9	Neurology	0
CLL	CLEC11A	OID21112	Q9Y240	Neurology	0
CLL	CLEC14A	OID21090	Q86T13	Neurology	0
CLL	CLEC1A	OID20099	Q8NC01	Cardiometabolic	0
CLL	CLEC1B	OID21061	Q9P126	Neurology	0
CLL	CLEC4A	OID20573	Q9UMR7	Inflammation	0
CLL	CLEC4C	OID20547	Q8WTT0	Inflammation	0
CLL	CLEC4D	OID20609	Q8WXI8	Inflammation	0
CLL	CLEC4G	OID20590	Q6UXB4	Inflammation	0
CLL	CLEC5A	OID20165	Q9NY25	Cardiometabolic	0
CLL	CLEC6A	OID21228	Q6EIG7	Oncology	0
CLL	CLEC7A	OID20636	Q9BXN2	Inflammation	0
CLL	CLIP2	OID20559	Q9UDT6	Inflammation	0
CLL	CLMP	OID21419	Q9H6B4	Oncology	0
CLL	CLPP	OID20910	Q16740	Neurology	0
CLL	CLPS	OID21156	P04118	Neurology	0
CLL	CLSPN	OID20831	Q9HAW4	Neurology	0
CLL	CLSTN1	OID20874	O94985	Neurology	0
CLL	CLSTN2	OID20664	Q9H4D0	Inflammation	0
CLL	CLTA	OID20118	P09496	Cardiometabolic	0
CLL	CLUL1	OID20198	Q15846	Cardiometabolic	0
CLL	CNDP1	OID20347	Q96KN2	Cardiometabolic	0
CLL	CNPY2	OID20069	Q9Y2B0	Cardiometabolic	0
CLL	CNPY4	OID21317	Q8N129	Oncology	0
CLL	CNST	OID20127	Q6PJW8	Cardiometabolic	0
CLL	CNTN1	OID20307	Q12860	Cardiometabolic	0
CLL	CNTN2	OID21426	Q02246	Oncology	0
CLL	CNTN3	OID21092	Q9P232	Neurology	0
CLL	CNTN4	OID21117	Q8IWV2	Neurology	0
CLL	CNTN5	OID21006	O94779	Neurology	0
CLL	CNTNAP2	OID20556	Q9UHC6	Inflammation	0
CLL	COL18A1	OID20332	P39060	Cardiometabolic	0
CLL	COL1A1	OID20335	P02452	Cardiometabolic	0
CLL	COL4A1	OID20208	P02462	Cardiometabolic	0
CLL	COL6A3	OID20292	P12111	Cardiometabolic	0
CLL	COL9A1	OID20550	P20849	Inflammation	0
CLL	COLEC12	OID20738	Q5KU26	Inflammation	0
CLL	COMP	OID20405	P49747	Cardiometabolic	0
CLL	COMT	OID20086	P21964	Cardiometabolic	0
CLL	COPE	OID20797	O14579	Neurology	0
CLL	CORO1A	OID20286	P31146	Cardiometabolic	0
CLL	COX5B	OID21297	P10606	Oncology	0
CLL	CPA1	OID20280	P15085	Cardiometabolic	0
CLL	CPA2	OID21060	P48052	Neurology	0
CLL	CPB1	OID20289	P15086	Cardiometabolic	0
CLL	CPE	OID21392	P16870	Oncology	0
CLL	CPM	OID21054	P14384	Neurology	0
CLL	CPPED1	OID21053	Q9BRF8	Neurology	0
CLL	CPVL	OID21435	Q9H3G5	Oncology	0
CLL	CPXM1	OID21479	Q96SM3	Oncology	0
CLL	CR2	OID20393	P20023	Cardiometabolic	0
CLL	CRACR2A	OID21249	Q9BSW2	Oncology	0
CLL	CRADD	OID20923	P78560	Neurology	0
CLL	CREG1	OID21515	O75629	Oncology	0
CLL	CRELD2	OID20751	Q6UXH1	Inflammation	0
CLL	CRH	OID21257	P06850	Oncology	0
CLL	CRHBP	OID20747	P24387	Inflammation	0
CLL	CRHR1	OID20055	P34998	Cardiometabolic	0
CLL	CRIM1	OID20701	Q9NZV1	Inflammation	0
CLL	CRIP2	OID20901	P52943	Neurology	0
CLL	CRISP2	OID21456	P16562	Oncology	0
CLL	CRKL	OID20742	P46109	Inflammation	0
CLL	CRLF1	OID20699	O75462	Inflammation	0
CLL	CRNN	OID21427	Q9UBG3	Oncology	0
CLL	CRTAC1	OID20279	Q9NQ79	Cardiometabolic	0
CLL	CRTAM	OID20914	O95727	Neurology	0
CLL	CRX	OID20070	O43186	Cardiometabolic	0
CLL	CSF1	OID20719	P09603	Inflammation	0
CLL	CSF2RA	OID20915	P15509	Neurology	0
CLL	CSF3	OID20491	P09919	Inflammation	0
CLL	CST3	OID20400	P01034	Cardiometabolic	0
CLL	CST5	OID20995	P28325	Neurology	0
CLL	CST6	OID20293	Q15828	Cardiometabolic	0
CLL	CST7	OID20704	O76096	Inflammation	0
CLL	CSTB	OID20294	P04080	Cardiometabolic	0
CLL	CTF1	OID20061	Q16619	Cardiometabolic	0
CLL	CTRB1	OID21150	P17538	Neurology	0
CLL	CTRC	OID20752	Q99895	Inflammation	0
CLL	CTSB	OID20276	P07858	Cardiometabolic	0
CLL	CTSC	OID20679	P53634	Inflammation	0
CLL	CTSD	OID20358	P07339	Cardiometabolic	0
CLL	CTSF	OID21500	Q9UBX1	Oncology	0
CLL	CTSH	OID20113	P09668	Cardiometabolic	0
CLL	CTSL	OID20228	P07711	Cardiometabolic	0
CLL	CTSO	OID20660	P43234	Inflammation	0
CLL	CTSS	OID21056	P25774	Neurology	0
CLL	CTSV	OID21405	O60911	Oncology	0
CLL	CTSZ	OID20365	Q9UBR2	Cardiometabolic	0
CLL	CX3CL1	OID20976	P78423	Neurology	0
CLL	CXADR	OID20561	P78310	Inflammation	0
CLL	CXCL1	OID20762	P09341	Inflammation	0
CLL	CXCL10	OID20697	P02778	Inflammation	0
CLL	CXCL11	OID21042	O14625	Neurology	0
CLL	CXCL12	OID20464	P48061	Inflammation	0
CLL	CXCL13	OID21024	O43927	Neurology	0
CLL	CXCL14	OID20458	O95715	Inflammation	0
CLL	CXCL16	OID20282	Q9H2A7	Cardiometabolic	0
CLL	CXCL17	OID20622	Q6UXB2	Inflammation	0
CLL	CXCL3	OID20788	P19876	Inflammation	0
CLL	CXCL5	OID20207	P42830	Cardiometabolic	0
CLL	CXCL6	OID20613	P80162	Inflammation	0
CLL	CXCL8	OID20997	P10145	Neurology	0
CLL	CXCL9	OID20675	Q07325	Inflammation	0
CLL	DAB2	OID21428	P98082	Oncology	0
CLL	DAG1	OID20774	Q14118	Inflammation	0
CLL	DAPP1	OID20524	Q9UN19	Inflammation	0
CLL	DARS1	OID20903	P14868	Neurology	0
CLL	DBI	OID21143	P07108	Neurology	0
CLL	DBNL	OID20681	Q9UJU6	Inflammation	0
CLL	DCBLD2	OID21474	Q96PD2	Oncology	0
CLL	DCN	OID20106	P07585	Cardiometabolic	0
CLL	DCTN1	OID21399	Q14203	Oncology	0
CLL	DCTN2	OID21334	Q13561	Oncology	0
CLL	DCTN6	OID20879	O00399	Neurology	0
CLL	DCTPP1	OID20148	Q9H773	Cardiometabolic	0
CLL	DCXR	OID21480	Q7Z4W1	Oncology	0
CLL	DDAH1	OID21299	O94760	Oncology	0
CLL	DDC	OID20215	P20711	Cardiometabolic	0
CLL	DDR1	OID21009	Q08345	Neurology	0
CLL	DDX58	OID21226	O95786	Oncology	0
CLL	DECR1	OID20579	Q16698	Inflammation	0
CLL	DEFA1_DEFA1B	OID20344	P59665	Cardiometabolic	0
CLL	DEFB4A_DEFB4B	OID21373	O15263	Oncology	0
CLL	DFFA	OID20620	O00273	Inflammation	0
CLL	DGKZ	OID20466	Q13574	Inflammation	0
CLL	DIABLO	OID20184	Q9NR28	Cardiometabolic	0
CLL	DKK1	OID21066	O94907	Neurology	0
CLL	DKK3	OID20264	Q9UBP4	Cardiometabolic	0
CLL	DKK4	OID20934	Q9UBT3	Neurology	0
CLL	DKKL1	OID21313	Q9UK85	Oncology	0
CLL	DLK1	OID20295	P80370	Cardiometabolic	0
CLL	DLL1	OID21525	O00548	Oncology	0
CLL	DNAJA2	OID20627	O60884	Inflammation	0
CLL	DNAJB1	OID21363	P25685	Oncology	0
CLL	DNAJB8	OID20093	Q8NHS0	Cardiometabolic	0
CLL	DNER	OID20712	Q8NFT8	Inflammation	0
CLL	DNMBP	OID20956	Q6XZF7	Neurology	0
CLL	DNPH1	OID20744	O43598	Inflammation	0
CLL	DOK2	OID20138	O60496	Cardiometabolic	0
CLL	DPEP1	OID20897	P16444	Neurology	0
CLL	DPEP2	OID21305	Q9H4A9	Oncology	0
CLL	DPP10	OID20527	Q8N608	Inflammation	0
CLL	DPP4	OID20406	P27487	Cardiometabolic	0
CLL	DPP6	OID21354	P42658	Oncology	0
CLL	DPP7	OID20142	Q9UHL4	Cardiometabolic	0
CLL	DPT	OID20278	Q07507	Cardiometabolic	0
CLL	DPY30	OID21410	Q9C005	Oncology	0
CLL	DRAXIN	OID20917	Q8NBI3	Neurology	0
CLL	DRG2	OID21335	P55039	Oncology	0
CLL	DSC2	OID21079	Q02487	Neurology	0
CLL	DSG2	OID21113	Q14126	Neurology	0
CLL	DSG3	OID21460	P32926	Oncology	0
CLL	DSG4	OID21325	Q86SJ6	Oncology	0
CLL	DTX3	OID21349	Q8N9I9	Oncology	0
CLL	DUOX2	OID20059	Q9NRD8	Cardiometabolic	0
CLL	DUSP3	OID20827	P51452	Neurology	0
CLL	EBAG9	OID20918	O00559	Neurology	0
CLL	EBI3_IL27	OID21389	Q14213_Q8NEV9	Oncology	0
CLL	ECE1	OID20891	P42892	Neurology	0
CLL	EDA2R	OID21451	Q9HAV5	Oncology	0
CLL	EDAR	OID20525	Q9UNE0	Inflammation	0
CLL	EDIL3	OID20081	O43854	Cardiometabolic	0
CLL	EFEMP1	OID20414	Q12805	Cardiometabolic	0
CLL	EFNA1	OID21125	P20827	Neurology	0
CLL	EFNA4	OID20935	P52798	Neurology	0
CLL	EGF	OID20698	P01133	Inflammation	0
CLL	EGFL7	OID21252	Q9UHF1	Oncology	0
CLL	EGFR	OID20319	P00533	Cardiometabolic	0
CLL	EGLN1	OID20572	Q9GZT9	Inflammation	0
CLL	EIF4B	OID21000	P23588	Neurology	0
CLL	EIF4EBP1	OID20162	Q13541	Cardiometabolic	0
CLL	EIF4G1	OID20625	Q04637	Inflammation	0
CLL	EIF5A	OID20423	P63241	Inflammation	0
CLL	ELOA	OID21337	Q14241	Oncology	0
CLL	ENAH	OID20497	Q8N8S7	Inflammation	0
CLL	ENG	OID20287	P17813	Cardiometabolic	0
CLL	ENO1	OID21037	P06733	Neurology	0
CLL	ENO2	OID21046	P09104	Neurology	0
CLL	ENPP2	OID20288	Q13822	Cardiometabolic	0
CLL	ENPP5	OID20736	Q9UJA9	Inflammation	0
CLL	ENPP7	OID20689	Q6UWV6	Inflammation	0
CLL	ENTPD2	OID21260	Q9Y5L3	Oncology	0
CLL	ENTPD5	OID20104	O75356	Cardiometabolic	0
CLL	ENTPD6	OID20100	O75354	Cardiometabolic	0
CLL	EPCAM	OID20743	P16422	Inflammation	0
CLL	EPHA1	OID20677	P21709	Inflammation	0
CLL	EPHA10	OID20840	Q5JZY3	Neurology	0
CLL	EPHA2	OID21342	P29317	Oncology	0
CLL	EPHB4	OID20242	P54760	Cardiometabolic	0
CLL	EPHB6	OID20982	O15197	Neurology	0
CLL	EPHX2	OID20119	P34913	Cardiometabolic	0
CLL	EPO	OID20522	P01588	Inflammation	0
CLL	EPS8L2	OID21397	Q9H6S3	Oncology	0
CLL	ERBB2	OID21520	P04626	Oncology	0
CLL	ERBB3	OID20705	P21860	Inflammation	0
CLL	ERBB4	OID21510	Q15303	Oncology	0
CLL	ERBIN	OID21323	Q96RT1	Oncology	0
CLL	EREG	OID20905	O14944	Neurology	0
CLL	ERP44	OID21338	Q9BS26	Oncology	0
CLL	ESAM	OID20270	Q96AP7	Cardiometabolic	0
CLL	ESM1	OID20758	Q9NQ30	Inflammation	0
CLL	EZR	OID21017	P15311	Neurology	0
CLL	F11R	OID21151	Q9Y624	Neurology	0
CLL	F2R	OID20691	P25116	Inflammation	0
CLL	F3	OID21440	P13726	Oncology	0
CLL	F7	OID20372	P08709	Cardiometabolic	0
CLL	F9	OID20349	P00740	Cardiometabolic	0
CLL	FABP1	OID20778	P07148	Inflammation	0
CLL	FABP2	OID20200	P12104	Cardiometabolic	0
CLL	FABP4	OID20245	P15090	Cardiometabolic	0
CLL	FABP5	OID21043	Q01469	Neurology	0
CLL	FABP6	OID20076	P51161	Cardiometabolic	0
CLL	FABP9	OID20501	Q0Z7S8	Inflammation	0
CLL	FADD	OID20151	Q13158	Cardiometabolic	0
CLL	FAM3B	OID21372	P58499	Oncology	0
CLL	FAM3C	OID20233	Q92520	Cardiometabolic	0
CLL	FAP	OID20330	Q12884	Cardiometabolic	0
CLL	FAS	OID20316	P25445	Cardiometabolic	0
CLL	FASLG	OID20665	P48023	Inflammation	0
CLL	FBP1	OID20227	P09467	Cardiometabolic	0
CLL	FCAR	OID20564	P24071	Inflammation	0
CLL	FCGR2A	OID20391	P12318	Cardiometabolic	0
CLL	FCGR2B	OID21215	P31994	Oncology	0
[truncated: 15,557 more rows]
