# Supplementary material for: Next generation pan-cancer blood proteome profiling using proximity extension assay
Source: Nat Commun. 2023 Jul 18;14:4308. doi: 10.1038/s41467-023-39765-y (PMC10354027; doi:10.1038/s41467-023-39765-y)
Supplement: Supplementary file 6 — Supplementary data 4 [file 41467_2023_39765_MOESM6_ESM.xlsx]

## Sheet: Sheet1
Cancer	Num_proteins	AUC	Threshold	Accuracy	Sensitivity	Specificity	PPV	NPV	Precision	Recall	F1
AML	1463	1	0.486414	1	1	1	1	1	1	1	1
AML	200	1	0.431223	1	1	1	1	1	1	1	1
AML	50	1	0.431223	1	1	1	1	1	1	1	1
AML	10	1	0.433101	1	1	1	1	1	1	1	1
AML	3	1	0.397326	1	1	1	1	1	1	1	1
CLL	1463	1	0.422578	1	1	1	1	1	1	1	1
CLL	200	0.994	0.438141	0.978261	0.956522	1	1	0.928571	1	0.956522	0.977778
CLL	50	0.994	0.438141	0.978261	0.956522	1	1	0.928571	1	0.956522	0.977778
CLL	10	1	0.416067	1	1	1	1	1	1	1	1
CLL	3	0.974	0.429902	0.911765	1	0.823529	0.863636	1	0.863636	1	0.926829
DLBCL	1463	0.824	0.565241	0.794444	0.888889	0.7	0.727273	0.875	0.727273	0.888889	0.8
DLBCL	200	0.892	0.519362	0.827731	0.941176	0.714286	0.727273	0.9375	0.727273	0.941176	0.820513
DLBCL	50	0.892	0.519362	0.827731	0.941176	0.714286	0.727273	0.9375	0.727273	0.941176	0.820513
DLBCL	10	0.798	0.60041	0.801282	0.769231	0.833333	0.909091	0.625	0.909091	0.769231	0.833333
DLBCL	3	0.733	0.535639	0.779461	0.740741	0.818182	0.909091	0.5625	0.909091	0.740741	0.816327
Myeloma	1463	0.992	0.320713	0.958333	0.916667	1	1	0.909091	1	0.916667	0.956522
Myeloma	200	1	0.274546	1	1	1	1	1	1	1	1
Myeloma	50	1	0.274546	1	1	1	1	1	1	1	1
Myeloma	10	1	0.274546	1	1	1	1	1	1	1	1
Myeloma	3	0.942	0.523418	0.923077	0.846154	1	1	0.818182	1	0.846154	0.916667
Colorectal	1463	0.994	0.455846	0.969697	0.969697	0.969697	0.969697	0.969697	0.969697	0.969697	0.969697
Colorectal	200	0.991	0.345679	0.954963	0.96875	0.941176	0.939394	0.969697	0.939394	0.96875	0.953846
Colorectal	50	0.987	0.43257	0.947072	0.953846	0.940299	0.939394	0.954545	0.939394	0.953846	0.946565
Colorectal	10	0.913	0.59127	0.853681	0.810811	0.896552	0.909091	0.787879	0.909091	0.810811	0.857143
Colorectal	3	0.854	0.580646	0.783993	0.710843	0.857143	0.893939	0.636364	0.893939	0.710843	0.791946
Lung	1463	0.948	0.499519	0.89915	0.927711	0.870588	0.875	0.925	0.875	0.927711	0.900585
Lung	200	0.939	0.497379	0.869824	0.902439	0.837209	0.840909	0.9	0.840909	0.902439	0.870588
Lung	50	0.928	0.607481	0.863636	0.857143	0.87013	0.886364	0.8375	0.886364	0.857143	0.871508
Lung	10	0.884	0.547121	0.851648	0.846154	0.857143	0.875	0.825	0.875	0.846154	0.860335
Lung	3	0.735	0.49678	0.728571	0.695238	0.761905	0.829545	0.6	0.829545	0.695238	0.756477
Glioma	1463	0.976	0.437233	0.942653	0.953488	0.931818	0.931818	0.953488	0.931818	0.953488	0.942529
Glioma	200	0.968	0.701611	0.931025	0.931818	0.930233	0.931818	0.930233	0.931818	0.931818	0.931818
Glioma	50	0.973	0.650529	0.942857	0.933333	0.952381	0.954545	0.930233	0.954545	0.933333	0.94382
Glioma	10	0.955	0.577788	0.925618	0.877551	0.973684	0.977273	0.860465	0.977273	0.877551	0.924731
Glioma	3	0.961	0.470494	0.932131	0.913043	0.95122	0.954545	0.906977	0.954545	0.913043	0.933333
Breast	1463	0.891	0.518359	0.844444	0.888889	0.8	0.8	0.888889	0.8	0.888889	0.842105
Breast	200	0.879	0.377536	0.839173	0.904762	0.773585	0.76	0.911111	0.76	0.904762	0.826087
Breast	50	0.872	0.412244	0.844318	0.925	0.763636	0.74	0.933333	0.74	0.925	0.822222
Breast	10	0.692	0.33766	0.680668	0.731707	0.62963	0.6	0.755556	0.6	0.731707	0.659341
Breast	3	0.612	0.51653	0.62	0.64	0.6	0.64	0.6	0.64	0.64	0.64
Cervical	1463	0.9	0.482248	0.825714	0.771429	0.88	0.9	0.733333	0.9	0.771429	0.830769
Cervical	200	0.883	0.547614	0.822967	0.736842	0.909091	0.933333	0.666667	0.933333	0.736842	0.823529
Cervical	50	0.882	0.42299	0.834821	0.8125	0.857143	0.866667	0.8	0.866667	0.8125	0.83871
Cervical	10	0.777	0.548067	0.737557	0.705882	0.769231	0.8	0.666667	0.8	0.705882	0.75
Cervical	3	0.726	0.563187	0.743056	0.694444	0.791667	0.833333	0.633333	0.833333	0.694444	0.757576
Endometrial	1463	0.884	0.386233	0.865854	1	0.731707	0.633333	1	0.633333	1	0.77551
Endometrial	200	0.872	0.703819	0.819865	0.787879	0.851852	0.866667	0.766667	0.866667	0.787879	0.825397
Endometrial	50	0.833	0.779351	0.764395	0.702703	0.826087	0.866667	0.633333	0.866667	0.702703	0.776119
Endometrial	10	0.763	0.580327	0.750321	0.658537	0.842105	0.9	0.533333	0.9	0.658537	0.760563
Endometrial	3	0.59	0.471816	0.638889	0.666667	0.611111	0.533333	0.733333	0.533333	0.666667	0.592593
Ovarian	1463	0.947	0.417183	0.875	0.875	0.875	0.875	0.875	0.875	0.875	0.875
Ovarian	200	0.952	0.44686	0.878788	0.916667	0.840909	0.825	0.925	0.825	0.916667	0.868421
Ovarian	50	0.952	0.44686	0.878788	0.916667	0.840909	0.825	0.925	0.825	0.916667	0.868421
Ovarian	10	0.934	0.68784	0.88183	0.795918	0.967742	0.975	0.75	0.975	0.795918	0.876404
Ovarian	3	0.903	0.637261	0.873952	0.808511	0.939394	0.95	0.775	0.95	0.808511	0.873563
Prostate	1463	0.913	0.743749	0.879394	0.878788	0.88	0.828571	0.916667	0.828571	0.878788	0.852941
Prostate	200	0.913	0.668172	0.868873	0.875	0.862745	0.8	0.916667	0.8	0.875	0.835821
Prostate	50	0.897	0.836426	0.840988	0.775	0.906977	0.885714	0.8125	0.885714	0.775	0.826667
Prostate	10	0.871	0.587448	0.803939	0.787879	0.82	0.742857	0.854167	0.742857	0.787879	0.764706
Prostate	3	0.754	0.624046	0.731061	0.666667	0.795455	0.742857	0.729167	0.742857	0.666667	0.702703
