# Supplementary material for: Next generation pan-cancer blood proteome profiling using proximity extension assay
Source: Nat Commun. 2023 Jul 18;14:4308. doi: 10.1038/s41467-023-39765-y (PMC10354027; doi:10.1038/s41467-023-39765-y)
Supplement: Supplementary file 7 — Supplementary data 5 [file 41467_2023_39765_MOESM7_ESM.xlsx]

## Sheet: Sheet1
Cancer	Protein	OlinkID	Protein Importance	NPX difference	p.adjusted	Significance
AML	CD244	OID20628	100	1.5	8.79135e-14	Significant up
AML	FLT3	OID21272	98.7	3.3	9.78009e-23	Significant up
AML	TNFSF13B	OID20272	60.4	1.8	4.55826e-10	Significant up
CLL	TCL1A	OID20987	100	5.4	2.29224e-37	Significant up
CLL	STC1	OID21014	69.4	2	2.20206e-29	Significant up
CLL	FCRL2	OID20639	69	3.5	1.64363e-20	Significant up
CLL	CD22	OID20637	69	2.4	1.18996e-17	Significant up
CLL	FCER2	OID21133	66.7	4.8	1.05199e-19	Significant up
CLL	CD6	OID20649	65	2.5	8.0816e-16	Significant up
DLBCL	CXCL9	OID20675	68.9	2.2	6.29553e-07	Significant up
DLBCL	CXCL13	OID21024	66.6	2.5	1.89875e-08	Significant up
DLBCL	DCXR	OID21480	59.3	0.4	0.0116765	Significant up
DLBCL	SERPINA9	OID21284	52.1	2	5.68425e-05	Significant up
Myeloma	CNTN5	OID21006	100	2.9	1.65973e-09	Significant up
Myeloma	SLAMF7	OID20602	53.9	3.7	5.29848e-16	Significant up
Myeloma	MZB1	OID20732	35.3	2.8	4.81167e-13	Significant up
Lung	CEACAM5	OID21171	89.6	1.4	6.03956e-22	Significant up
Lung	MMP12	OID21439	79.7	1.1	5.39196e-26	Significant up
Lung	BCL2L11	OID20513	78.1	0.1	0.000424183	Significant up
Lung	PRDX5	OID20644	76.8	0.7	1.1129e-26	Significant up
Lung	LSM1	OID21210	67.8	0.2	0.00155243	Significant up
Lung	BPIFB1	OID20308	67	0.3	3.90026e-05	Significant up
Lung	ABHD14B	OID20921	66.9	0.6	7.19367e-20	Significant up
Lung	FKBP1B	OID20618	66.2	1.2	2.65316e-26	Significant up
Lung	CXCL17	OID20622	66.1	0.8	2.79289e-36	Significant up
Lung	MLN	OID20541	64.9	0.6	2.92831e-12	Significant up
Lung	ANXA11	OID20583	63.2	0.4	8.38199e-12	Significant up
Lung	SFTPD	OID20214	63.2	0.4	3.23268e-10	Significant up
Lung	MTPN	OID20080	62.6	0.1	0.000440304	Significant up
Lung	SCGB3A2	OID20723	59.6	0.3	0.00140666	Significant up
Lung	LBP	OID20355	56.9	0.3	0.000749166	Significant up
Lung	ACP5	OID20314	53.2	0.1	0.0280301	Significant up
Lung	TFPI2	OID21512	50.5	0.3	6.43478e-06	Significant up
Lung	COL9A1	OID20550	50.2	0.2	0.00287414	Significant up
Colorectal	PRDX5	OID20644	81.3	0.9	5.87586e-38	Significant up
Colorectal	TFRC	OID20369	79.4	0.3	4.41749e-10	Significant up
Colorectal	PADI4	OID20832	76.3	0.3	0.000185865	Significant up
Colorectal	FKBP1B	OID20618	71.5	1.5	1.92363e-33	Significant up
Colorectal	PRDX6	OID21404	70.8	0.5	1.1936e-31	Significant up
Colorectal	LGALS4	OID20748	63.6	0.4	2.53591e-11	Significant up
Colorectal	CCL20	OID20671	58.6	0.4	2.43287e-05	Significant up
Colorectal	SELE	OID20290	53.5	0.1	0.0188159	Significant up
Colorectal	LAP3	OID20436	52	0.2	3.81485e-05	Significant up
Colorectal	AREG	OID21357	50.1	0.4	7.27603e-07	Significant up
Glioma	GFAP	OID21247	100	3.7	1.62914e-27	Significant up
Glioma	BCAN	OID20998	45.8	0.5	1.81934e-15	Significant up
Glioma	ADAMTS13	OID20249	30.4	0.1	1.36697e-05	Significant up
Prostate	DNER	OID20712	94	0.4	1.77454e-17	Significant up
Prostate	IL20	OID20453	87.5	0.1	0.0466236	Significant up
Prostate	FAP	OID20330	85.1	0.5	7.84294e-40	Significant up
Prostate	CXCL6	OID20613	84.4	0.4	8.70384e-05	Significant up
Prostate	CD34	OID21025	83.2	0.3	2.39514e-15	Significant up
Prostate	CDH17	OID20134	82.3	0.5	1.28623e-07	Significant up
Prostate	CRTAC1	OID20279	73.1	0.5	1.56913e-29	Significant up
Prostate	IL18RAP	OID20900	69	0.4	0.0496323	Significant up
Prostate	TRAF2	OID20507	67	0.6	6.68673e-12	Significant up
Prostate	ADAMTS8	OID21502	61.2	0.7	1.56373e-26	Significant up
Prostate	GZMB	OID20604	59.6	0.5	3.6306e-07	Significant up
Prostate	SPINK5	OID21148	57.8	0.3	8.42951e-11	Significant up
Prostate	F3	OID21440	57.2	0.1	0.000236745	Significant up
Prostate	ICAM4	OID20578	52.4	0.2	0.000802396	Significant up
Breast	PRTG	OID21443	64.9	0.2	1.07823e-10	Significant up
Breast	LAMP3	OID20638	58.1	0.2	0.00846741	Significant up
Breast	SDC4	OID20216	56.1	0.6	1.47632e-10	Significant up
Breast	OXT	OID21047	56.1	0.6	0.000957683	Significant up
Breast	HSD11B1	OID20575	53.2	0.1	0.0045547	Significant up
Breast	BTC	OID21199	52.3	0.4	0.000402841	Significant up
Breast	LPL	OID20188	51.7	0.2	6.56037e-05	Significant up
Breast	MSMB	OID20275	51.6	0.2	0.0287926	Significant up
Cervical	GLO1	OID20107	78.1	0.4	7.53243e-05	Significant up
Cervical	CHRDL2	OID20223	75.6	0.4	7.74984e-06	Significant up
Cervical	FCGR3B	OID20387	69.1	0.2	0.000478897	Significant up
Cervical	CRNN	OID21427	67.9	0.5	3.2712e-05	Significant up
Cervical	AGER	OID20756	60.5	0.2	0.000309363	Significant up
Cervical	MFAP5	OID20239	58	0.2	0.0325496	Significant up
Cervical	LYPD3	OID21530	56.8	0.3	0.000703792	Significant up
Endometrial	PLAT	OID20247	90.4	0.5	1.73717e-07	Significant up
Endometrial	TNFSF10	OID20611	74.8	0.2	1.73717e-07	Significant up
Endometrial	DPT	OID20278	69.2	0.3	2.45664e-13	Significant up
Endometrial	CLEC7A	OID20636	55.8	0.2	0.0166977	Significant up
Endometrial	CLMP	OID21419	53.7	0.2	1.24376e-05	Significant up
Endometrial	AFP	OID20978	51.9	0.3	0.00228032	Significant up
Ovarian	PAEP	OID20925	100	3.2	1.91748e-34	Significant up
Ovarian	CDH3	OID21008	26.7	0.7	2.07187e-14	Significant up
Ovarian	SSC5D	OID20351	23.4	0.4	1.85986e-09	Significant up
