# Supplementary material for: Next generation pan-cancer blood proteome profiling using proximity extension assay
Source: Nat Commun. 2023 Jul 18;14:4308. doi: 10.1038/s41467-023-39765-y (PMC10354027; doi:10.1038/s41467-023-39765-y)
Supplement: Supplementary file 8 — Supplementary data 6 [file 41467_2023_39765_MOESM8_ESM.xlsx]

## Sheet: Sheet 1
Type	Num_proteins	Class	AUC	Accuracy	Sensitivity	Specificity	PPV	NPV	Precision	Recall	F1
Multiclass	1463	AML	1	1	1	1	1	1	1	1	1
Multiclass	1463	CLL	1	0.995327	1	0.990654	0.714286	1	0.714286	1	0.833333
Multiclass	1463	DLBCL	0.963566	0.994145	1	0.98829	0.6875	1	0.6875	1	0.814815
Multiclass	1463	Myeloma	0.999787	0.998832	1	0.997664	0.909091	1	0.909091	1	0.952381
Multiclass	1463	Colorectal	0.983627	0.905294	0.824324	0.986264	0.924242	0.965054	0.924242	0.824324	0.871429
Multiclass	1463	Lung	0.972311	0.8878	0.814815	0.960784	0.825	0.958101	0.825	0.814815	0.819876
Multiclass	1463	Glioma	0.990521	0.940628	0.888889	0.992366	0.930233	0.987342	0.930233	0.888889	0.909091
Multiclass	1463	Breast	0.963359	0.785834	0.607843	0.963824	0.688889	0.949109	0.688889	0.607843	0.645833
Multiclass	1463	Cervical	0.939624	0.811146	0.653846	0.968447	0.566667	0.977941	0.566667	0.653846	0.607143
Multiclass	1463	Endometrial	0.970016	0.806794	0.642857	0.970732	0.6	0.97549	0.6	0.642857	0.62069
Multiclass	1463	Ovarian	0.971106	0.958586	0.939394	0.977778	0.775	0.994975	0.775	0.939394	0.849315
Multiclass	1463	Prostate	0.990865	0.902199	0.814815	0.989583	0.916667	0.974359	0.916667	0.814815	0.862745
Multiclass	83	AML	1	1	1	1	1	1	1	1	1
Multiclass	83	CLL	0.998821	0.993023	1	0.986047	0.571429	1	0.571429	1	0.727273
Multiclass	83	DLBCL	0.946682	0.94752	0.909091	0.985948	0.625	0.99763	0.625	0.909091	0.740741
Multiclass	83	Myeloma	0.996806	0.940948	0.888889	0.993007	0.727273	0.997658	0.727273	0.888889	0.8
Multiclass	83	Colorectal	0.970552	0.813094	0.6625	0.963687	0.80303	0.927419	0.80303	0.6625	0.726027
Multiclass	83	Lung	0.940817	0.827212	0.716049	0.938375	0.725	0.935754	0.725	0.716049	0.720497
Multiclass	83	Glioma	0.977274	0.930208	0.878049	0.982368	0.837209	0.987342	0.837209	0.878049	0.857143
Multiclass	83	Breast	0.935878	0.768699	0.571429	0.965969	0.711111	0.938931	0.711111	0.571429	0.633663
Multiclass	83	Cervical	0.931454	0.816425	0.666667	0.966184	0.533333	0.980392	0.533333	0.666667	0.592593
Multiclass	83	Endometrial	0.947794	0.78184	0.6	0.96368	0.5	0.97549	0.5	0.6	0.545455
Multiclass	83	Ovarian	0.936118	0.833895	0.702703	0.965087	0.65	0.972362	0.65	0.702703	0.675325
Multiclass	83	Prostate	0.959028	0.837437	0.705882	0.968992	0.75	0.961538	0.75	0.705882	0.727273
Multiclass	36	AML	1	1	1	1	1	1	1	1	1
Multiclass	36	CLL	0.995451	0.897636	0.8	0.995272	0.857143	0.992925	0.857143	0.8	0.827586
Multiclass	36	DLBCL	0.90625	0.927035	0.875	0.97907	0.4375	0.99763	0.4375	0.875	0.583333
Multiclass	36	Myeloma	0.991484	0.947664	0.9	0.995327	0.818182	0.997658	0.818182	0.9	0.857143
Multiclass	36	Colorectal	0.931859	0.771006	0.594937	0.947075	0.712121	0.913978	0.712121	0.594937	0.648276
Multiclass	36	Lung	0.909846	0.767879	0.626667	0.909091	0.5875	0.921788	0.5875	0.626667	0.606452
Multiclass	36	Glioma	0.966088	0.96684	0.948718	0.984962	0.860465	0.994937	0.860465	0.948718	0.902439
Multiclass	36	Breast	0.899746	0.7032	0.451613	0.954787	0.622222	0.913486	0.622222	0.451613	0.523364
Multiclass	36	Cervical	0.910131	0.772343	0.583333	0.961353	0.466667	0.97549	0.466667	0.583333	0.518519
Multiclass	36	Endometrial	0.910866	0.720059	0.481481	0.958637	0.433333	0.965686	0.433333	0.481481	0.45614
Multiclass	36	Ovarian	0.913254	0.793656	0.625	0.962312	0.625	0.962312	0.625	0.625	0.625
Multiclass	36	Prostate	0.917735	0.717005	0.5	0.93401	0.458333	0.94359	0.458333	0.5	0.478261
Multiclass	12	AML	0.919622	0.902065	0.818182	0.985948	0.6	0.995272	0.6	0.818182	0.692308
Multiclass	12	CLL	0.894373	0.919548	0.846154	0.992941	0.785714	0.995283	0.785714	0.846154	0.814815
Multiclass	12	DLBCL	0.778436	0.73715	0.5	0.974299	0.3125	0.988152	0.3125	0.5	0.384615
Multiclass	12	Myeloma	0.88333	0.884227	0.777778	0.990676	0.636364	0.995316	0.636364	0.777778	0.7
Multiclass	12	Colorectal	0.884205	0.724884	0.528571	0.921196	0.560606	0.91129	0.560606	0.528571	0.544118
Multiclass	12	Lung	0.852374	0.736332	0.567901	0.904762	0.575	0.902235	0.575	0.567901	0.571429
Multiclass	12	Glioma	0.912629	0.872425	0.775	0.969849	0.72093	0.977215	0.72093	0.775	0.746988
Multiclass	12	Breast	0.818943	0.652683	0.372549	0.932817	0.422222	0.918575	0.422222	0.372549	0.395833
Multiclass	12	Cervical	0.901471	0.750302	0.541667	0.958937	0.433333	0.973039	0.433333	0.541667	0.481481
Multiclass	12	Endometrial	0.878186	0.640097	0.333333	0.94686	0.266667	0.960784	0.266667	0.333333	0.296296
Multiclass	12	Ovarian	0.898304	0.783461	0.6	0.966921	0.675	0.954774	0.675	0.6	0.635294
Multiclass	12	Prostate	0.88109	0.706878	0.466667	0.94709	0.583333	0.917949	0.583333	0.466667	0.518519
