# Supplementary material for: Next generation pan-cancer blood proteome profiling using proximity extension assay
Source: Nat Commun. 2023 Jul 18;14:4308. doi: 10.1038/s41467-023-39765-y (PMC10354027; doi:10.1038/s41467-023-39765-y)
Supplement: Supplementary file 9 — Supplementary data 7 [file 41467_2023_39765_MOESM9_ESM.xlsx]

## Sheet: Sheet1
Cancer	Num_proteins	AUC	Threshold	Accuracy	Sensitivity	Specificity	PPV	NPV	Precision	Recall	F1
AML	3	1	0.335838	1	1	1	1	1	1	1	1
CLL	6	1	0.367412	1	1	1	1	1	1	1	1
DLBCL	4	0.895	0.349738	0.892045	0.909091	0.875	0.909091	0.875	0.909091	0.909091	0.909091
Myeloma	3	0.959	0.35192	0.978261	0.956522	1	1	0.909091	1	0.956522	0.977778
Colorectal	10	0.851	0.80108	0.743158	0.526316	0.96	0.909091	0.727273	0.909091	0.526316	0.666667
Lung	18	0.847	0.779319	0.729167	0.458333	1	1	0.675	1	0.458333	0.628571
Glioma	3	0.883	0.71776	0.823529	0.647059	1	1	0.72093	1	0.647059	0.785714
Breast	8	0.853	0.831601	0.711538	0.423077	1	1	0.666667	1	0.423077	0.594595
Cervical	7	0.658	0.747063	0.658974	0.384615	0.933333	0.909091	0.466667	0.909091	0.384615	0.540541
Endometrial	6	0.8	0.752498	0.784392	0.642857	0.925926	0.818182	0.833333	0.818182	0.642857	0.72
Ovarian	3	0.832	0.816553	0.762626	0.555556	0.969697	0.909091	0.8	0.909091	0.555556	0.689655
Prostate	14	0.854	0.728667	0.732576	0.533333	0.931818	0.727273	0.854167	0.727273	0.533333	0.615385
