# Supplementary material for: Next generation pan-cancer blood proteome profiling using proximity extension assay
Source: Nat Commun. 2023 Jul 18;14:4308. doi: 10.1038/s41467-023-39765-y (PMC10354027; doi:10.1038/s41467-023-39765-y)
Supplement: Supplementary file 11 — Source Data [file 41467_2023_39765_MOESM11_ESM.xlsx]

## Sheet: 1a
Cancer	Age	Sex
AML	(30-40)	Male
AML	(30-40)	Male
AML	(30-40)	Male
AML	(30-40)	Male
AML	(40-50)	Female
AML	(40-50)	Female
AML	(40-50)	Male
AML	(50-60)	Male
AML	(50-60)	Female
AML	(50-60)	Male
AML	(50-60)	Male
AML	(50-60)	Female
AML	(50-60)	Female
AML	(50-60)	Male
AML	(50-60)	Female
AML	(60-70)	Male
AML	(60-70)	Female
AML	(60-70)	Male
AML	(60-70)	Female
AML	(60-70)	Female
AML	(60-70)	Female
AML	(60-70)	Female
AML	(60-70)	Female
AML	(60-70)	Male
AML	(60-70)	Male
AML	(60-70)	Male
AML	(60-70)	Male
AML	(60-70)	Female
AML	(60-70)	Male
AML	(60-70)	Male
AML	(60-70)	Female
AML	(60-70)	Male
AML	(60-70)	Male
AML	(70-80)	Female
AML	(70-80)	Male
AML	(70-80)	Male
AML	(70-80)	Male
AML	(70-80)	Female
AML	(70-80)	Female
AML	(70-80)	Male
AML	(70-80)	Male
AML	(70-80)	Female
AML	(70-80)	Male
AML	(70-80)	Female
AML	(70-80)	Female
AML	(70-80)	Female
AML	(80-90)	Male
AML	(80-90)	Female
AML	(80-90)	Female
AML	(80-90)	Male
Breast	(40-50)	Female
Breast	(40-50)	Female
Breast	(40-50)	Female
Breast	(40-50)	Female
Breast	(40-50)	Female
Breast	(40-50)	Female
Breast	(40-50)	Female
Breast	(40-50)	Female
Breast	(40-50)	Female
Breast	(40-50)	Female
Breast	(40-50)	Female
Breast	(40-50)	Female
Breast	(40-50)	Female
Breast	(40-50)	Female
Breast	(40-50)	Female
Breast	(40-50)	Female
Breast	(40-50)	Female
Breast	(40-50)	Female
Breast	(50-60)	Female
Breast	(50-60)	Female
Breast	(50-60)	Female
Breast	(50-60)	Female
Breast	(50-60)	Female
Breast	(50-60)	Female
Breast	(50-60)	Female
Breast	(50-60)	Female
Breast	(50-60)	Female
Breast	(50-60)	Female
Breast	(50-60)	Female
Breast	(50-60)	Female
Breast	(50-60)	Female
Breast	(50-60)	Female
Breast	(50-60)	Female
Breast	(50-60)	Female
Breast	(50-60)	Female
Breast	(50-60)	Female
Breast	(50-60)	Female
Breast	(50-60)	Female
Breast	(50-60)	Female
Breast	(50-60)	Female
Breast	(50-60)	Female
Breast	(50-60)	Female
Breast	(50-60)	Female
Breast	(50-60)	Female
Breast	(50-60)	Female
Breast	(50-60)	Female
Breast	(50-60)	Female
Breast	(50-60)	Female
Breast	(50-60)	Female
Breast	(50-60)	Female
Breast	(50-60)	Female
Breast	(50-60)	Female
Breast	(50-60)	Female
Breast	(50-60)	Female
Breast	(50-60)	Female
Breast	(50-60)	Female
Breast	(50-60)	Female
Breast	(50-60)	Female
Breast	(50-60)	Female
Breast	(50-60)	Female
Breast	(50-60)	Female
Breast	(50-60)	Female
Breast	(50-60)	Female
Breast	(50-60)	Female
Breast	(50-60)	Female
Breast	(50-60)	Female
Breast	(60-70)	Female
Breast	(60-70)	Female
Breast	(60-70)	Female
Breast	(60-70)	Female
Breast	(60-70)	Female
Breast	(60-70)	Female
Breast	(60-70)	Female
Breast	(60-70)	Female
Breast	(60-70)	Female
Breast	(60-70)	Female
Breast	(60-70)	Female
Breast	(60-70)	Female
Breast	(60-70)	Female
Breast	(60-70)	Female
Breast	(60-70)	Female
Breast	(60-70)	Female
Breast	(60-70)	Female
Breast	(60-70)	Female
Breast	(60-70)	Female
Breast	(60-70)	Female
Breast	(60-70)	Female
Breast	(60-70)	Female
Breast	(60-70)	Female
Breast	(60-70)	Female
Breast	(60-70)	Female
Breast	(60-70)	Female
Breast	(60-70)	Female
Breast	(60-70)	Female
Breast	(60-70)	Female
Breast	(60-70)	Female
Breast	(60-70)	Female
Breast	(60-70)	Female
Breast	(60-70)	Female
Breast	(60-70)	Female
Breast	(60-70)	Female
Breast	(60-70)	Female
Breast	(60-70)	Female
Breast	(60-70)	Female
Breast	(60-70)	Female
Breast	(60-70)	Female
Breast	(60-70)	Female
Breast	(60-70)	Female
Breast	(60-70)	Female
Breast	(60-70)	Female
Breast	(70-80)	Female
Breast	(70-80)	Female
Breast	(70-80)	Female
Breast	(70-80)	Female
Breast	(70-80)	Female
Breast	(70-80)	Female
Breast	(70-80)	Female
Breast	(70-80)	Female
Breast	(70-80)	Female
Breast	(70-80)	Female
Breast	(70-80)	Female
Breast	(70-80)	Female
Breast	(70-80)	Female
Breast	(70-80)	Female
Breast	(70-80)	Female
Breast	(70-80)	Female
Breast	(70-80)	Female
Breast	(70-80)	Female
Breast	(70-80)	Female
Breast	(70-80)	Female
Breast	(70-80)	Female
Breast	(70-80)	Female
Breast	(70-80)	Female
Breast	(70-80)	Female
Breast	(70-80)	Female
Breast	(70-80)	Female
Breast	(70-80)	Female
Breast	(70-80)	Female
Breast	(70-80)	Female
Breast	(70-80)	Female
Breast	(70-80)	Female
Breast	(70-80)	Female
Breast	(70-80)	Female
Breast	(70-80)	Female
Breast	(70-80)	Female
Breast	(70-80)	Female
Breast	(70-80)	Female
Breast	(70-80)	Female
Breast	(70-80)	Female
Breast	(70-80)	Female
Breast	(70-80)	Female
Breast	(50-60)	Female
Colorectal	(40-50)	Male
Colorectal	(40-50)	Female
Colorectal	(40-50)	Female
Colorectal	(40-50)	Female
Colorectal	(50-60)	Male
Colorectal	(50-60)	Female
Colorectal	(50-60)	Female
Colorectal	(50-60)	Female
Colorectal	(50-60)	Female
Colorectal	(50-60)	Female
Colorectal	(50-60)	Female
Colorectal	(50-60)	Male
Colorectal	(50-60)	Male
Colorectal	(50-60)	Female
Colorectal	(50-60)	Male
Colorectal	(50-60)	Female
Colorectal	(50-60)	Male
Colorectal	(50-60)	Male
Colorectal	(50-60)	Male
Colorectal	(50-60)	Male
Colorectal	(50-60)	Female
Colorectal	(50-60)	Female
Colorectal	(60-70)	Male
Colorectal	(60-70)	Female
Colorectal	(60-70)	Male
Colorectal	(60-70)	Male
Colorectal	(60-70)	Female
Colorectal	(60-70)	Male
Colorectal	(60-70)	Male
Colorectal	(60-70)	Male
Colorectal	(60-70)	Female
Colorectal	(60-70)	Female
Colorectal	(60-70)	Female
Colorectal	(60-70)	Male
Colorectal	(60-70)	Female
Colorectal	(60-70)	Female
Colorectal	(60-70)	Male
Colorectal	(60-70)	Female
Colorectal	(60-70)	Female
Colorectal	(60-70)	Male
Colorectal	(60-70)	Male
Colorectal	(60-70)	Female
Colorectal	(60-70)	Male
Colorectal	(60-70)	Male
Colorectal	(60-70)	Female
Colorectal	(60-70)	Female
Colorectal	(60-70)	Female
Colorectal	(60-70)	Male
Colorectal	(60-70)	Female
Colorectal	(60-70)	Male
Colorectal	(60-70)	Male
Colorectal	(60-70)	Female
Colorectal	(60-70)	Male
Colorectal	(60-70)	Female
Colorectal	(60-70)	Male
Colorectal	(60-70)	Male
Colorectal	(60-70)	Female
Colorectal	(60-70)	Female
Colorectal	(60-70)	Female
Colorectal	(60-70)	Male
Colorectal	(60-70)	Female
Colorectal	(60-70)	Female
Colorectal	(60-70)	Female
Colorectal	(60-70)	Female
Colorectal	(60-70)	Male
Colorectal	(60-70)	Male
Colorectal	(60-70)	Male
Colorectal	(60-70)	Male
Colorectal	(60-70)	Male
Colorectal	(60-70)	Female
Colorectal	(60-70)	Male
Colorectal	(60-70)	Female
Colorectal	(60-70)	Male
Colorectal	(60-70)	Female
Colorectal	(60-70)	Female
Colorectal	(60-70)	Male
Colorectal	(60-70)	Female
Colorectal	(60-70)	Female
Colorectal	(60-70)	Female
Colorectal	(60-70)	Male
Colorectal	(60-70)	Male
Colorectal	(60-70)	Female
Colorectal	(60-70)	Female
Colorectal	(60-70)	Female
Colorectal	(60-70)	Female
Colorectal	(60-70)	Female
Colorectal	(60-70)	Male
Colorectal	(60-70)	Male
Colorectal	(60-70)	Female
Colorectal	(60-70)	Female
Colorectal	(60-70)	Female
Colorectal	(60-70)	Male
Colorectal	(60-70)	Male
Colorectal	(60-70)	Male
Colorectal	(60-70)	Male
Colorectal	(60-70)	Male
Colorectal	(70-80)	Male
Colorectal	(70-80)	Male
Colorectal	(70-80)	Female
Colorectal	(70-80)	Male
Colorectal	(70-80)	Female
Colorectal	(70-80)	Male
Colorectal	(70-80)	Male
Colorectal	(70-80)	Male
Colorectal	(70-80)	Female
Colorectal	(70-80)	Female
Colorectal	(70-80)	Female
Colorectal	(70-80)	Female
Colorectal	(70-80)	Female
Colorectal	(70-80)	Male
Colorectal	(70-80)	Female
Colorectal	(70-80)	Male
Colorectal	(70-80)	Male
Colorectal	(70-80)	Male
Colorectal	(70-80)	Female
Colorectal	(70-80)	Female
Colorectal	(70-80)	Male
Colorectal	(70-80)	Male
Colorectal	(70-80)	Female
Colorectal	(70-80)	Female
Colorectal	(70-80)	Female
Colorectal	(70-80)	Male
Colorectal	(70-80)	Male
Colorectal	(70-80)	Male
Colorectal	(70-80)	Female
Colorectal	(70-80)	Female
Colorectal	(70-80)	Male
Colorectal	(70-80)	Female
Colorectal	(70-80)	Female
Colorectal	(70-80)	Male
Colorectal	(70-80)	Female
Colorectal	(70-80)	Male
Colorectal	(70-80)	Male
Colorectal	(70-80)	Female
Colorectal	(70-80)	Male
Colorectal	(70-80)	Female
Colorectal	(70-80)	Male
Colorectal	(70-80)	Female
Colorectal	(70-80)	Female
Colorectal	(70-80)	Female
Colorectal	(70-80)	Male
Colorectal	(40-50)	Male
Colorectal	(40-50)	Female
Colorectal	(40-50)	Male
Colorectal	(50-60)	Female
Colorectal	(50-60)	Female
Colorectal	(50-60)	Male
Colorectal	(50-60)	Female
Colorectal	(50-60)	Male
Colorectal	(50-60)	Male
Colorectal	(50-60)	Male
Colorectal	(50-60)	Male
Colorectal	(50-60)	Female
Colorectal	(50-60)	Female
Colorectal	(50-60)	Male
Colorectal	(50-60)	Female
Colorectal	(50-60)	Male
Colorectal	(50-60)	Male
Colorectal	(60-70)	Female
Colorectal	(60-70)	Male
Colorectal	(60-70)	Male
Colorectal	(60-70)	Female
Colorectal	(60-70)	Female
Colorectal	(60-70)	Male
Colorectal	(60-70)	Female
Colorectal	(60-70)	Male
Colorectal	(60-70)	Female
Colorectal	(60-70)	Male
Colorectal	(60-70)	Male
Colorectal	(60-70)	Female
Colorectal	(60-70)	Male
Colorectal	(60-70)	Male
Colorectal	(60-70)	Male
Colorectal	(60-70)	Female
Colorectal	(60-70)	Female
Colorectal	(60-70)	Male
Colorectal	(60-70)	Male
Colorectal	(60-70)	Male
Colorectal	(60-70)	Male
Colorectal	(60-70)	Female
Colorectal	(60-70)	Male
Colorectal	(60-70)	Male
Colorectal	(60-70)	Male
Colorectal	(60-70)	Female
Colorectal	(60-70)	Male
Colorectal	(60-70)	Female
Colorectal	(60-70)	Male
Colorectal	(60-70)	Male
Colorectal	(60-70)	Female
Colorectal	(60-70)	Male
Colorectal	(60-70)	Male
Colorectal	(60-70)	Female
Colorectal	(60-70)	Female
Colorectal	(60-70)	Male
Colorectal	(70-80)	Male
Colorectal	(70-80)	Female
Colorectal	(70-80)	Female
Colorectal	(70-80)	Male
Colorectal	(70-80)	Female
Colorectal	(70-80)	Male
Colorectal	(70-80)	Male
Colorectal	(70-80)	Male
Colorectal	(70-80)	Male
Colorectal	(70-80)	Male
Colorectal	(70-80)	Male
Colorectal	(70-80)	Male
Colorectal	(70-80)	Male
Colorectal	(70-80)	Male
Colorectal	(70-80)	Male
Colorectal	(70-80)	Female
Colorectal	(70-80)	Male
Colorectal	(70-80)	Male
Colorectal	(70-80)	Male
Colorectal	(70-80)	Female
Colorectal	(70-80)	Male
Colorectal	(70-80)	Female
Colorectal	(70-80)	Male
Colorectal	(70-80)	Male
Colorectal	(70-80)	Male
Colorectal	(70-80)	Male
Colorectal	(70-80)	Male
Cervical	(30-40)	Female
Cervical	(30-40)	Female
Cervical	(30-40)	Female
Cervical	(30-40)	Female
Cervical	(30-40)	Female
Cervical	(30-40)	Female
Cervical	(30-40)	Female
Cervical	(30-40)	Female
Cervical	(30-40)	Female
Cervical	(30-40)	Female
Cervical	(30-40)	Female
Cervical	(30-40)	Female
Cervical	(30-40)	Female
Cervical	(30-40)	Female
Cervical	(30-40)	Female
Cervical	(30-40)	Female
Cervical	(30-40)	Female
Cervical	(30-40)	Female
Cervical	(30-40)	Female
Cervical	(30-40)	Female
Cervical	(30-40)	Female
Cervical	(30-40)	Female
Cervical	(30-40)	Female
Cervical	(30-40)	Female
Cervical	(30-40)	Female
Cervical	(40-50)	Female
Cervical	(40-50)	Female
Cervical	(40-50)	Female
Cervical	(40-50)	Female
Cervical	(40-50)	Female
Cervical	(40-50)	Female
Cervical	(40-50)	Female
Cervical	(40-50)	Female
Cervical	(40-50)	Female
Cervical	(40-50)	Female
Cervical	(40-50)	Female
Cervical	(40-50)	Female
Cervical	(40-50)	Female
Cervical	(40-50)	Female
Cervical	(40-50)	Female
Cervical	(40-50)	Female
Cervical	(40-50)	Female
Cervical	(40-50)	Female
Cervical	(40-50)	Female
Cervical	(40-50)	Female
Cervical	(40-50)	Female
Cervical	(40-50)	Female
Cervical	(40-50)	Female
Cervical	(40-50)	Female
Cervical	(40-50)	Female
Cervical	(40-50)	Female
Cervical	(40-50)	Female
Cervical	(40-50)	Female
Cervical	(40-50)	Female
Cervical	(40-50)	Female
Cervical	(40-50)	Female
Cervical	(40-50)	Female
Cervical	(40-50)	Female
Cervical	(40-50)	Female
Cervical	(40-50)	Female
Cervical	(40-50)	Female
Cervical	(40-50)	Female
Cervical	(40-50)	Female
Cervical	(40-50)	Female
Cervical	(40-50)	Female
Cervical	(40-50)	Female
Cervical	(50-60)	Female
Cervical	(50-60)	Female
Cervical	(50-60)	Female
Cervical	(50-60)	Female
Cervical	(50-60)	Female
Cervical	(50-60)	Female
Cervical	(50-60)	Female
Cervical	(50-60)	Female
Cervical	(50-60)	Female
Cervical	(50-60)	Female
Cervical	(50-60)	Female
Cervical	(50-60)	Female
Cervical	(50-60)	Female
Cervical	(60-70)	Female
Cervical	(60-70)	Female
Cervical	(60-70)	Female
Cervical	(60-70)	Female
Cervical	(60-70)	Female
Cervical	(60-70)	Female
Cervical	(60-70)	Female
Cervical	(60-70)	Female
Cervical	(60-70)	Female
Cervical	(60-70)	Female
Cervical	(60-70)	Female
Cervical	(60-70)	Female
Cervical	(60-70)	Female
Cervical	(60-70)	Female
Cervical	(70-80)	Female
Cervical	(70-80)	Female
Cervical	(70-80)	Female
Cervical	(70-80)	Female
Cervical	(70-80)	Female
Cervical	(70-80)	Female
Cervical	(70-80)	Female
Cervical	(70-80)	Female
Cervical	(70-80)	Female
Endometrial	(40-50)	Female
Endometrial	(40-50)	Female
Endometrial	(40-50)	Female
Endometrial	(40-50)	Female
Endometrial	(50-60)	Female
Endometrial	(50-60)	Female
Endometrial	(50-60)	Female
Endometrial	(50-60)	Female
Endometrial	(50-60)	Female
Endometrial	(50-60)	Female
Endometrial	(50-60)	Female
Endometrial	(50-60)	Female
Endometrial	(50-60)	Female
Endometrial	(50-60)	Female
Endometrial	(50-60)	Female
Endometrial	(50-60)	Female
Endometrial	(60-70)	Female
Endometrial	(60-70)	Female
Endometrial	(60-70)	Female
Endometrial	(60-70)	Female
Endometrial	(60-70)	Female
Endometrial	(60-70)	Female
Endometrial	(60-70)	Female
Endometrial	(60-70)	Female
Endometrial	(60-70)	Female
Endometrial	(60-70)	Female
Endometrial	(60-70)	Female
Endometrial	(60-70)	Female
Endometrial	(60-70)	Female
Endometrial	(60-70)	Female
Endometrial	(60-70)	Female
Endometrial	(60-70)	Female
Endometrial	(60-70)	Female
Endometrial	(60-70)	Female
Endometrial	(60-70)	Female
Endometrial	(60-70)	Female
Endometrial	(60-70)	Female
Endometrial	(60-70)	Female
Endometrial	(60-70)	Female
Endometrial	(60-70)	Female
Endometrial	(60-70)	Female
Endometrial	(60-70)	Female
Endometrial	(60-70)	Female
Endometrial	(60-70)	Female
Endometrial	(60-70)	Female
Endometrial	(60-70)	Female
Endometrial	(60-70)	Female
Endometrial	(60-70)	Female
Endometrial	(60-70)	Female
Endometrial	(60-70)	Female
Endometrial	(60-70)	Female
Endometrial	(60-70)	Female
Endometrial	(60-70)	Female
Endometrial	(60-70)	Female
Endometrial	(60-70)	Female
Endometrial	(60-70)	Female
Endometrial	(60-70)	Female
Endometrial	(60-70)	Female
Endometrial	(60-70)	Female
Endometrial	(60-70)	Female
Endometrial	(60-70)	Female
Endometrial	(60-70)	Female
Endometrial	(60-70)	Female
Endometrial	(60-70)	Female
Endometrial	(60-70)	Female
Endometrial	(70-80)	Female
Endometrial	(70-80)	Female
Endometrial	(70-80)	Female
Endometrial	(70-80)	Female
Endometrial	(70-80)	Female
Endometrial	(70-80)	Female
Endometrial	(70-80)	Female
Endometrial	(70-80)	Female
Endometrial	(70-80)	Female
Endometrial	(70-80)	Female
Endometrial	(70-80)	Female
Endometrial	(70-80)	Female
Endometrial	(70-80)	Female
Endometrial	(70-80)	Female
Endometrial	(70-80)	Female
Endometrial	(70-80)	Female
Endometrial	(70-80)	Female
Endometrial	(70-80)	Female
Endometrial	(70-80)	Female
Endometrial	(70-80)	Female
Endometrial	(70-80)	Female
Endometrial	(70-80)	Female
Endometrial	(70-80)	Female
Endometrial	(70-80)	Female
Endometrial	(70-80)	Female
Endometrial	(70-80)	Female
Endometrial	(70-80)	Female
Endometrial	(70-80)	Female
Endometrial	(70-80)	Female
Endometrial	(70-80)	Female
Endometrial	(70-80)	Female
Endometrial	(70-80)	Female
Endometrial	(70-80)	Female
Endometrial	(70-80)	Female
Endometrial	(70-80)	Female
Endometrial	(70-80)	Female
Glioma	(30-40)	Male
Glioma	(30-40)	Female
Glioma	(30-40)	Female
Glioma	(30-40)	Male
Glioma	(30-40)	Female
Glioma	(30-40)	Male
Glioma	(30-40)	Male
Glioma	(30-40)	Male
Glioma	(30-40)	Male
Glioma	(40-50)	Male
Glioma	(40-50)	Female
Glioma	(40-50)	Male
Glioma	(40-50)	Male
Glioma	(40-50)	Female
Glioma	(40-50)	Female
Glioma	(40-50)	Male
Glioma	(40-50)	Male
Glioma	(40-50)	Male
Glioma	(50-60)	Male
Glioma	(50-60)	Female
Glioma	(50-60)	Male
Glioma	(50-60)	Male
Glioma	(50-60)	Male
Glioma	(60-70)	Male
Glioma	(60-70)	Female
Glioma	(60-70)	Female
Glioma	(60-70)	Female
Glioma	(70-80)	Female
Glioma	(70-80)	Female
Glioma	(70-80)	Male
Glioma	(30-40)	Female
Glioma	(30-40)	Male
Glioma	(30-40)	Male
Glioma	(40-50)	Female
Glioma	(40-50)	Female
Glioma	(40-50)	Female
Glioma	(40-50)	Male
Glioma	(40-50)	Male
Glioma	(40-50)	Female
Glioma	(40-50)	Male
Glioma	(50-60)	Male
Glioma	(50-60)	Male
Glioma	(50-60)	Female
Glioma	(50-60)	Female
Glioma	(50-60)	Female
Glioma	(60-70)	Female
Glioma	(60-70)	Female
Glioma	(60-70)	Male
Glioma	(60-70)	Female
Glioma	(70-80)	Female
Glioma	(70-80)	Male
Glioma	(70-80)	Female
Glioma	(70-80)	Male
Glioma	(80-90)	Male
Glioma	(30-40)	Female
Glioma	(40-50)	Male
Glioma	(40-50)	Male
Glioma	(40-50)	Male
Glioma	(40-50)	Female
Glioma	(40-50)	Male
Glioma	(50-60)	Female
Glioma	(50-60)	Male
Glioma	(50-60)	Male
Glioma	(50-60)	Male
Glioma	(50-60)	Male
Glioma	(50-60)	Female
Glioma	(50-60)	Female
Glioma	(50-60)	Female
Glioma	(50-60)	Male
Glioma	(50-60)	Male
Glioma	(50-60)	Female
Glioma	(50-60)	Male
Glioma	(50-60)	Male
Glioma	(50-60)	Male
Glioma	(50-60)	Male
Glioma	(50-60)	Female
Glioma	(50-60)	Female
Glioma	(50-60)	Female
Glioma	(50-60)	Male
Glioma	(60-70)	Female
Glioma	(60-70)	Male
Glioma	(60-70)	Male
Glioma	(60-70)	Male
Glioma	(60-70)	Female
Glioma	(60-70)	Male
Glioma	(60-70)	Male
Glioma	(60-70)	Female
Glioma	(60-70)	Female
Glioma	(60-70)	Female
Glioma	(60-70)	Female
Glioma	(60-70)	Male
Glioma	(60-70)	Male
Glioma	(60-70)	Male
Glioma	(60-70)	Female
Glioma	(60-70)	Female
Glioma	(60-70)	Female
Glioma	(60-70)	Male
Glioma	(60-70)	Male
Glioma	(60-70)	Male
Glioma	(60-70)	Female
Glioma	(60-70)	Female
Glioma	(60-70)	Male
Glioma	(60-70)	Male
Glioma	(60-70)	Male
Glioma	(60-70)	Female
Glioma	(60-70)	Female
Glioma	(60-70)	Female
Glioma	(60-70)	Male
Glioma	(60-70)	Male
Glioma	(60-70)	Male
Glioma	(60-70)	Male
Glioma	(60-70)	Male
Glioma	(60-70)	Female
Glioma	(60-70)	Female
Glioma	(60-70)	Female
Glioma	(60-70)	Female
Glioma	(60-70)	Male
Glioma	(60-70)	Male
Glioma	(60-70)	Male
Glioma	(60-70)	Male
Glioma	(70-80)	Male
Glioma	(70-80)	Male
Glioma	(70-80)	Female
Glioma	(70-80)	Male
Glioma	(70-80)	Male
Glioma	(70-80)	Male
Glioma	(70-80)	Female
Glioma	(70-80)	Male
Glioma	(70-80)	Male
Glioma	(70-80)	Female
Glioma	(70-80)	Female
Glioma	(70-80)	Male
Glioma	(70-80)	Female
Glioma	(70-80)	Female
Glioma	(70-80)	Female
Glioma	(70-80)	Female
Glioma	(70-80)	Female
Glioma	(70-80)	Male
Glioma	(70-80)	Male
Glioma	(70-80)	Male
Glioma	(70-80)	Female
Glioma	(70-80)	Female
Glioma	(70-80)	Female
Glioma	(70-80)	Male
Glioma	(80-90)	Male
CLL	(50-60)	Male
CLL	(50-60)	Male
CLL	(50-60)	Male
CLL	(50-60)	Female
CLL	(60-70)	Female
CLL	(60-70)	Female
CLL	(60-70)	Female
CLL	(60-70)	Female
CLL	(60-70)	Male
CLL	(60-70)	Female
CLL	(60-70)	Male
CLL	(60-70)	Female
CLL	(60-70)	Female
CLL	(60-70)	Female
CLL	(60-70)	Male
CLL	(60-70)	Male
CLL	(60-70)	Male
CLL	(60-70)	Female
CLL	(60-70)	Male
CLL	(70-80)	Female
CLL	(70-80)	Male
CLL	(70-80)	Male
CLL	(70-80)	Female
CLL	(70-80)	Female
CLL	(70-80)	Male
CLL	(70-80)	Male
CLL	(70-80)	Male
CLL	(70-80)	Female
CLL	(70-80)	Female
CLL	(70-80)	Male
CLL	(70-80)	Male
CLL	(70-80)	Female
CLL	(70-80)	Male
CLL	(70-80)	Male
CLL	(70-80)	Male
CLL	(70-80)	Female
CLL	(70-80)	Female
CLL	(70-80)	Female
CLL	(70-80)	Male
CLL	(70-80)	Female
CLL	(70-80)	Male
CLL	(70-80)	Male
CLL	(70-80)	Male
CLL	(80-90)	Male
CLL	(80-90)	Male
CLL	(80-90)	Male
CLL	(80-90)	Male
CLL	(80-90)	Female
Lung	(40-50)	Male
Lung	(40-50)	Female
Lung	(40-50)	Female
Lung	(40-50)	Male
Lung	(50-60)	Female
Lung	(50-60)	Female
Lung	(50-60)	Female
Lung	(50-60)	Female
Lung	(50-60)	Female
Lung	(50-60)	Female
Lung	(50-60)	Female
Lung	(50-60)	Female
Lung	(50-60)	Female
Lung	(50-60)	Male
Lung	(50-60)	Male
Lung	(50-60)	Female
Lung	(50-60)	Female
Lung	(50-60)	Male
Lung	(50-60)	Female
Lung	(50-60)	Male
Lung	(50-60)	Female
Lung	(50-60)	Female
Lung	(50-60)	Female
Lung	(50-60)	Female
Lung	(50-60)	Male
Lung	(50-60)	Male
Lung	(50-60)	Female
Lung	(50-60)	Female
Lung	(50-60)	Male
Lung	(50-60)	Female
Lung	(50-60)	Female
Lung	(50-60)	Female
Lung	(50-60)	Female
Lung	(60-70)	Male
Lung	(60-70)	Male
Lung	(60-70)	Male
Lung	(60-70)	Male
Lung	(60-70)	Male
Lung	(60-70)	Male
Lung	(60-70)	Male
Lung	(60-70)	Female
Lung	(60-70)	Female
Lung	(60-70)	Female
Lung	(60-70)	Female
Lung	(60-70)	Female
Lung	(60-70)	Female
Lung	(60-70)	Female
Lung	(60-70)	Female
Lung	(60-70)	Male
Lung	(60-70)	Male
Lung	(60-70)	Female
Lung	(60-70)	Male
Lung	(60-70)	Female
Lung	(60-70)	Male
Lung	(60-70)	Female
Lung	(60-70)	Male
Lung	(60-70)	Female
Lung	(60-70)	Female
Lung	(60-70)	Female
Lung	(60-70)	Male
Lung	(60-70)	Male
Lung	(60-70)	Female
Lung	(60-70)	Female
Lung	(60-70)	Female
Lung	(60-70)	Female
Lung	(60-70)	Female
Lung	(60-70)	Female
Lung	(60-70)	Male
Lung	(60-70)	Female
Lung	(60-70)	Female
Lung	(60-70)	Female
Lung	(60-70)	Male
Lung	(60-70)	Male
Lung	(60-70)	Male
Lung	(60-70)	Female
Lung	(60-70)	Male
Lung	(60-70)	Male
Lung	(60-70)	Male
Lung	(60-70)	Male
Lung	(60-70)	Female
Lung	(60-70)	Female
Lung	(60-70)	Male
Lung	(60-70)	Female
Lung	(60-70)	Female
Lung	(60-70)	Female
Lung	(60-70)	Female
Lung	(60-70)	Female
Lung	(60-70)	Male
Lung	(60-70)	Male
Lung	(60-70)	Male
Lung	(60-70)	Male
Lung	(60-70)	Female
Lung	(60-70)	Female
Lung	(60-70)	Female
Lung	(60-70)	Male
Lung	(60-70)	Female
Lung	(60-70)	Female
Lung	(60-70)	Female
Lung	(60-70)	Male
Lung	(60-70)	Male
Lung	(60-70)	Female
Lung	(60-70)	Male
Lung	(60-70)	Female
Lung	(60-70)	Male
Lung	(60-70)	Female
Lung	(60-70)	Male
Lung	(60-70)	Male
Lung	(60-70)	Male
Lung	(60-70)	Female
Lung	(60-70)	Female
Lung	(60-70)	Female
Lung	(60-70)	Male
Lung	(60-70)	Female
Lung	(60-70)	Male
Lung	(60-70)	Female
Lung	(60-70)	Female
Lung	(60-70)	Female
Lung	(60-70)	Male
Lung	(60-70)	Female
Lung	(60-70)	Male
Lung	(60-70)	Male
Lung	(60-70)	Male
Lung	(60-70)	Female
Lung	(60-70)	Male
Lung	(60-70)	Male
Lung	(60-70)	Female
Lung	(60-70)	Female
Lung	(60-70)	Female
Lung	(60-70)	Male
Lung	(60-70)	Female
Lung	(60-70)	Female
Lung	(60-70)	Female
Lung	(60-70)	Male
Lung	(60-70)	Female
Lung	(60-70)	Male
Lung	(60-70)	Female
Lung	(60-70)	Female
Lung	(60-70)	Female
Lung	(60-70)	Male
Lung	(60-70)	Male
Lung	(60-70)	Male
Lung	(60-70)	Male
Lung	(60-70)	Female
Lung	(60-70)	Female
Lung	(60-70)	Female
Lung	(60-70)	Male
Lung	(70-80)	Male
Lung	(70-80)	Female
Lung	(70-80)	Male
Lung	(70-80)	Female
Lung	(70-80)	Male
Lung	(70-80)	Male
Lung	(70-80)	Female
Lung	(70-80)	Female
Lung	(70-80)	Female
Lung	(70-80)	Male
Lung	(70-80)	Male
Lung	(70-80)	Male
Lung	(70-80)	Male
Lung	(70-80)	Male
Lung	(70-80)	Female
Lung	(70-80)	Female
Lung	(70-80)	Female
Lung	(70-80)	Male
Lung	(70-80)	Female
Lung	(70-80)	Female
Lung	(70-80)	Female
Lung	(70-80)	Female
Lung	(70-80)	Female
Lung	(70-80)	Female
Lung	(70-80)	Male
Lung	(70-80)	Male
Lung	(70-80)	Male
Lung	(70-80)	Female
Lung	(70-80)	Male
Lung	(70-80)	Female
Lung	(70-80)	Male
Lung	(70-80)	Female
Lung	(70-80)	Female
Lung	(70-80)	Male
Lung	(70-80)	Female
Lung	(70-80)	Male
Lung	(70-80)	Female
Lung	(70-80)	Male
Lung	(70-80)	Female
Lung	(70-80)	Female
Lung	(70-80)	Male
Lung	(70-80)	Female
Lung	(70-80)	Female
Lung	(70-80)	Female
Lung	(70-80)	Female
Lung	(70-80)	Male
Lung	(70-80)	Male
Lung	(70-80)	Male
Lung	(70-80)	Male
Lung	(70-80)	Female
Lung	(70-80)	Female
Lung	(70-80)	Male
Lung	(70-80)	Female
Lung	(70-80)	Male
Lung	(70-80)	Male
Lung	(70-80)	Male
Lung	(70-80)	Male
Lung	(70-80)	Female
Lung	(70-80)	Female
Lung	(70-80)	Female
Lung	(70-80)	Female
Lung	(70-80)	Female
Lung	(70-80)	Male
Lung	(70-80)	Male
Lung	(70-80)	Male
Lung	(70-80)	Female
Lung	(70-80)	Female
Lung	(70-80)	Male
Lung	(70-80)	Female
Lung	(70-80)	Male
Lung	(70-80)	Female
Lung	(70-80)	Female
Lung	(70-80)	Female
Lung	(70-80)	Male
Lung	(70-80)	Female
Lung	(70-80)	Male
Lung	(70-80)	Female
Lung	(70-80)	Female
Lung	(70-80)	Male
Lung	(70-80)	Male
Lung	(70-80)	Female
Lung	(70-80)	Male
Lung	(70-80)	Female
Lung	(70-80)	Male
Lung	(70-80)	Male
Lung	(70-80)	Female
Lung	(70-80)	Male
Lung	(70-80)	Male
Lung	(70-80)	Female
Lung	(70-80)	Male
Lung	(70-80)	Female
Lung	(70-80)	Female
Lung	(70-80)	Female
Lung	(70-80)	Female
Lung	(70-80)	Female
Lung	(70-80)	Female
Lung	(70-80)	Female
Lung	(70-80)	Female
Lung	(70-80)	Female
Lung	(70-80)	Male
Lung	(70-80)	Male
Lung	(70-80)	Male
Lung	(70-80)	Male
Lung	(70-80)	Male
Lung	(70-80)	Female
Lung	(70-80)	Female
Lung	(70-80)	Female
Lung	(70-80)	Male
Lung	(70-80)	Female
Lung	(70-80)	Female
Lung	(70-80)	Male
Lung	(70-80)	Female
Lung	(70-80)	Female
Lung	(70-80)	Male
Lung	(70-80)	Male
Lung	(70-80)	Male
Lung	(70-80)	Female
Lung	(70-80)	Male
Lung	(70-80)	Male
Lung	(70-80)	Female
Lung	(70-80)	Female
Lung	(70-80)	Male
DLBCL	(40-50)	Male
DLBCL	(40-50)	Female
DLBCL	(40-50)	Male
DLBCL	(40-50)	Female
DLBCL	(40-50)	Male
DLBCL	(40-50)	Male
DLBCL	(50-60)	Male
DLBCL	(50-60)	Male
DLBCL	(50-60)	Male
DLBCL	(50-60)	Female
DLBCL	(50-60)	Female
DLBCL	(50-60)	Female
DLBCL	(50-60)	Male
DLBCL	(50-60)	Male
DLBCL	(50-60)	Female
DLBCL	(50-60)	Female
DLBCL	(50-60)	Male
DLBCL	(50-60)	Male
DLBCL	(50-60)	Male
DLBCL	(60-70)	Female
DLBCL	(60-70)	Male
DLBCL	(60-70)	Male
DLBCL	(60-70)	Male
DLBCL	(60-70)	Male
DLBCL	(60-70)	Female
DLBCL	(60-70)	Female
DLBCL	(60-70)	Male
DLBCL	(60-70)	Male
DLBCL	(60-70)	Male
DLBCL	(60-70)	Female
DLBCL	(60-70)	Female
DLBCL	(60-70)	Female
DLBCL	(60-70)	Female
DLBCL	(60-70)	Male
DLBCL	(60-70)	Male
DLBCL	(60-70)	Male
DLBCL	(60-70)	Female
DLBCL	(60-70)	Male
DLBCL	(60-70)	Female
DLBCL	(60-70)	Female
DLBCL	(60-70)	Male
DLBCL	(60-70)	Male
DLBCL	(60-70)	Female
DLBCL	(60-70)	Male
DLBCL	(60-70)	Male
DLBCL	(60-70)	Female
DLBCL	(70-80)	Female
DLBCL	(70-80)	Female
DLBCL	(70-80)	Male
DLBCL	(70-80)	Female
DLBCL	(70-80)	Male
DLBCL	(70-80)	Female
DLBCL	(70-80)	Male
DLBCL	(70-80)	Female
DLBCL	(70-80)	Male
Myeloma	(40-50)	Female
Myeloma	(50-60)	Male
Myeloma	(50-60)	Male
Myeloma	(50-60)	Female
Myeloma	(50-60)	Male
Myeloma	(50-60)	Female
Myeloma	(50-60)	Female
Myeloma	(50-60)	Female
Myeloma	(50-60)	Female
Myeloma	(50-60)	Male
Myeloma	(60-70)	Male
Myeloma	(60-70)	Male
Myeloma	(60-70)	Female
Myeloma	(60-70)	Male
Myeloma	(60-70)	Female
Myeloma	(60-70)	Male
Myeloma	(60-70)	Male
Myeloma	(60-70)	Male
Myeloma	(60-70)	Male
Myeloma	(60-70)	Male
Myeloma	(60-70)	Male
Myeloma	(60-70)	Male
Myeloma	(70-80)	Female
Myeloma	(70-80)	Female
Myeloma	(70-80)	Female
Myeloma	(70-80)	Male
Myeloma	(70-80)	Female
Myeloma	(70-80)	Male
Myeloma	(70-80)	Female
Myeloma	(70-80)	Male
Myeloma	(70-80)	Male
Myeloma	(70-80)	Female
Myeloma	(70-80)	Female
Myeloma	(70-80)	Male
Myeloma	(70-80)	Male
Myeloma	(70-80)	Male
Myeloma	(70-80)	Male
Myeloma	(70-80)	Male
Ovarian	(40-50)	Female
Ovarian	(40-50)	Female
Ovarian	(40-50)	Female
Ovarian	(40-50)	Female
Ovarian	(50-60)	Female
Ovarian	(50-60)	Female
Ovarian	(50-60)	Female
Ovarian	(60-70)	Female
Ovarian	(60-70)	Female
Ovarian	(60-70)	Female
Ovarian	(60-70)	Female
Ovarian	(60-70)	Female
Ovarian	(70-80)	Female
Ovarian	(70-80)	Female
Ovarian	(70-80)	Female
Ovarian	(70-80)	Female
Ovarian	(40-50)	Female
Ovarian	(40-50)	Female
Ovarian	(40-50)	Female
Ovarian	(40-50)	Female
Ovarian	(40-50)	Female
Ovarian	(40-50)	Female
Ovarian	(40-50)	Female
Ovarian	(40-50)	Female
Ovarian	(40-50)	Female
Ovarian	(40-50)	Female
Ovarian	(40-50)	Female
Ovarian	(40-50)	Female
Ovarian	(40-50)	Female
Ovarian	(50-60)	Female
Ovarian	(50-60)	Female
Ovarian	(50-60)	Female
Ovarian	(50-60)	Female
Ovarian	(50-60)	Female
Ovarian	(50-60)	Female
Ovarian	(50-60)	Female
Ovarian	(50-60)	Female
Ovarian	(50-60)	Female
Ovarian	(50-60)	Female
Ovarian	(50-60)	Female
Ovarian	(50-60)	Female
Ovarian	(50-60)	Female
Ovarian	(50-60)	Female
Ovarian	(50-60)	Female
Ovarian	(50-60)	Female
Ovarian	(50-60)	Female
Ovarian	(50-60)	Female
Ovarian	(50-60)	Female
Ovarian	(50-60)	Female
Ovarian	(50-60)	Female
Ovarian	(50-60)	Female
Ovarian	(50-60)	Female
Ovarian	(50-60)	Female
Ovarian	(60-70)	Female
Ovarian	(60-70)	Female
Ovarian	(60-70)	Female
Ovarian	(60-70)	Female
Ovarian	(60-70)	Female
Ovarian	(60-70)	Female
Ovarian	(60-70)	Female
Ovarian	(60-70)	Female
Ovarian	(60-70)	Female
Ovarian	(60-70)	Female
Ovarian	(60-70)	Female
Ovarian	(60-70)	Female
Ovarian	(60-70)	Female
Ovarian	(60-70)	Female
Ovarian	(60-70)	Female
Ovarian	(60-70)	Female
Ovarian	(60-70)	Female
Ovarian	(60-70)	Female
Ovarian	(60-70)	Female
Ovarian	(60-70)	Female
Ovarian	(60-70)	Female
Ovarian	(60-70)	Female
Ovarian	(60-70)	Female
Ovarian	(60-70)	Female
Ovarian	(60-70)	Female
Ovarian	(70-80)	Female
Ovarian	(70-80)	Female
Ovarian	(70-80)	Female
Ovarian	(70-80)	Female
Ovarian	(70-80)	Female
Ovarian	(70-80)	Female
Ovarian	(70-80)	Female
Ovarian	(70-80)	Female
Ovarian	(70-80)	Female
Ovarian	(70-80)	Female
Ovarian	(70-80)	Female
Ovarian	(70-80)	Female
Ovarian	(70-80)	Female
Ovarian	(70-80)	Female
Ovarian	(70-80)	Female
Ovarian	(70-80)	Female
Ovarian	(70-80)	Female
Ovarian	(70-80)	Female
Ovarian	(70-80)	Female
Ovarian	(70-80)	Female
Ovarian	(70-80)	Female
Ovarian	(70-80)	Female
Ovarian	(80-90)	Female
Ovarian	(40-50)	Female
Ovarian	(40-50)	Female
Ovarian	(40-50)	Female
Ovarian	(40-50)	Female
Ovarian	(40-50)	Female
Ovarian	(50-60)	Female
Ovarian	(50-60)	Female
Ovarian	(50-60)	Female
Ovarian	(50-60)	Female
Ovarian	(50-60)	Female
Ovarian	(50-60)	Female
Ovarian	(60-70)	Female
Ovarian	(60-70)	Female
Ovarian	(60-70)	Female
Ovarian	(60-70)	Female
Ovarian	(60-70)	Female
Ovarian	(60-70)	Female
Ovarian	(60-70)	Female
Ovarian	(60-70)	Female
Ovarian	(60-70)	Female
Ovarian	(70-80)	Female
Ovarian	(70-80)	Female
Ovarian	(70-80)	Female
Ovarian	(70-80)	Female
Ovarian	(70-80)	Female
Ovarian	(70-80)	Female
Ovarian	(70-80)	Female
Ovarian	(70-80)	Female
Ovarian	(70-80)	Female
Ovarian	(70-80)	Female
Ovarian	(70-80)	Female
Ovarian	(70-80)	Female
Ovarian	(80-90)	Female
Prostate	(40-50)	Male
Prostate	(40-50)	Male
Prostate	(50-60)	Male
Prostate	(50-60)	Male
Prostate	(50-60)	Male
Prostate	(50-60)	Male
Prostate	(50-60)	Male
Prostate	(50-60)	Male
Prostate	(50-60)	Male
Prostate	(50-60)	Male
Prostate	(50-60)	Male
Prostate	(50-60)	Male
Prostate	(50-60)	Male
Prostate	(50-60)	Male
Prostate	(50-60)	Male
Prostate	(50-60)	Male
Prostate	(50-60)	Male
Prostate	(50-60)	Male
Prostate	(50-60)	Male
Prostate	(50-60)	Male
Prostate	(60-70)	Male
Prostate	(60-70)	Male
Prostate	(60-70)	Male
Prostate	(60-70)	Male
Prostate	(60-70)	Male
Prostate	(60-70)	Male
Prostate	(60-70)	Male
Prostate	(60-70)	Male
Prostate	(60-70)	Male
Prostate	(60-70)	Male
Prostate	(60-70)	Male
Prostate	(60-70)	Male
Prostate	(60-70)	Male
Prostate	(60-70)	Male
Prostate	(60-70)	Male
Prostate	(60-70)	Male
Prostate	(60-70)	Male
Prostate	(60-70)	Male
Prostate	(60-70)	Male
Prostate	(60-70)	Male
Prostate	(60-70)	Male
Prostate	(60-70)	Male
Prostate	(60-70)	Male
Prostate	(60-70)	Male
Prostate	(60-70)	Male
Prostate	(60-70)	Male
Prostate	(60-70)	Male
Prostate	(60-70)	Male
Prostate	(60-70)	Male
Prostate	(60-70)	Male
Prostate	(60-70)	Male
Prostate	(60-70)	Male
Prostate	(60-70)	Male
Prostate	(60-70)	Male
Prostate	(60-70)	Male
Prostate	(60-70)	Male
Prostate	(60-70)	Male
Prostate	(60-70)	Male
Prostate	(60-70)	Male
Prostate	(60-70)	Male
Prostate	(60-70)	Male
Prostate	(60-70)	Male
Prostate	(60-70)	Male
Prostate	(60-70)	Male
Prostate	(60-70)	Male
Prostate	(60-70)	Male
Prostate	(60-70)	Male
Prostate	(60-70)	Male
Prostate	(60-70)	Male
Prostate	(60-70)	Male
Prostate	(60-70)	Male
Prostate	(60-70)	Male
Prostate	(60-70)	Male
Prostate	(60-70)	Male
Prostate	(60-70)	Male
Prostate	(60-70)	Male
Prostate	(60-70)	Male
Prostate	(60-70)	Male
Prostate	(60-70)	Male
Prostate	(60-70)	Male
Prostate	(60-70)	Male
Prostate	(60-70)	Male
Prostate	(60-70)	Male
Prostate	(60-70)	Male
Prostate	(60-70)	Male
Prostate	(60-70)	Male
Prostate	(60-70)	Male
Prostate	(60-70)	Male
Prostate	(60-70)	Male
Prostate	(60-70)	Male
Prostate	(60-70)	Male
Prostate	(60-70)	Male
Prostate	(60-70)	Male
Prostate	(60-70)	Male
Prostate	(60-70)	Male
Prostate	(60-70)	Male
Prostate	(60-70)	Male
Prostate	(60-70)	Male
Prostate	(60-70)	Male
Prostate	(60-70)	Male
Prostate	(60-70)	Male
Prostate	(60-70)	Male
Prostate	(60-70)	Male
Prostate	(60-70)	Male
Prostate	(60-70)	Male
Prostate	(60-70)	Male
Prostate	(60-70)	Male
Prostate	(60-70)	Male
Prostate	(60-70)	Male
Prostate	(60-70)	Male
Prostate	(60-70)	Male
Prostate	(60-70)	Male
Prostate	(60-70)	Male
Prostate	(60-70)	Male
Prostate	(60-70)	Male
Prostate	(60-70)	Male
Prostate	(60-70)	Male
Prostate	(60-70)	Male
Prostate	(60-70)	Male
Prostate	(60-70)	Male
Prostate	(60-70)	Male
Prostate	(70-80)	Male
Prostate	(70-80)	Male
Prostate	(70-80)	Male
Prostate	(70-80)	Male
Prostate	(70-80)	Male
Prostate	(70-80)	Male
Prostate	(70-80)	Male
Prostate	(70-80)	Male
Prostate	(70-80)	Male
Prostate	(70-80)	Male
Prostate	(70-80)	Male
Prostate	(70-80)	Male
Prostate	(70-80)	Male
Prostate	(70-80)	Male
Prostate	(70-80)	Male
Prostate	(70-80)	Male
Prostate	(70-80)	Male
Prostate	(70-80)	Male
Prostate	(70-80)	Male
Prostate	(70-80)	Male
Prostate	(70-80)	Male
Prostate	(70-80)	Male
Prostate	(70-80)	Male
Prostate	(70-80)	Male
Prostate	(70-80)	Male
Prostate	(70-80)	Male
Prostate	(70-80)	Male
Prostate	(70-80)	Male
Prostate	(70-80)	Male
Prostate	(70-80)	Male
Prostate	(70-80)	Male
Prostate	(70-80)	Male
Prostate	(70-80)	Male
Prostate	(70-80)	Male
Prostate	(70-80)	Male
Prostate	(70-80)	Male
Prostate	(70-80)	Male
Prostate	(70-80)	Male
Prostate	(70-80)	Male
Prostate	(70-80)	Male
Prostate	(70-80)	Male
Prostate	(70-80)	Male
Wellness	(50-60)	Male
Wellness	(50-60)	Female
Wellness	(60-70)	Male
Wellness	(50-60)	Female
Wellness	(50-60)	Male
Wellness	(60-70)	Male
Wellness	(50-60)	Female
Wellness	(60-70)	Female
Wellness	(50-60)	Female
Wellness	(50-60)	Male
Wellness	(50-60)	Male
Wellness	(50-60)	Female
Wellness	(50-60)	Female
Wellness	(50-60)	Female
Wellness	(50-60)	Female
Wellness	(60-70)	Male
Wellness	(50-60)	Male
Wellness	(50-60)	Male
Wellness	(60-70)	Male
Wellness	(50-60)	Male
Wellness	(50-60)	Female
Wellness	(50-60)	Male
Wellness	(60-70)	Male
Wellness	(60-70)	Male
Wellness	(50-60)	Male
Wellness	(50-60)	Female
Wellness	(60-70)	Female
Wellness	(60-70)	Female
Wellness	(60-70)	Female
Wellness	(50-60)	Male
Wellness	(50-60)	Female
Wellness	(50-60)	Male
Wellness	(50-60)	Female
Wellness	(50-60)	Female
Wellness	(50-60)	Male
Wellness	(50-60)	Male
Wellness	(50-60)	Female
Wellness	(50-60)	Male
Wellness	(50-60)	Male
Wellness	(50-60)	Male
Wellness	(60-70)	Female
Wellness	(50-60)	Male
Wellness	(60-70)	Male
Wellness	(50-60)	Male
Wellness	(50-60)	Male
Wellness	(60-70)	Male
Wellness	(50-60)	Male
Wellness	(50-60)	Female
Wellness	(60-70)	Female
Wellness	(50-60)	Male
Wellness	(50-60)	Female
Wellness	(60-70)	Male
Wellness	(60-70)	Male
Wellness	(50-60)	Female
Wellness	(50-60)	Female
Wellness	(50-60)	Male
Wellness	(50-60)	Male
Wellness	(50-60)	Male
Wellness	(50-60)	Female
Wellness	(50-60)	Male
Wellness	(50-60)	Male
Wellness	(50-60)	Male
Wellness	(60-70)	Female
Wellness	(50-60)	Female
Wellness	(60-70)	Female
Wellness	(50-60)	Female
Wellness	(50-60)	Female
Wellness	(50-60)	Female
Wellness	(50-60)	Female
Wellness	(50-60)	Female
Wellness	(50-60)	Male
Wellness	(50-60)	Male
Wellness	(60-70)	Female
Wellness	(60-70)	Female

## Sheet: 1b
Cancer	Assay	NPX
AML	CD79B	2.62145
AML	CD79B	1.56225
AML	CD79B	1.09765
AML	CD79B	3.0823
AML	CD79B	2.9416
AML	CD79B	3.22515
AML	CD79B	1.50685
AML	CD79B	1.9614
AML	CD79B	2.971
AML	CD79B	1.4105
AML	CD79B	1.1059
AML	CD79B	2.0987
AML	CD79B	0.78315
AML	CD79B	0.89675
AML	CD79B	0.94605
AML	CD79B	1.1114
AML	CD79B	3.4518
AML	CD79B	2.2432
AML	CD79B	2.81385
AML	CD79B	3.75975
AML	CD79B	2.09425
AML	CD79B	2.11625
AML	CD79B	0.83065
AML	CD79B	3.13225
AML	CD79B	3.52595
AML	CD79B	1.04455
AML	CD79B	2.3365
AML	CD79B	0.8385
AML	CD79B	3.17505
AML	CD79B	3.54735
AML	CD79B	1.36005
AML	CD79B	1.13925
AML	CD79B	2.30105
AML	CD79B	1.6144
AML	CD79B	0.7023
AML	CD79B	0.9551
AML	CD79B	2.4577
AML	CD79B	1.8357
AML	CD79B	2.6013
AML	CD79B	2.1343
AML	CD79B	2.3136
AML	CD79B	2.2104
AML	CD79B	3.999
AML	CD79B	1.7428
AML	CD79B	1.1315
AML	CD79B	1.6287
AML	CD79B	1.736
AML	CD79B	1.72
AML	CD79B	1.70765
AML	CD79B	1.52825
Breast	CD79B	1.89515
Breast	CD79B	0.01645
Breast	CD79B	0.58795
Breast	CD79B	0.82235
Breast	CD79B	0.9931
Breast	CD79B	1.2021
Breast	CD79B	0.2882
Breast	CD79B	1.6628
Breast	CD79B	1.2477
Breast	CD79B	1.6122
Breast	CD79B	0.90325
Breast	CD79B	0.76385
Breast	CD79B	0.24585
Breast	CD79B	0.17605
Breast	CD79B	0.73865
Breast	CD79B	0.97825
Breast	CD79B	1.2772
Breast	CD79B	1.9217
Breast	CD79B	0.8323
Breast	CD79B	0.7744
Breast	CD79B	1.4773
Breast	CD79B	0.9798
Breast	CD79B	-0.3166
Breast	CD79B	0.5102
Breast	CD79B	1.3035
Breast	CD79B	0.6188
Breast	CD79B	0.8999
Breast	CD79B	0.488
Breast	CD79B	0.43415
Breast	CD79B	0.56905
Breast	CD79B	1.01765
Breast	CD79B	0.88465
Breast	CD79B	0.90525
Breast	CD79B	0.46905
Breast	CD79B	0.85945
Breast	CD79B	1.56885
Breast	CD79B	0.2505
Breast	CD79B	0.8261
Breast	CD79B	-0.2283
Breast	CD79B	0.3399
Breast	CD79B	0.8984
Breast	CD79B	0.6098
Breast	CD79B	0.7663
Breast	CD79B	0.4532
Breast	CD79B	0.72
Breast	CD79B	1.1335
Breast	CD79B	1.4585
Breast	CD79B	-0.3598
Breast	CD79B	0.6258
Breast	CD79B	1.2174
Breast	CD79B	1.0639
Breast	CD79B	0.7404
Breast	CD79B	1.7258
Breast	CD79B	0.7115
Breast	CD79B	1.9397
Breast	CD79B	1.4652
Breast	CD79B	0.2842
Breast	CD79B	0.5526
Breast	CD79B	1.42485
Breast	CD79B	0.63475
Breast	CD79B	1.73735
Breast	CD79B	1.73415
Breast	CD79B	0.85625
Breast	CD79B	1.28935
Breast	CD79B	0.39825
Breast	CD79B	0.88855
Breast	CD79B	0.72615
Breast	CD79B	0.99115
Breast	CD79B	1.11085
Breast	CD79B	1.08435
Breast	CD79B	1.00245
Breast	CD79B	1.27425
Breast	CD79B	0.77275
Breast	CD79B	1.05865
Breast	CD79B	0.40735
Breast	CD79B	1.75535
Breast	CD79B	0.59825
Breast	CD79B	0.56885
Breast	CD79B	0.57335
Breast	CD79B	0.78255
Breast	CD79B	1.22865
Breast	CD79B	0.02665
Breast	CD79B	0.70295
Breast	CD79B	2.80095
Breast	CD79B	0.22075
Breast	CD79B	0.89585
Breast	CD79B	1.17505
Breast	CD79B	1.06735
Breast	CD79B	0.26625
Breast	CD79B	0.6637
Breast	CD79B	1.0138
Breast	CD79B	0.564
Breast	CD79B	1.55435
Breast	CD79B	0.01825
Breast	CD79B	1.24745
Breast	CD79B	-0.25385
Breast	CD79B	0.72935
Breast	CD79B	1.60165
Breast	CD79B	0.73815
Breast	CD79B	0.88465
Breast	CD79B	0.14995
Breast	CD79B	0.23345
Breast	CD79B	1.29965
Breast	CD79B	0.84675
Breast	CD79B	1.01035
Breast	CD79B	-0.31565
Breast	CD79B	-0.1929
Breast	CD79B	1.2983
Breast	CD79B	-0.2038
Breast	CD79B	0.2534
Breast	CD79B	0.6002
Breast	CD79B	0.5651
Breast	CD79B	0.5486
Breast	CD79B	0.3306
Breast	CD79B	-0.3249
Breast	CD79B	-0.1491
Breast	CD79B	1.1186
Breast	CD79B	1.0641
Breast	CD79B	1.7994
Breast	CD79B	0.6654
Breast	CD79B	0.4817
Breast	CD79B	1.1364
Breast	CD79B	0.0815
Breast	CD79B	0.8923
Breast	CD79B	1.41995
Breast	CD79B	1.12205
Breast	CD79B	2.15565
Breast	CD79B	-0.05995
Breast	CD79B	1.05235
Breast	CD79B	1.043
Breast	CD79B	1.2458
Breast	CD79B	1.4816
Breast	CD79B	0.4454
Breast	CD79B	0.3681
Breast	CD79B	0.8652
Breast	CD79B	1.3414
Breast	CD79B	1.7412
Breast	CD79B	-0.3853
Breast	CD79B	1.6462
Breast	CD79B	1.0179
Breast	CD79B	0.2662
Breast	CD79B	1.4309
Breast	CD79B	3.8269
Breast	CD79B	1.4133
Breast	CD79B	0.7762
Breast	CD79B	2.6465
Breast	CD79B	1.7194
Breast	CD79B	-0.0519
Breast	CD79B	0.40625
Breast	CD79B	0.03385
Breast	CD79B	-0.51685
CLL	CD79B	4.31665
CLL	CD79B	4.935
CLL	CD79B	4.4862
CLL	CD79B	3.3924
CLL	CD79B	2.82795
CLL	CD79B	1.58305
CLL	CD79B	2.89725
CLL	CD79B	2.37285
CLL	CD79B	5.35885
CLL	CD79B	4.09565
CLL	CD79B	2.6125
CLL	CD79B	4.8935
CLL	CD79B	2.1756
CLL	CD79B	5.529
CLL	CD79B	3.7231
CLL	CD79B	1.49285
CLL	CD79B	1.53825
CLL	CD79B	3.78635
CLL	CD79B	4.57115
CLL	CD79B	1.4394
CLL	CD79B	1.5215
CLL	CD79B	2.084
CLL	CD79B	2.2154
CLL	CD79B	1.86835
CLL	CD79B	3.31445
CLL	CD79B	2.49195
CLL	CD79B	4.28705
CLL	CD79B	1.49215
CLL	CD79B	5.18645
CLL	CD79B	0.68065
CLL	CD79B	5.5026
CLL	CD79B	2.8477
CLL	CD79B	2.3004
CLL	CD79B	2.8975
CLL	CD79B	3.15305
CLL	CD79B	2.32835
CLL	CD79B	3.56855
CLL	CD79B	2.669
CLL	CD79B	3.511
CLL	CD79B	1.9649
CLL	CD79B	5.32195
CLL	CD79B	2.6066
CLL	CD79B	4.5135
CLL	CD79B	2.6083
CLL	CD79B	2.4952
CLL	CD79B	5.8641
CLL	CD79B	4.7842
CLL	CD79B	1.97505
Cervical	CD79B	-0.11735
Cervical	CD79B	-0.12805
Cervical	CD79B	1.11495
Cervical	CD79B	0.83095
Cervical	CD79B	0.35385
Cervical	CD79B	0.6373
Cervical	CD79B	0.6523
Cervical	CD79B	2.4423
Cervical	CD79B	-0.39235
Cervical	CD79B	0.96355
Cervical	CD79B	1.23925
Cervical	CD79B	0.64375
Cervical	CD79B	0.27595
Cervical	CD79B	0.50005
Cervical	CD79B	1.21805
Cervical	CD79B	0.81685
Cervical	CD79B	0.19265
Cervical	CD79B	-0.12315
Cervical	CD79B	0.28865
Cervical	CD79B	1.7129
Cervical	CD79B	0.2733
Cervical	CD79B	0.3176
Cervical	CD79B	0.7237
Cervical	CD79B	0.7536
Cervical	CD79B	-0.0804
Cervical	CD79B	0.6641
Cervical	CD79B	0.7013
Cervical	CD79B	1.5691
Cervical	CD79B	0.5606
Cervical	CD79B	0.5317
Cervical	CD79B	1.6716
Cervical	CD79B	0.0296
Cervical	CD79B	0.907
Cervical	CD79B	1.1184
Cervical	CD79B	1.0936
Cervical	CD79B	0.37085
Cervical	CD79B	1.53485
Cervical	CD79B	1.82395
Cervical	CD79B	0.62335
Cervical	CD79B	1.37225
Cervical	CD79B	0.59645
Cervical	CD79B	0.93405
Cervical	CD79B	0.81815
Cervical	CD79B	0.0978
Cervical	CD79B	1.5478
Cervical	CD79B	0.2452
Cervical	CD79B	0.0539
Cervical	CD79B	0.6494
Cervical	CD79B	0.2763
Cervical	CD79B	1.0512
Cervical	CD79B	0.8056
Cervical	CD79B	0.5497
Cervical	CD79B	0.2157
Cervical	CD79B	0.5399
Cervical	CD79B	1.02855
Cervical	CD79B	3.35455
Cervical	CD79B	0.65315
Cervical	CD79B	0.81425
Cervical	CD79B	0.74545
Cervical	CD79B	0.31305
Cervical	CD79B	1.03495
Cervical	CD79B	0.28375
Cervical	CD79B	0.45665
Cervical	CD79B	0.75045
Cervical	CD79B	1.26405
Cervical	CD79B	0.24775
Cervical	CD79B	1.38615
Cervical	CD79B	0.24955
Cervical	CD79B	0.7181
Cervical	CD79B	0.4797
Cervical	CD79B	0.9236
Cervical	CD79B	0.3173
Cervical	CD79B	0.3706
Cervical	CD79B	0.88235
Cervical	CD79B	1.04585
Cervical	CD79B	0.57635
Cervical	CD79B	1.0209
Cervical	CD79B	0.524
Cervical	CD79B	0.1518
Cervical	CD79B	0.2844
Cervical	CD79B	1.0177
Cervical	CD79B	0.2824
Cervical	CD79B	0.7059
Cervical	CD79B	1.4179
Cervical	CD79B	1.0372
Cervical	CD79B	0.42265
Cervical	CD79B	1.1261
Cervical	CD79B	0.479
Cervical	CD79B	-0.0972
Cervical	CD79B	1.6058
Cervical	CD79B	2.3747
Cervical	CD79B	0.1237
Cervical	CD79B	0.0268
Cervical	CD79B	0.4872
Cervical	CD79B	0.0824
Cervical	CD79B	0.9994
Cervical	CD79B	0.5984
Cervical	CD79B	0.2711
Cervical	CD79B	0.3696
Cervical	CD79B	0.9059
Cervical	CD79B	0.96735
Cervical	CD79B	1.06305
Colorectal	CD79B	1.03845
Colorectal	CD79B	0.30525
Colorectal	CD79B	2.52325
Colorectal	CD79B	1.44625
Colorectal	CD79B	1.251
Colorectal	CD79B	0.9886
Colorectal	CD79B	0.8185
Colorectal	CD79B	0.5802
Colorectal	CD79B	0.8114
Colorectal	CD79B	0.654
Colorectal	CD79B	0.2629
Colorectal	CD79B	1.0044
Colorectal	CD79B	0.86985
Colorectal	CD79B	0.77635
Colorectal	CD79B	0.74515
Colorectal	CD79B	1.24795
Colorectal	CD79B	1.18205
Colorectal	CD79B	0.30355
Colorectal	CD79B	0.50625
Colorectal	CD79B	-0.36615
Colorectal	CD79B	2.18725
Colorectal	CD79B	0.22715
Colorectal	CD79B	0.61865
Colorectal	CD79B	1.85855
Colorectal	CD79B	1.05345
Colorectal	CD79B	-0.12005
Colorectal	CD79B	1.70015
Colorectal	CD79B	0.19845
Colorectal	CD79B	0.7243
Colorectal	CD79B	1.3444
Colorectal	CD79B	1.1097
Colorectal	CD79B	1.4581
Colorectal	CD79B	1.7308
Colorectal	CD79B	0.8411
Colorectal	CD79B	1.1594
Colorectal	CD79B	1.4817
Colorectal	CD79B	0.5692
Colorectal	CD79B	0.6684
Colorectal	CD79B	1.0003
Colorectal	CD79B	0.8661
Colorectal	CD79B	0.5314
Colorectal	CD79B	0.9132
Colorectal	CD79B	1.1154
Colorectal	CD79B	1.2224
Colorectal	CD79B	0.9138
Colorectal	CD79B	0.7143
Colorectal	CD79B	0.2224
Colorectal	CD79B	0.5089
Colorectal	CD79B	0.9513
Colorectal	CD79B	1.6722
Colorectal	CD79B	2.3806
Colorectal	CD79B	0.20325
Colorectal	CD79B	0.52665
Colorectal	CD79B	0.90625
Colorectal	CD79B	0.79665
Colorectal	CD79B	0.89355
Colorectal	CD79B	-0.03165
Colorectal	CD79B	1.69095
Colorectal	CD79B	1.99295
Colorectal	CD79B	0.18915
Colorectal	CD79B	0.50265
Colorectal	CD79B	0.90035
Colorectal	CD79B	0.00935
Colorectal	CD79B	0.02715
Colorectal	CD79B	0.30515
Colorectal	CD79B	1.15385
Colorectal	CD79B	0.14685
Colorectal	CD79B	0.4813
Colorectal	CD79B	1.1957
Colorectal	CD79B	2.344
Colorectal	CD79B	1.583
Colorectal	CD79B	0.9984
Colorectal	CD79B	-0.4517
Colorectal	CD79B	0.2718
Colorectal	CD79B	0.6599
Colorectal	CD79B	2.8927
Colorectal	CD79B	1.1236
Colorectal	CD79B	2.1581
Colorectal	CD79B	-0.3102
Colorectal	CD79B	0.4333
Colorectal	CD79B	0.6601
Colorectal	CD79B	1.4071
Colorectal	CD79B	0.9903
Colorectal	CD79B	0.784
Colorectal	CD79B	-0.0105
Colorectal	CD79B	1.0978
Colorectal	CD79B	0.9501
Colorectal	CD79B	1.1216
Colorectal	CD79B	0.5638
Colorectal	CD79B	0.9129
Colorectal	CD79B	0.4041
Colorectal	CD79B	1.3357
Colorectal	CD79B	-0.1159
Colorectal	CD79B	3.2497
Colorectal	CD79B	1.1954
Colorectal	CD79B	1.309
Colorectal	CD79B	0.8503
Colorectal	CD79B	0.0057
Colorectal	CD79B	0.2219
Colorectal	CD79B	0.39405
Colorectal	CD79B	0.59385
Colorectal	CD79B	0.12845
Colorectal	CD79B	0.56185
Colorectal	CD79B	2.90185
Colorectal	CD79B	2.09145
Colorectal	CD79B	0.48755
Colorectal	CD79B	0.94675
Colorectal	CD79B	2.29905
Colorectal	CD79B	1.13905
Colorectal	CD79B	1.19165
Colorectal	CD79B	0.62745
Colorectal	CD79B	0.86145
Colorectal	CD79B	0.72985
Colorectal	CD79B	0.42575
Colorectal	CD79B	1.75745
Colorectal	CD79B	1.39355
Colorectal	CD79B	0.57055
Colorectal	CD79B	1.12435
Colorectal	CD79B	0.99285
Colorectal	CD79B	0.27415
Colorectal	CD79B	0.21615
Colorectal	CD79B	0.67075
Colorectal	CD79B	1.07255
Colorectal	CD79B	1.65415
Colorectal	CD79B	-0.49345
Colorectal	CD79B	0.82855
Colorectal	CD79B	0.63875
Colorectal	CD79B	0.55325
Colorectal	CD79B	1.61105
Colorectal	CD79B	0.90055
Colorectal	CD79B	3.09805
Colorectal	CD79B	1.43115
Colorectal	CD79B	1.03075
Colorectal	CD79B	1.61895
Colorectal	CD79B	0.68755
Colorectal	CD79B	0.59355
Colorectal	CD79B	0.83875
Colorectal	CD79B	1.5503
Colorectal	CD79B	0.0533
Colorectal	CD79B	0.6955
Colorectal	CD79B	0.36595
Colorectal	CD79B	0.02395
Colorectal	CD79B	1.37565
Colorectal	CD79B	0.58185
Colorectal	CD79B	2.41315
Colorectal	CD79B	0.07395
Colorectal	CD79B	-0.38835
Colorectal	CD79B	0.14335
Colorectal	CD79B	0.73555
Colorectal	CD79B	0.20845
Colorectal	CD79B	0.00675
Colorectal	CD79B	1.64485
Colorectal	CD79B	0.255
Colorectal	CD79B	0.5223
Colorectal	CD79B	0.4187
Colorectal	CD79B	0.7009
Colorectal	CD79B	2.0941
Colorectal	CD79B	0.7247
Colorectal	CD79B	0.7864
Colorectal	CD79B	0.6059
Colorectal	CD79B	0.3609
Colorectal	CD79B	1.4016
Colorectal	CD79B	0.4987
Colorectal	CD79B	0.1838
Colorectal	CD79B	-0.0161
Colorectal	CD79B	1.4789
Colorectal	CD79B	-0.0467
Colorectal	CD79B	0.7727
Colorectal	CD79B	0.8573
Colorectal	CD79B	1.5597
Colorectal	CD79B	1.1458
Colorectal	CD79B	0.9403
Colorectal	CD79B	1.2286
Colorectal	CD79B	0.5246
Colorectal	CD79B	1.1924
Colorectal	CD79B	0.39345
Colorectal	CD79B	0.82825
Colorectal	CD79B	1.7338
Colorectal	CD79B	1.9455
Colorectal	CD79B	0.8239
Colorectal	CD79B	0.6299
Colorectal	CD79B	0.8017
Colorectal	CD79B	0.4213
Colorectal	CD79B	0.3609
Colorectal	CD79B	1.332
Colorectal	CD79B	0.9809
Colorectal	CD79B	0.5883
Colorectal	CD79B	1.6422
Colorectal	CD79B	1.0798
Colorectal	CD79B	1.5432
Colorectal	CD79B	0.0135
Colorectal	CD79B	1.916
Colorectal	CD79B	2.3553
Colorectal	CD79B	0.75
Colorectal	CD79B	1.4058
Colorectal	CD79B	0.2007
Colorectal	CD79B	2.338
Colorectal	CD79B	0.7488
Colorectal	CD79B	0.9937
Colorectal	CD79B	0.2584
Colorectal	CD79B	1.0257
Colorectal	CD79B	1.4542
Colorectal	CD79B	0.2225
Colorectal	CD79B	1.2447
Colorectal	CD79B	0.37585
Colorectal	CD79B	0.73235
Colorectal	CD79B	0.76275
Colorectal	CD79B	0.73565
Colorectal	CD79B	1.26595
Colorectal	CD79B	0.29385
Colorectal	CD79B	-0.58975
Colorectal	CD79B	1.12125
Colorectal	CD79B	1.0581
Colorectal	CD79B	1.8562
Colorectal	CD79B	0.2495
Colorectal	CD79B	1.3084
Colorectal	CD79B	0.3025
Colorectal	CD79B	0.0393
Colorectal	CD79B	0.649
Colorectal	CD79B	1.0067
Colorectal	CD79B	1.1982
DLBCL	CD79B	3.04515
DLBCL	CD79B	3.05945
DLBCL	CD79B	0.7898
DLBCL	CD79B	2.80645
DLBCL	CD79B	1.08865
DLBCL	CD79B	1.66575
DLBCL	CD79B	4.25205
DLBCL	CD79B	1.04765
DLBCL	CD79B	4.9259
DLBCL	CD79B	1.6012
DLBCL	CD79B	3.191
DLBCL	CD79B	1.392
DLBCL	CD79B	0.6044
DLBCL	CD79B	4.9231
DLBCL	CD79B	1.54
DLBCL	CD79B	4.79535
DLBCL	CD79B	4.87695
DLBCL	CD79B	1.91045
DLBCL	CD79B	0.02975
DLBCL	CD79B	1.7189
DLBCL	CD79B	0.929
DLBCL	CD79B	0.23665
DLBCL	CD79B	1.46115
DLBCL	CD79B	3.16185
DLBCL	CD79B	4.20905
DLBCL	CD79B	5.24785
DLBCL	CD79B	1.69815
DLBCL	CD79B	1.49675
DLBCL	CD79B	-0.05365
DLBCL	CD79B	2.48275
DLBCL	CD79B	1.76865
DLBCL	CD79B	-0.20155
DLBCL	CD79B	1.48425
DLBCL	CD79B	4.72985
DLBCL	CD79B	2.45155
DLBCL	CD79B	3.5686
DLBCL	CD79B	4.8745
DLBCL	CD79B	1.7978
DLBCL	CD79B	2.56315
DLBCL	CD79B	2.69855
DLBCL	CD79B	1.37395
DLBCL	CD79B	5.33465
DLBCL	CD79B	0.1081
DLBCL	CD79B	4.7217
DLBCL	CD79B	3.6966
DLBCL	CD79B	2.4146
DLBCL	CD79B	0.6779
DLBCL	CD79B	2.0882
DLBCL	CD79B	1.1621
DLBCL	CD79B	0.4574
DLBCL	CD79B	5.2189
DLBCL	CD79B	5.74625
DLBCL	CD79B	3.58695
DLBCL	CD79B	2.73125
Endometrial	CD79B	0.83145
Endometrial	CD79B	1.73315
Endometrial	CD79B	0.8614
Endometrial	CD79B	1.77235
Endometrial	CD79B	1.10455
Endometrial	CD79B	0.85165
Endometrial	CD79B	0.78825
Endometrial	CD79B	1.41995
Endometrial	CD79B	0.7902
Endometrial	CD79B	0.6414
Endometrial	CD79B	0.2307
Endometrial	CD79B	1.3079
Endometrial	CD79B	1.1418
Endometrial	CD79B	0.4137
Endometrial	CD79B	0.5301
Endometrial	CD79B	0.94485
Endometrial	CD79B	0.34125
Endometrial	CD79B	0.55685
Endometrial	CD79B	1.87095
Endometrial	CD79B	0.96575
Endometrial	CD79B	0.49855
Endometrial	CD79B	-0.55105
Endometrial	CD79B	0.8803
Endometrial	CD79B	0.5915
Endometrial	CD79B	0.6857
Endometrial	CD79B	0.074
Endometrial	CD79B	0.7537
Endometrial	CD79B	-0.0339
Endometrial	CD79B	1.2214
Endometrial	CD79B	0.6931
Endometrial	CD79B	1.0237
Endometrial	CD79B	1.0229
Endometrial	CD79B	1.6312
Endometrial	CD79B	1.7693
Endometrial	CD79B	1.0071
Endometrial	CD79B	1.1396
Endometrial	CD79B	1.06075
Endometrial	CD79B	0.70075
Endometrial	CD79B	1.36075
Endometrial	CD79B	0.96675
Endometrial	CD79B	1.92895
Endometrial	CD79B	0.72895
Endometrial	CD79B	0.39135
Endometrial	CD79B	-0.00835
Endometrial	CD79B	0.19505
Endometrial	CD79B	0.03175
Endometrial	CD79B	0.49035
Endometrial	CD79B	2.14045
Endometrial	CD79B	0.46305
Endometrial	CD79B	1.28365
Endometrial	CD79B	0.64975
Endometrial	CD79B	0.25845
Endometrial	CD79B	0.18535
Endometrial	CD79B	1.05405
Endometrial	CD79B	0.37645
Endometrial	CD79B	1.12795
Endometrial	CD79B	0.27835
Endometrial	CD79B	0.81705
Endometrial	CD79B	1.12695
Endometrial	CD79B	0.94475
Endometrial	CD79B	0.10845
Endometrial	CD79B	1.98195
Endometrial	CD79B	0.3308
Endometrial	CD79B	0.9252
Endometrial	CD79B	0.2142
Endometrial	CD79B	1.12845
Endometrial	CD79B	2.68045
Endometrial	CD79B	0.81305
Endometrial	CD79B	1.04045
Endometrial	CD79B	1.91395
Endometrial	CD79B	0.05265
Endometrial	CD79B	1.4383
Endometrial	CD79B	1.1397
Endometrial	CD79B	2.2789
Endometrial	CD79B	0.0506
Endometrial	CD79B	-0.1303
Endometrial	CD79B	1.7326
Endometrial	CD79B	0.8328
Endometrial	CD79B	0.3675
Endometrial	CD79B	0.5078
Endometrial	CD79B	2.7153
Endometrial	CD79B	0.9808
Endometrial	CD79B	0.7987
Endometrial	CD79B	0.01025
Endometrial	CD79B	1.0351
Endometrial	CD79B	0.84
Endometrial	CD79B	1.5781
Endometrial	CD79B	0.3385
Endometrial	CD79B	0.8056
Endometrial	CD79B	0.7703
Endometrial	CD79B	0.2892
Endometrial	CD79B	0.4787
Endometrial	CD79B	1.5396
Endometrial	CD79B	0.2012
Endometrial	CD79B	0.6308
Endometrial	CD79B	1.7445
Endometrial	CD79B	1.00865
Endometrial	CD79B	0.17405
Endometrial	CD79B	0.65425
Endometrial	CD79B	-0.00735
Endometrial	CD79B	0.50695
Glioma	CD79B	1.48265
Glioma	CD79B	0.39265
Glioma	CD79B	-0.66445
Glioma	CD79B	0.37355
Glioma	CD79B	-0.5966
Glioma	CD79B	0.9606
Glioma	CD79B	-0.7622
Glioma	CD79B	0.0793
Glioma	CD79B	0.599
Glioma	CD79B	0.2418
Glioma	CD79B	0.1618
Glioma	CD79B	0.62495
Glioma	CD79B	-0.29625
Glioma	CD79B	-1.40485
Glioma	CD79B	-0.15175
Glioma	CD79B	0.73315
Glioma	CD79B	0.13905
Glioma	CD79B	-0.86995
Glioma	CD79B	1.10805
Glioma	CD79B	-0.1792
Glioma	CD79B	-0.5348
Glioma	CD79B	-0.2278
Glioma	CD79B	0.7846
Glioma	CD79B	0.1602
Glioma	CD79B	0.7947
Glioma	CD79B	-0.2764
Glioma	CD79B	0.4389
Glioma	CD79B	-0.739
Glioma	CD79B	0.4839
Glioma	CD79B	-0.6081
Glioma	CD79B	-0.5107
Glioma	CD79B	0.3609
Glioma	CD79B	-0.667
Glioma	CD79B	-0.22795
Glioma	CD79B	-0.37865
Glioma	CD79B	-0.22545
Glioma	CD79B	0.08315
Glioma	CD79B	0.65135
Glioma	CD79B	-0.69585
Glioma	CD79B	0.00375
Glioma	CD79B	1.00055
Glioma	CD79B	-0.56995
Glioma	CD79B	0.08875
Glioma	CD79B	-0.46335
Glioma	CD79B	-1.46525
Glioma	CD79B	-0.3905
Glioma	CD79B	0.6856
Glioma	CD79B	0.0794
Glioma	CD79B	-1.0254
Glioma	CD79B	0.0409
Glioma	CD79B	1.0601
Glioma	CD79B	-0.8765
Glioma	CD79B	-1.2104
Glioma	CD79B	0.9351
Glioma	CD79B	1.0382
Glioma	CD79B	1.3055
Glioma	CD79B	0.0897
Glioma	CD79B	0.2942
Glioma	CD79B	-0.3126
Glioma	CD79B	0.3588
Glioma	CD79B	-0.1262
Glioma	CD79B	0.7504
Glioma	CD79B	0.4461
Glioma	CD79B	-0.0351
Glioma	CD79B	-0.9038
Glioma	CD79B	-0.612
Glioma	CD79B	0.6411
Glioma	CD79B	-1.0088
Glioma	CD79B	-0.8581
Glioma	CD79B	-0.2776
Glioma	CD79B	1.26225
Glioma	CD79B	-0.02515
Glioma	CD79B	0.66345
Glioma	CD79B	0.58615
Glioma	CD79B	0.34485
Glioma	CD79B	-0.43155
Glioma	CD79B	1.11825
Glioma	CD79B	0.44585
Glioma	CD79B	0.45365
Glioma	CD79B	-0.53635
Glioma	CD79B	0.95015
Glioma	CD79B	0.20035
Glioma	CD79B	0.20645
Glioma	CD79B	0.14965
Glioma	CD79B	2.27135
Glioma	CD79B	0.80005
Glioma	CD79B	0.72455
Glioma	CD79B	-0.74145
Glioma	CD79B	-0.53805
Glioma	CD79B	0.51825
Glioma	CD79B	-0.21915
Glioma	CD79B	-0.31365
Glioma	CD79B	-1.63535
Glioma	CD79B	0.0092
Glioma	CD79B	0.2458
Glioma	CD79B	-0.1594
Glioma	CD79B	0.44535
Glioma	CD79B	-0.57365
Glioma	CD79B	0.51605
Glioma	CD79B	0.30335
Glioma	CD79B	0.99935
Glioma	CD79B	0.57565
Glioma	CD79B	-0.85035
Glioma	CD79B	0.38495
Glioma	CD79B	0.42935
Glioma	CD79B	-0.2055
Glioma	CD79B	-0.4038
Glioma	CD79B	0.3562
Glioma	CD79B	1.0408
Glioma	CD79B	0.27
Glioma	CD79B	0.9408
Glioma	CD79B	0.5288
Glioma	CD79B	-1.4459
Glioma	CD79B	0.8718
Glioma	CD79B	-0.259
Glioma	CD79B	1.2588
Glioma	CD79B	-0.8978
Glioma	CD79B	0.4262
Glioma	CD79B	0.4643
Glioma	CD79B	-0.518
Glioma	CD79B	0.3581
Glioma	CD79B	0.7103
Glioma	CD79B	-0.4863
Glioma	CD79B	0.9402
Glioma	CD79B	1.45825
Glioma	CD79B	-1.34325
Glioma	CD79B	-0.67755
Glioma	CD79B	0.482
Glioma	CD79B	0.8956
Glioma	CD79B	-1.0884
Glioma	CD79B	-0.5153
Glioma	CD79B	-1.3091
Glioma	CD79B	0.4511
Glioma	CD79B	0.6395
Glioma	CD79B	0.1347
Glioma	CD79B	-0.2643
Glioma	CD79B	1.036
Glioma	CD79B	-0.3749
Glioma	CD79B	-0.1606
Glioma	CD79B	0.6726
Glioma	CD79B	-0.7298
Glioma	CD79B	-0.3764
Glioma	CD79B	0.59745
Lung	CD79B	0.57815
Lung	CD79B	2.54505
Lung	CD79B	0.06295
Lung	CD79B	0.70485
Lung	CD79B	1.91605
Lung	CD79B	0.54195
Lung	CD79B	1.79815
Lung	CD79B	1.1686
Lung	CD79B	1.1025
Lung	CD79B	1.1175
Lung	CD79B	1.3352
Lung	CD79B	0.9465
Lung	CD79B	-0.2268
Lung	CD79B	-0.1572
Lung	CD79B	0.4004
Lung	CD79B	-1.1099
Lung	CD79B	-0.5471
Lung	CD79B	1.2323
Lung	CD79B	1.917
Lung	CD79B	2.67945
Lung	CD79B	0.91765
Lung	CD79B	1.04165
Lung	CD79B	0.82905
Lung	CD79B	1.38385
Lung	CD79B	0.98035
Lung	CD79B	0.82795
Lung	CD79B	0.80825
Lung	CD79B	1.25875
Lung	CD79B	1.56805
Lung	CD79B	0.26285
Lung	CD79B	1.6985
Lung	CD79B	0.8388
Lung	CD79B	1.2639
Lung	CD79B	2.2444
Lung	CD79B	0.423
Lung	CD79B	0.6217
Lung	CD79B	0.7626
Lung	CD79B	0.9358
Lung	CD79B	-0.0302
Lung	CD79B	1.0997
Lung	CD79B	1.1258
Lung	CD79B	0.8585
Lung	CD79B	0.5501
Lung	CD79B	1.9484
Lung	CD79B	1.3905
Lung	CD79B	-0.6965
Lung	CD79B	0.8484
Lung	CD79B	1.4118
Lung	CD79B	0.9548
Lung	CD79B	0.57665
Lung	CD79B	0.20135
Lung	CD79B	2.50385
Lung	CD79B	-0.03355
Lung	CD79B	0.52205
Lung	CD79B	0.25905
Lung	CD79B	0.57715
Lung	CD79B	1.43205
Lung	CD79B	0.41365
Lung	CD79B	2.56605
Lung	CD79B	1.04285
Lung	CD79B	0.65005
Lung	CD79B	0.78725
Lung	CD79B	0.62065
Lung	CD79B	2.81765
Lung	CD79B	0.72475
Lung	CD79B	0.5253
Lung	CD79B	1.3147
Lung	CD79B	0.5943
Lung	CD79B	0.529
Lung	CD79B	3.3337
Lung	CD79B	1.1626
Lung	CD79B	0.4974
Lung	CD79B	1.547
Lung	CD79B	1.2993
Lung	CD79B	0.4848
Lung	CD79B	0.5456
Lung	CD79B	-0.8054
Lung	CD79B	0.8107
Lung	CD79B	0.9626
Lung	CD79B	0.8376
Lung	CD79B	0.3666
Lung	CD79B	1.6104
Lung	CD79B	1.0743
Lung	CD79B	2.2807
Lung	CD79B	2.823
Lung	CD79B	1.5319
Lung	CD79B	2.0197
Lung	CD79B	0.2955
Lung	CD79B	1.9829
Lung	CD79B	0.4131
Lung	CD79B	0.9406
Lung	CD79B	1.585
Lung	CD79B	0.9812
Lung	CD79B	0.9724
Lung	CD79B	1.1498
Lung	CD79B	2.0076
Lung	CD79B	0.8855
Lung	CD79B	1.3592
Lung	CD79B	1.8763
Lung	CD79B	-0.1791
Lung	CD79B	0.0196
Lung	CD79B	1.74025
Lung	CD79B	1.26485
Lung	CD79B	0.82285
Lung	CD79B	0.08925
Lung	CD79B	0.06695
Lung	CD79B	0.87625
Lung	CD79B	1.91855
Lung	CD79B	2.62075
Lung	CD79B	0.22355
Lung	CD79B	0.01675
Lung	CD79B	1.26025
Lung	CD79B	0.87485
Lung	CD79B	0.50605
Lung	CD79B	1.32155
Lung	CD79B	0.54435
Lung	CD79B	0.66565
Lung	CD79B	0.99205
Lung	CD79B	0.60865
Lung	CD79B	0.23435
Lung	CD79B	-0.20405
Lung	CD79B	0.26315
Lung	CD79B	1.48145
Lung	CD79B	1.70935
Lung	CD79B	1.51235
Lung	CD79B	0.40605
Lung	CD79B	0.49565
Lung	CD79B	1.34585
Lung	CD79B	1.03415
Lung	CD79B	1.99515
Lung	CD79B	2.65595
Lung	CD79B	0.58585
Lung	CD79B	1.81895
Lung	CD79B	2.30405
Lung	CD79B	2.65135
Lung	CD79B	0.98905
Lung	CD79B	0.92985
Lung	CD79B	-0.38995
Lung	CD79B	1.39025
Lung	CD79B	0.6227
Lung	CD79B	0.9834
Lung	CD79B	0.7808
Lung	CD79B	0.7392
Lung	CD79B	2.0785
Lung	CD79B	1.971
Lung	CD79B	2.3285
Lung	CD79B	0.6517
Lung	CD79B	-0.2479
Lung	CD79B	-0.0406
Lung	CD79B	0.7133
Lung	CD79B	1.8263
Lung	CD79B	0.8601
Lung	CD79B	0.892
Lung	CD79B	-0.89815
Lung	CD79B	0.79895
Lung	CD79B	2.19665
Lung	CD79B	1.77925
Lung	CD79B	0.90835
Lung	CD79B	0.85285
Lung	CD79B	0.79675
Lung	CD79B	1.19255
Lung	CD79B	0.13385
Lung	CD79B	1.67635
Lung	CD79B	0.71095
Lung	CD79B	1.70095
Lung	CD79B	1.35855
Lung	CD79B	1.54735
Lung	CD79B	0.84275
Lung	CD79B	-0.11855
Lung	CD79B	2.88055
Lung	CD79B	1.2883
Lung	CD79B	1.3923
Lung	CD79B	1.2078
Lung	CD79B	2.443
Lung	CD79B	0.9226
Lung	CD79B	1.0923
Lung	CD79B	2.0682
Lung	CD79B	1.0009
Lung	CD79B	0.8809
Lung	CD79B	0.4852
Lung	CD79B	1.4863
Lung	CD79B	0.4642
Lung	CD79B	0.9149
Lung	CD79B	0.409
Lung	CD79B	1.8022
Lung	CD79B	0.504
Lung	CD79B	0.1741
Lung	CD79B	1.4113
Lung	CD79B	0.6293
Lung	CD79B	1.2168
Lung	CD79B	-0.0677
Lung	CD79B	2.429
Lung	CD79B	0.0587
Lung	CD79B	1.7003
Lung	CD79B	1.5943
Lung	CD79B	0.6102
Lung	CD79B	0.8065
Lung	CD79B	0.9175
Lung	CD79B	0.2464
Lung	CD79B	0.84405
Lung	CD79B	1.13705
Lung	CD79B	0.67585
Lung	CD79B	1.34925
Lung	CD79B	0.50995
Lung	CD79B	-0.24565
Lung	CD79B	1.28715
Lung	CD79B	1.37395
Lung	CD79B	1.02165
Lung	CD79B	0.06445
Lung	CD79B	1.19555
Lung	CD79B	-0.47205
Lung	CD79B	0.74125
Lung	CD79B	0.9335
Lung	CD79B	1.0339
Lung	CD79B	-0.0775
Lung	CD79B	0.5299
Lung	CD79B	0.7499
Lung	CD79B	1.8493
Lung	CD79B	0.6497
Lung	CD79B	-0.6539
Lung	CD79B	1.0379
Lung	CD79B	0.7016
Lung	CD79B	1.0028
Lung	CD79B	1.6064
Lung	CD79B	0.6074
Lung	CD79B	0.7134
Lung	CD79B	0.6441
Lung	CD79B	0.1386
Lung	CD79B	0.7908
Lung	CD79B	1.8691
Lung	CD79B	0.4404
Lung	CD79B	1.3702
Lung	CD79B	2.1417
Lung	CD79B	2.068
Lung	CD79B	-0.695
Lung	CD79B	2.1894
Lung	CD79B	0.7665
Lung	CD79B	0.9115
Lung	CD79B	0.0893
Lung	CD79B	1.2551
Lung	CD79B	2.3757
Lung	CD79B	1.4609
Lung	CD79B	0.7563
Lung	CD79B	0.6371
Lung	CD79B	0.5
Lung	CD79B	0.6967
Lung	CD79B	0.7637
Lung	CD79B	1.1413
Lung	CD79B	0.5631
Lung	CD79B	0.2561
Lung	CD79B	0.79915
Lung	CD79B	0.42635
Lung	CD79B	0.37425
Lung	CD79B	-0.37885
Lung	CD79B	0.3939
Lung	CD79B	1.0402
Lung	CD79B	1.3525
Lung	CD79B	1.897
Lung	CD79B	0.5308
Lung	CD79B	0.1538
Lung	CD79B	0.8715
Lung	CD79B	0.2026
Lung	CD79B	0.6558
Lung	CD79B	1.6565
Myeloma	CD79B	3.66945
Myeloma	CD79B	4.55945
Myeloma	CD79B	2.9433
Myeloma	CD79B	2.7058
Myeloma	CD79B	3.53295
Myeloma	CD79B	5.16445
Myeloma	CD79B	5.68215
Myeloma	CD79B	2.51105
Myeloma	CD79B	3.043
Myeloma	CD79B	2.064
Myeloma	CD79B	3.1411
Myeloma	CD79B	4.1596
Myeloma	CD79B	5.5369
Myeloma	CD79B	3.88715
Myeloma	CD79B	4.53675
Myeloma	CD79B	3.02735
Myeloma	CD79B	5.32445
Myeloma	CD79B	2.41355
Myeloma	CD79B	4.874
Myeloma	CD79B	4.0128
Myeloma	CD79B	5.9516
Myeloma	CD79B	4.9905
Myeloma	CD79B	5.1461
Myeloma	CD79B	3.877
Myeloma	CD79B	4.906
Myeloma	CD79B	3.68565
Myeloma	CD79B	2.3432
Myeloma	CD79B	5.1848
Myeloma	CD79B	3.9095
Myeloma	CD79B	4.36935
Myeloma	CD79B	5.55685
Myeloma	CD79B	3.63105
Myeloma	CD79B	5.34895
Ovarian	CD79B	0.06895
Ovarian	CD79B	-0.54125
Ovarian	CD79B	0.60865
Ovarian	CD79B	2.19845
Ovarian	CD79B	1.20855
Ovarian	CD79B	1.31925
Ovarian	CD79B	1.28035
Ovarian	CD79B	0.73905
Ovarian	CD79B	0.69955
Ovarian	CD79B	1.42595
Ovarian	CD79B	1.77115
Ovarian	CD79B	-0.25035
Ovarian	CD79B	0.39165
Ovarian	CD79B	0.7619
Ovarian	CD79B	0.4244
Ovarian	CD79B	1.504
Ovarian	CD79B	2.2245
Ovarian	CD79B	0.5093
Ovarian	CD79B	1.5646
Ovarian	CD79B	1.7458
Ovarian	CD79B	-0.0389
Ovarian	CD79B	-0.1818
Ovarian	CD79B	0.8462
Ovarian	CD79B	1.3493
Ovarian	CD79B	1.0836
Ovarian	CD79B	0.59435
Ovarian	CD79B	1.16815
Ovarian	CD79B	0.37965
Ovarian	CD79B	1.39745
Ovarian	CD79B	1.15125
Ovarian	CD79B	1.58065
Ovarian	CD79B	0.81275
Ovarian	CD79B	0.87095
Ovarian	CD79B	0.20305
Ovarian	CD79B	0.19885
Ovarian	CD79B	0.53925
Ovarian	CD79B	0.9874
Ovarian	CD79B	1.6496
Ovarian	CD79B	0.6793
Ovarian	CD79B	1.0296
Ovarian	CD79B	2.0858
Ovarian	CD79B	3.0318
Ovarian	CD79B	0.5406
Ovarian	CD79B	0.4853
Ovarian	CD79B	1.1154
Ovarian	CD79B	0.5643
Ovarian	CD79B	0.5364
Ovarian	CD79B	0.8259
Ovarian	CD79B	1.3847
Ovarian	CD79B	0.3824
Ovarian	CD79B	1.6292
Ovarian	CD79B	0.7704
Ovarian	CD79B	0.8084
Ovarian	CD79B	0.1984
Ovarian	CD79B	0.4574
Ovarian	CD79B	0.61995
Ovarian	CD79B	0.92285
Ovarian	CD79B	0.71375
Ovarian	CD79B	-0.06705
Ovarian	CD79B	0.57485
Ovarian	CD79B	0.12445
Ovarian	CD79B	0.67245
Ovarian	CD79B	2.29535
Ovarian	CD79B	2.36685
Ovarian	CD79B	1.33345
Ovarian	CD79B	1.45345
Ovarian	CD79B	0.25685
Ovarian	CD79B	1.33975
Ovarian	CD79B	0.15425
Ovarian	CD79B	0.19545
Ovarian	CD79B	0.76085
Ovarian	CD79B	1.58145
Ovarian	CD79B	0.99245
Ovarian	CD79B	0.69345
Ovarian	CD79B	0.89425
Ovarian	CD79B	0.1611
Ovarian	CD79B	0.869
Ovarian	CD79B	0.0519
Ovarian	CD79B	1.0451
Ovarian	CD79B	2.15455
Ovarian	CD79B	1.50175
Ovarian	CD79B	1.54185
Ovarian	CD79B	0.36895
Ovarian	CD79B	2.32955
Ovarian	CD79B	1.10615
Ovarian	CD79B	0.25455
Ovarian	CD79B	1.99565
Ovarian	CD79B	0.9155
Ovarian	CD79B	0.2873
Ovarian	CD79B	1.1771
Ovarian	CD79B	1.1246
Ovarian	CD79B	2.1343
Ovarian	CD79B	1.421
Ovarian	CD79B	1.1099
Ovarian	CD79B	1.2581
Ovarian	CD79B	0.4981
Ovarian	CD79B	0.2876
Ovarian	CD79B	0.7773
Ovarian	CD79B	1.8228
Ovarian	CD79B	0.8398
Ovarian	CD79B	0.55205
Ovarian	CD79B	0.77875
Ovarian	CD79B	-0.0225
Ovarian	CD79B	3.8106
Ovarian	CD79B	1.5634
Ovarian	CD79B	1.2178
Ovarian	CD79B	0.9771
Ovarian	CD79B	0.7172
Ovarian	CD79B	1.9662
Ovarian	CD79B	0.7423
Ovarian	CD79B	1.0861
Ovarian	CD79B	2.2788
Ovarian	CD79B	1.7811
Ovarian	CD79B	0.8852
Ovarian	CD79B	-0.209
Ovarian	CD79B	0.2661
Ovarian	CD79B	1.3772
Ovarian	CD79B	0.0638
Ovarian	CD79B	1.2778
Ovarian	CD79B	0.8726
Ovarian	CD79B	1.3988
Ovarian	CD79B	0.6849
Ovarian	CD79B	1.529
Ovarian	CD79B	1.2096
Ovarian	CD79B	1.3894
Ovarian	CD79B	1.18745
Ovarian	CD79B	0.26855
Ovarian	CD79B	1.39065
Ovarian	CD79B	0.4122
Ovarian	CD79B	1.6196
Ovarian	CD79B	0.504
Ovarian	CD79B	0.1951
Ovarian	CD79B	1.016
Prostate	CD79B	0.69255
Prostate	CD79B	0.84235
Prostate	CD79B	1.64275
Prostate	CD79B	0.65095
Prostate	CD79B	1.472
Prostate	CD79B	1.2766
Prostate	CD79B	2.3506
Prostate	CD79B	0.3876
Prostate	CD79B	-5e-05
Prostate	CD79B	0.93795
Prostate	CD79B	0.26385
Prostate	CD79B	2.03155
Prostate	CD79B	0.95495
Prostate	CD79B	0.76775
Prostate	CD79B	1.38975
Prostate	CD79B	0.84175
Prostate	CD79B	0.54215
Prostate	CD79B	0.68065
Prostate	CD79B	1.32865
Prostate	CD79B	0.4408
Prostate	CD79B	1.6605
Prostate	CD79B	1.8782
Prostate	CD79B	0.8257
Prostate	CD79B	0.5348
Prostate	CD79B	1.2259
Prostate	CD79B	0.7381
Prostate	CD79B	0.983
Prostate	CD79B	1.3424
Prostate	CD79B	1.0272
Prostate	CD79B	0.9643
Prostate	CD79B	1.3061
Prostate	CD79B	0.7456
Prostate	CD79B	0.6625
Prostate	CD79B	0.7795
Prostate	CD79B	1.031
Prostate	CD79B	0.3773
Prostate	CD79B	0.5159
Prostate	CD79B	0.6549
Prostate	CD79B	1.40455
Prostate	CD79B	1.51355
Prostate	CD79B	0.93015
Prostate	CD79B	0.77375
Prostate	CD79B	0.36785
Prostate	CD79B	0.76075
Prostate	CD79B	1.33085
Prostate	CD79B	1.48925
Prostate	CD79B	0.25985
Prostate	CD79B	0.8089
Prostate	CD79B	0.8429
Prostate	CD79B	0.7697
Prostate	CD79B	0.1616
Prostate	CD79B	0.0773
Prostate	CD79B	0.7229
Prostate	CD79B	1.9076
Prostate	CD79B	0.5809
Prostate	CD79B	0.7867
Prostate	CD79B	1.0314
Prostate	CD79B	0.9546
Prostate	CD79B	1.07
Prostate	CD79B	1.3655
Prostate	CD79B	0.1817
Prostate	CD79B	0.6881
Prostate	CD79B	0.9602
Prostate	CD79B	1.1584
Prostate	CD79B	0.6238
Prostate	CD79B	0.7802
Prostate	CD79B	0.8181
Prostate	CD79B	-0.117
Prostate	CD79B	1.1264
Prostate	CD79B	0.7798
Prostate	CD79B	0.05865
Prostate	CD79B	0.52065
Prostate	CD79B	0.49915
Prostate	CD79B	0.17105
Prostate	CD79B	1.74985
Prostate	CD79B	0.45735
Prostate	CD79B	1.65545
Prostate	CD79B	1.28565
Prostate	CD79B	0.63845
Prostate	CD79B	0.83725
Prostate	CD79B	1.17425
Prostate	CD79B	0.98015
Prostate	CD79B	0.61375
Prostate	CD79B	0.58035
Prostate	CD79B	1.30965
Prostate	CD79B	0.58995
Prostate	CD79B	1.48455
Prostate	CD79B	1.13265
Prostate	CD79B	0.84155
Prostate	CD79B	1.20735
Prostate	CD79B	0.98505
Prostate	CD79B	0.19095
Prostate	CD79B	1.86905
Prostate	CD79B	1.19355
Prostate	CD79B	1.12525
Prostate	CD79B	0.06195
Prostate	CD79B	0.3452
Prostate	CD79B	0.9874
Prostate	CD79B	1.3388
Prostate	CD79B	0.8164
Prostate	CD79B	2.286
Prostate	CD79B	1.13435
Prostate	CD79B	0.92025
Prostate	CD79B	0.13495
Prostate	CD79B	1.16055
Prostate	CD79B	0.22175
Prostate	CD79B	-0.02105
Prostate	CD79B	0.8566
Prostate	CD79B	0.8749
Prostate	CD79B	0.5362
Prostate	CD79B	0.4691
Prostate	CD79B	1.3685
Prostate	CD79B	1.7362
Prostate	CD79B	0.6971
Prostate	CD79B	1.6593
Prostate	CD79B	0.0983
Prostate	CD79B	1.5747
Prostate	CD79B	2.0092
Prostate	CD79B	0.0309
Prostate	CD79B	0.1289
Prostate	CD79B	1.0713
Prostate	CD79B	0.5384
Prostate	CD79B	0.6781
Prostate	CD79B	0.6672
Prostate	CD79B	0.1085
Prostate	CD79B	0.185
Prostate	CD79B	0.9607
Prostate	CD79B	1.47885
Prostate	CD79B	1.45125
Prostate	CD79B	0.36505
Prostate	CD79B	-0.0395
Prostate	CD79B	0.7783
Prostate	CD79B	0.2199
Prostate	CD79B	1.8589
Prostate	CD79B	1.249
Prostate	CD79B	1.4009
Prostate	CD79B	0.6764
Prostate	CD79B	1.2839
Prostate	CD79B	0.1188
Prostate	CD79B	0.3506
Prostate	CD79B	1.0146
Prostate	CD79B	0.5813
Prostate	CD79B	0.9089
Prostate	CD79B	0.7535
Prostate	CD79B	0.7063
Prostate	CD79B	0.332
Prostate	CD79B	0.54
Prostate	CD79B	0.8978
Prostate	CD79B	1.4274
Prostate	CD79B	0.8935
Prostate	CD79B	0.7041
Prostate	CD79B	1.3216
Prostate	CD79B	0.3098
Prostate	CD79B	1.4697
Prostate	CD79B	0.453
Prostate	CD79B	1.26665
Prostate	CD79B	-0.20955
Prostate	CD79B	0.31125
Prostate	CD79B	0.41095
Prostate	CD79B	0.90615
Prostate	CD79B	1.33085
Prostate	CD79B	1.29335
AML	FLT3	0.6697
AML	FLT3	4.2633
AML	FLT3	2.5304
AML	FLT3	3.0374
AML	FLT3	0.2539
AML	FLT3	2.3965
AML	FLT3	1.75845
AML	FLT3	3.8651
AML	FLT3	1.8279
AML	FLT3	2.8633
AML	FLT3	3.3337
AML	FLT3	4.65455
AML	FLT3	2.19335
AML	FLT3	4.21025
AML	FLT3	5.0943
AML	FLT3	4.1099
AML	FLT3	2.5643
AML	FLT3	2.8495
AML	FLT3	4.19015
AML	FLT3	4.27615
AML	FLT3	3.62855
AML	FLT3	3.1699
AML	FLT3	4.4991
AML	FLT3	3.84235
AML	FLT3	3.88435
AML	FLT3	3.73535
AML	FLT3	5.00195
AML	FLT3	2.677
AML	FLT3	3.6119
AML	FLT3	2.9438
AML	FLT3	2.51575
AML	FLT3	3.76065
AML	FLT3	3.06185
AML	FLT3	2.57735
AML	FLT3	2.2743
AML	FLT3	4.56905
AML	FLT3	2.55805
AML	FLT3	2.92875
AML	FLT3	1.34285
AML	FLT3	4.22095
AML	FLT3	4.03505
AML	FLT3	3.5158
AML	FLT3	2.6486
AML	FLT3	4.0856
AML	FLT3	1.96465
AML	FLT3	3.82135
AML	FLT3	4.32065
AML	FLT3	4.64395
Breast	FLT3	0.3424
Breast	FLT3	0.25
Breast	FLT3	0.1239
Breast	FLT3	-0.0886
Breast	FLT3	0.035
Breast	FLT3	-0.5695
Breast	FLT3	0.3425
Breast	FLT3	0.0513
Breast	FLT3	0.2369
Breast	FLT3	2.4478
Breast	FLT3	-0.1806
Breast	FLT3	0.404
Breast	FLT3	-0.0594
Breast	FLT3	-0.5589
Breast	FLT3	-0.2848
Breast	FLT3	0.5986
Breast	FLT3	0.0673
Breast	FLT3	-0.179
Breast	FLT3	0.5674
Breast	FLT3	0.3549
Breast	FLT3	0.0894
Breast	FLT3	-0.0873
Breast	FLT3	0.0728
Breast	FLT3	0.1942
Breast	FLT3	0.004
Breast	FLT3	0.0495
Breast	FLT3	0.2649
Breast	FLT3	0.0136
Breast	FLT3	-0.0936
Breast	FLT3	0.3273
Breast	FLT3	0.2383
Breast	FLT3	0.0776
Breast	FLT3	-0.0958
Breast	FLT3	-0.0044
Breast	FLT3	-0.5097
Breast	FLT3	-0.4194
Breast	FLT3	0.3646
Breast	FLT3	-0.6265
Breast	FLT3	0.6962
Breast	FLT3	-0.0133
Breast	FLT3	0.1212
Breast	FLT3	0.3017
Breast	FLT3	-0.1694
Breast	FLT3	0.4623
Breast	FLT3	0.05925
Breast	FLT3	0.16685
Breast	FLT3	0.40975
Breast	FLT3	-0.05215
Breast	FLT3	0.31175
Breast	FLT3	-0.23795
Breast	FLT3	0.31225
Breast	FLT3	-0.605
Breast	FLT3	0.4346
Breast	FLT3	0.4445
Breast	FLT3	-0.3839
Breast	FLT3	-0.1748
Breast	FLT3	0.0724
Breast	FLT3	0.17995
Breast	FLT3	0.28475
Breast	FLT3	-0.14485
Breast	FLT3	0.26635
Breast	FLT3	0.07655
Breast	FLT3	0.01005
Breast	FLT3	-0.21655
Breast	FLT3	0.0719
Breast	FLT3	-0.3212
Breast	FLT3	0.2882
Breast	FLT3	-0.157
Breast	FLT3	-0.2404
Breast	FLT3	0.11255
Breast	FLT3	-0.14145
Breast	FLT3	0.3346
Breast	FLT3	-0.4232
Breast	FLT3	-0.2236
Breast	FLT3	-0.3498
Breast	FLT3	-0.2461
Breast	FLT3	0.2034
Breast	FLT3	0.0665
Breast	FLT3	0.1013
Breast	FLT3	-0.08215
Breast	FLT3	0.29485
Breast	FLT3	0.35505
Breast	FLT3	-0.05685
Breast	FLT3	0.13575
Breast	FLT3	0.34195
Breast	FLT3	0.35365
Breast	FLT3	0.30565
Breast	FLT3	-0.10445
Breast	FLT3	0.58545
Breast	FLT3	-0.62885
Breast	FLT3	0.1914
Breast	FLT3	0.0257
Breast	FLT3	0.0696
Breast	FLT3	0.1958
Breast	FLT3	0.3001
Breast	FLT3	0.9338
Breast	FLT3	-0.1201
Breast	FLT3	0.3162
Breast	FLT3	0.09915
Breast	FLT3	0.06275
Breast	FLT3	-0.33985
Breast	FLT3	0.40295
Breast	FLT3	0.79675
Breast	FLT3	-0.48685
Breast	FLT3	-0.21705
Breast	FLT3	-0.10515
Breast	FLT3	-0.08785
Breast	FLT3	0.03065
Breast	FLT3	0.2428
Breast	FLT3	0.0766
Breast	FLT3	-0.3802
Breast	FLT3	0.2379
Breast	FLT3	-0.4187
Breast	FLT3	-0.319
Breast	FLT3	0.05155
Breast	FLT3	0.08915
Breast	FLT3	0.56625
Breast	FLT3	-0.33925
Breast	FLT3	0.32085
Breast	FLT3	-0.52665
Breast	FLT3	0.62465
Breast	FLT3	0.29965
Breast	FLT3	0.31225
Breast	FLT3	0.18785
Breast	FLT3	-0.29665
Breast	FLT3	0.2863
Breast	FLT3	-0.0311
Breast	FLT3	0.13385
Breast	FLT3	0.32815
Breast	FLT3	-0.95725
Breast	FLT3	0.01115
Breast	FLT3	0.4286
Breast	FLT3	-0.0405
Breast	FLT3	0.1282
Breast	FLT3	-0.4237
Breast	FLT3	0.3349
Breast	FLT3	0.1104
Breast	FLT3	0.4854
Breast	FLT3	0.117
Breast	FLT3	0.26145
Breast	FLT3	-0.03415
Breast	FLT3	0.00855
Breast	FLT3	-0.15275
CLL	FLT3	0.4606
CLL	FLT3	0.3544
CLL	FLT3	0.3561
CLL	FLT3	0.1999
CLL	FLT3	-0.2796
CLL	FLT3	0.50235
CLL	FLT3	0.8512
CLL	FLT3	-0.329
CLL	FLT3	0.4365
CLL	FLT3	0.1207
CLL	FLT3	-0.1638
CLL	FLT3	0.2587
CLL	FLT3	-0.19755
CLL	FLT3	0.2462
CLL	FLT3	-0.262
CLL	FLT3	0.0948
CLL	FLT3	0.3182
CLL	FLT3	0.0571
CLL	FLT3	0.2524
CLL	FLT3	-0.09205
CLL	FLT3	0.3418
CLL	FLT3	0.59665
CLL	FLT3	0.48595
CLL	FLT3	0.2702
CLL	FLT3	0.84605
CLL	FLT3	0.50945
CLL	FLT3	-0.28955
CLL	FLT3	0.35715
CLL	FLT3	1.13165
CLL	FLT3	0.838
CLL	FLT3	-0.3386
CLL	FLT3	0.1889
CLL	FLT3	0.0421
CLL	FLT3	-0.06535
CLL	FLT3	0.58525
CLL	FLT3	-0.1559
CLL	FLT3	0.22535
CLL	FLT3	0.23855
CLL	FLT3	1.02075
CLL	FLT3	1.46865
CLL	FLT3	-0.19075
CLL	FLT3	-0.4864
CLL	FLT3	1.5986
CLL	FLT3	0.2507
Cervical	FLT3	-0.2706
Cervical	FLT3	-0.3234
Cervical	FLT3	-0.6776
Cervical	FLT3	0.2033
Cervical	FLT3	-0.1307
Cervical	FLT3	-0.0255
Cervical	FLT3	-0.02825
Cervical	FLT3	0.22765
Cervical	FLT3	0.6244
Cervical	FLT3	-0.2649
Cervical	FLT3	-0.0639
Cervical	FLT3	0.3278
Cervical	FLT3	0.2837
Cervical	FLT3	0.4043
Cervical	FLT3	0.3593
Cervical	FLT3	-0.3467
Cervical	FLT3	0.2255
Cervical	FLT3	-0.529
Cervical	FLT3	-0.1442
Cervical	FLT3	-0.0518
Cervical	FLT3	-0.4402
Cervical	FLT3	-0.0303
Cervical	FLT3	0.0675
Cervical	FLT3	0.5999
Cervical	FLT3	-0.02915
Cervical	FLT3	0.07955
Cervical	FLT3	-0.31565
Cervical	FLT3	-0.24045
Cervical	FLT3	-0.69795
Cervical	FLT3	0.65385
Cervical	FLT3	-0.46755
Cervical	FLT3	-0.08575
Cervical	FLT3	0.22995
Cervical	FLT3	-0.6956
Cervical	FLT3	0.0869
Cervical	FLT3	-0.1222
Cervical	FLT3	-0.0874
Cervical	FLT3	-0.3783
Cervical	FLT3	-0.1407
Cervical	FLT3	-0.615
Cervical	FLT3	0.5003
Cervical	FLT3	-0.3147
Cervical	FLT3	0.4104
Cervical	FLT3	-0.03575
Cervical	FLT3	0.1211
Cervical	FLT3	0.227
Cervical	FLT3	0.21265
Cervical	FLT3	-0.86115
Cervical	FLT3	-0.03215
Cervical	FLT3	0.03545
Cervical	FLT3	0.2355
Cervical	FLT3	0.10805
Cervical	FLT3	0.12775
Cervical	FLT3	0.27325
Cervical	FLT3	0.41485
Cervical	FLT3	-1.18735
Cervical	FLT3	-0.5345
Cervical	FLT3	-0.0742
Cervical	FLT3	-0.336
Cervical	FLT3	-0.1237
Cervical	FLT3	-0.3915
Cervical	FLT3	0.1377
Cervical	FLT3	0.119
Cervical	FLT3	-0.7667
Cervical	FLT3	0.3983
Cervical	FLT3	-0.2171
Cervical	FLT3	-0.0131
Cervical	FLT3	-0.17395
Cervical	FLT3	-0.18495
Cervical	FLT3	-0.66555
Cervical	FLT3	-0.02945
Cervical	FLT3	0.18925
Cervical	FLT3	0.23855
Cervical	FLT3	-0.17075
Cervical	FLT3	0.23985
Cervical	FLT3	-0.2767
Cervical	FLT3	0.3064
Cervical	FLT3	0.24145
Cervical	FLT3	0.03505
Cervical	FLT3	-0.99325
Cervical	FLT3	0.22305
Cervical	FLT3	-0.17105
Cervical	FLT3	0.08295
Cervical	FLT3	0.04695
Cervical	FLT3	-0.08825
Cervical	FLT3	0.24245
Cervical	FLT3	0.0247
Cervical	FLT3	0.2843
Cervical	FLT3	-0.43375
Cervical	FLT3	-0.1624
Cervical	FLT3	0.4967
Cervical	FLT3	-0.363
Cervical	FLT3	-0.1163
Cervical	FLT3	-0.4412
Cervical	FLT3	0.0403
Cervical	FLT3	-0.18895
Cervical	FLT3	-0.35715
Colorectal	FLT3	-0.0698
Colorectal	FLT3	-0.0196
Colorectal	FLT3	0.1235
Colorectal	FLT3	-0.2403
Colorectal	FLT3	-0.7153
Colorectal	FLT3	-0.1481
Colorectal	FLT3	-0.3346
Colorectal	FLT3	1.0631
Colorectal	FLT3	-0.4086
Colorectal	FLT3	-0.123
Colorectal	FLT3	0.6287
Colorectal	FLT3	-0.3212
Colorectal	FLT3	-0.496
Colorectal	FLT3	-0.06655
Colorectal	FLT3	-0.57095
Colorectal	FLT3	0.19025
Colorectal	FLT3	-0.31295
Colorectal	FLT3	-0.13045
Colorectal	FLT3	-0.62255
Colorectal	FLT3	0.08025
Colorectal	FLT3	-0.75155
Colorectal	FLT3	-0.2238
Colorectal	FLT3	-0.713
Colorectal	FLT3	-0.0952
Colorectal	FLT3	0.9856
Colorectal	FLT3	-0.0855
Colorectal	FLT3	-0.2375
Colorectal	FLT3	-0.0816
Colorectal	FLT3	0.2106
Colorectal	FLT3	0.0038
Colorectal	FLT3	0.0028
Colorectal	FLT3	-0.1533
Colorectal	FLT3	-0.2484
Colorectal	FLT3	0.3276
Colorectal	FLT3	-0.0647
Colorectal	FLT3	-0.2574
Colorectal	FLT3	0.0173
Colorectal	FLT3	0.5939
Colorectal	FLT3	0.14
Colorectal	FLT3	-0.0613
Colorectal	FLT3	-0.3913
Colorectal	FLT3	0.5224
Colorectal	FLT3	-0.6103
Colorectal	FLT3	0.425
Colorectal	FLT3	-0.3796
Colorectal	FLT3	-0.3614
Colorectal	FLT3	0.5983
Colorectal	FLT3	-0.373
Colorectal	FLT3	-0.1976
Colorectal	FLT3	0.0682
Colorectal	FLT3	0.4177
Colorectal	FLT3	-0.7669
Colorectal	FLT3	-0.3842
Colorectal	FLT3	-0.3961
Colorectal	FLT3	0.4347
Colorectal	FLT3	0.0679
Colorectal	FLT3	0.5833
Colorectal	FLT3	-0.6915
Colorectal	FLT3	0.0394
Colorectal	FLT3	-0.1758
Colorectal	FLT3	-0.1727
Colorectal	FLT3	0.08125
Colorectal	FLT3	-0.34685
Colorectal	FLT3	-0.44605
Colorectal	FLT3	-0.22685
Colorectal	FLT3	-0.59015
Colorectal	FLT3	-0.92775
Colorectal	FLT3	-0.37405
Colorectal	FLT3	0.16005
Colorectal	FLT3	0.43025
Colorectal	FLT3	-0.26085
Colorectal	FLT3	-0.22365
Colorectal	FLT3	-0.09465
Colorectal	FLT3	-0.31425
Colorectal	FLT3	0.14485
Colorectal	FLT3	-0.12385
Colorectal	FLT3	0.996
Colorectal	FLT3	0.4757
Colorectal	FLT3	0.5676
Colorectal	FLT3	-0.5744
Colorectal	FLT3	-0.0393
Colorectal	FLT3	0.007
Colorectal	FLT3	-0.198
Colorectal	FLT3	-0.131
Colorectal	FLT3	-0.0177
Colorectal	FLT3	0.0171
Colorectal	FLT3	-0.7354
Colorectal	FLT3	-0.0909
Colorectal	FLT3	-0.483
Colorectal	FLT3	-0.4034
Colorectal	FLT3	-0.02
Colorectal	FLT3	-1.0066
Colorectal	FLT3	-0.418
Colorectal	FLT3	-0.04455
Colorectal	FLT3	-0.33855
Colorectal	FLT3	-0.48305
Colorectal	FLT3	-0.76505
Colorectal	FLT3	0.27875
Colorectal	FLT3	-0.5036
Colorectal	FLT3	-0.0669
Colorectal	FLT3	-0.5484
Colorectal	FLT3	0.4507
Colorectal	FLT3	-0.2066
Colorectal	FLT3	-0.3766
Colorectal	FLT3	-0.37735
Colorectal	FLT3	-0.16775
Colorectal	FLT3	-0.07055
Colorectal	FLT3	0.13515
Colorectal	FLT3	-0.60005
Colorectal	FLT3	0.34465
Colorectal	FLT3	-0.01855
Colorectal	FLT3	-0.24305
Colorectal	FLT3	0.05345
Colorectal	FLT3	-0.29145
Colorectal	FLT3	-0.17175
Colorectal	FLT3	0.1617
Colorectal	FLT3	0.0557
Colorectal	FLT3	0.3536
Colorectal	FLT3	-0.2778
Colorectal	FLT3	0.0312
Colorectal	FLT3	0.1038
Colorectal	FLT3	-0.74
Colorectal	FLT3	0.0413
Colorectal	FLT3	-0.5458
Colorectal	FLT3	-0.5686
Colorectal	FLT3	-0.25885
Colorectal	FLT3	-0.26255
Colorectal	FLT3	-0.71225
Colorectal	FLT3	-0.16635
Colorectal	FLT3	0.22225
Colorectal	FLT3	0.25005
Colorectal	FLT3	-0.88525
Colorectal	FLT3	0.26725
Colorectal	FLT3	-0.19335
Colorectal	FLT3	-0.03475
Colorectal	FLT3	-0.47985
Colorectal	FLT3	-0.08935
Colorectal	FLT3	0.18925
Colorectal	FLT3	-0.53515
Colorectal	FLT3	-0.1554
Colorectal	FLT3	0.7513
Colorectal	FLT3	0.7232
Colorectal	FLT3	0.1261
Colorectal	FLT3	-0.7004
Colorectal	FLT3	-0.2866
Colorectal	FLT3	-0.3405
Colorectal	FLT3	-0.1327
Colorectal	FLT3	-0.2709
Colorectal	FLT3	-0.2637
Colorectal	FLT3	0.07905
Colorectal	FLT3	-0.38915
Colorectal	FLT3	-0.13875
Colorectal	FLT3	-0.12885
Colorectal	FLT3	0.04155
Colorectal	FLT3	0.49775
Colorectal	FLT3	-0.38825
Colorectal	FLT3	0.37885
Colorectal	FLT3	-0.10885
Colorectal	FLT3	0.74625
Colorectal	FLT3	-0.02855
Colorectal	FLT3	-0.3845
Colorectal	FLT3	0.165
Colorectal	FLT3	0.2163
Colorectal	FLT3	-0.58195
Colorectal	FLT3	-0.36965
Colorectal	FLT3	-0.02765
Colorectal	FLT3	-0.32965
Colorectal	FLT3	-0.63965
Colorectal	FLT3	-0.56765
Colorectal	FLT3	-0.59685
Colorectal	FLT3	-0.06255
Colorectal	FLT3	0.09735
Colorectal	FLT3	-0.11725
Colorectal	FLT3	0.31955
Colorectal	FLT3	-0.44845
Colorectal	FLT3	0.13865
Colorectal	FLT3	0.04495
Colorectal	FLT3	-0.18335
Colorectal	FLT3	-0.09415
Colorectal	FLT3	-0.02385
Colorectal	FLT3	-0.47975
Colorectal	FLT3	-0.36635
Colorectal	FLT3	-0.52805
Colorectal	FLT3	0.15945
Colorectal	FLT3	-0.52805
Colorectal	FLT3	-0.52365
Colorectal	FLT3	0.83915
Colorectal	FLT3	-0.06245
Colorectal	FLT3	-0.48895
Colorectal	FLT3	-0.22785
Colorectal	FLT3	-0.56835
Colorectal	FLT3	-0.13835
Colorectal	FLT3	0.38395
Colorectal	FLT3	-0.26185
Colorectal	FLT3	-0.1465
Colorectal	FLT3	-0.1888
Colorectal	FLT3	0.2399
Colorectal	FLT3	-0.3146
Colorectal	FLT3	0.1602
Colorectal	FLT3	-0.3829
Colorectal	FLT3	0.0454
Colorectal	FLT3	-0.3611
Colorectal	FLT3	0.30925
Colorectal	FLT3	-0.63325
Colorectal	FLT3	0.0809
[truncated: 3,726 more rows]

## Sheet: 2a
Cancer	Assay	OlinkID	NPX_difference	p.adjusted	Significance
AML	FLT3	OID21272	3.34761	9.78009e-23	significant up
AML	FLT3LG	OID20661	-3.69071	5.38631e-17	significant down
AML	MMP9	OID21103	-2.53326	5.38631e-17	significant down
AML	EPO	OID20522	4.71595	2.46428e-16	significant up
AML	LCN2	OID20392	-1.58194	3.8993e-15	significant down
AML	SDC4	OID20216	-2.27886	3.20824e-14	significant down
AML	CDH17	OID20134	-1.31176	7.23833e-14	significant down
AML	CD244	OID20628	1.54605	8.79135e-14	significant up
AML	PGLYRP1	OID20338	-2.52323	1.75432e-13	significant down
AML	FCGR3B	OID20387	-1.39576	1.43599e-12	significant down
AML	EDAR	OID20525	-1.67762	1.56666e-12	significant down
AML	TACSTD2	OID21447	-0.466789	4.42947e-12	significant down
AML	TNFRSF10C	OID20265	-1.40847	1.47191e-11	significant down
AML	BGN	OID21198	1.84909	1.47191e-11	significant up
AML	MILR1	OID20482	1.85421	2.71488e-11	significant up
AML	LY75	OID20580	0.938837	3.50431e-11	significant up
AML	CD300C	OID21010	1.11201	4.20104e-11	significant up
AML	EPCAM	OID20743	-1.29801	6.58487e-11	significant down
AML	CRH	OID21257	-1.39461	1.37262e-10	significant down
AML	TNFSF13B	OID20272	1.81699	4.55826e-10	significant up
AML	TIMD4	OID20375	1.12398	6.42935e-10	significant up
AML	VNN2	OID21310	-1.54633	1.97766e-09	significant down
AML	IL12A_IL12B	OID21327	-2.11556	2.02011e-09	significant down
AML	CDON	OID20754	-0.701493	3.11565e-09	significant down
AML	IL12B	OID20666	-1.63423	4.18517e-09	significant down
AML	DCTPP1	OID20148	1.65818	5.97203e-09	significant up
AML	CDHR2	OID21282	1.06731	5.97203e-09	significant up
AML	FKBP1B	OID20618	-1.54418	6.6191e-09	significant down
AML	CXCL8	OID20997	1.7878	6.70533e-09	significant up
AML	HBEGF	OID21465	-1.49453	7.84575e-09	significant down
AML	BAG6	OID20114	0.708018	1.0635e-08	significant up
AML	CCL23	OID20693	1.69364	1.1001e-08	significant up
AML	ANGPT2	OID21463	0.703468	1.18389e-08	significant up
AML	ITGA11	OID20581	-0.609461	1.36065e-08	significant down
AML	CD79B	OID20635	0.992094	1.54245e-08	significant up
AML	PGF	OID20673	0.669494	1.63358e-08	significant up
AML	CCL3	OID20610	0.99807	2.55891e-08	significant up
AML	LAIR1	OID20737	1.18041	2.55891e-08	significant up
AML	GRN	OID21159	1.01105	2.69823e-08	significant up
AML	RRM2	OID21187	2.5709	2.69823e-08	significant up
AML	NPM1	OID20961	2.25909	2.74988e-08	significant up
AML	IL15	OID20562	0.841107	3.17055e-08	significant up
AML	RELT	OID21142	0.934261	3.17055e-08	significant up
AML	SETMAR	OID20948	1.67464	3.74707e-08	significant up
AML	ITIH3	OID20352	0.450596	4.25621e-08	significant up
AML	APP	OID21070	-0.887025	4.51531e-08	significant down
AML	ADA	OID20645	1.47627	6.1988e-08	significant up
AML	ICAM3	OID20277	0.748562	6.20545e-08	significant up
AML	CCL17	OID20745	-1.79561	9.83689e-08	significant down
AML	RCOR1	OID20073	1.78479	1.14415e-07	significant up
AML	IL3RA	OID20461	1.00737	1.14415e-07	significant up
AML	CLEC4D	OID20609	-2.10808	1.14415e-07	significant down
AML	EGF	OID20698	-2.2729	1.19014e-07	significant down
AML	PDGFA	OID20313	-1.57373	1.46911e-07	significant down
AML	CCL14	OID20401	0.484634	1.72753e-07	significant up
AML	FUS	OID21256	1.28684	1.85145e-07	significant up
AML	ICAM4	OID20578	-0.824283	2.26869e-07	significant down
AML	QPCT	OID20320	-0.400168	2.46247e-07	significant down
AML	CXCL5	OID20207	-2.22642	2.76498e-07	significant down
AML	FAP	OID20330	-0.448116	2.76498e-07	significant down
AML	TIMP1	OID20418	0.763764	2.76498e-07	significant up
AML	PDGFB	OID20741	-2.47701	2.76498e-07	significant down
AML	DEFA1_DEFA1B	OID20344	-1.48924	2.95264e-07	significant down
AML	LRRC25	OID21333	1.02326	2.95264e-07	significant up
AML	CTSF	OID21500	-0.601014	2.95264e-07	significant down
AML	NRP1	OID20390	0.322224	3.01203e-07	significant up
AML	GDF2	OID20202	-0.539958	3.67739e-07	significant down
AML	VTCN1	OID21164	-0.304821	3.75732e-07	significant down
AML	CPA2	OID21060	-0.786433	3.92563e-07	significant down
AML	DPY30	OID21410	1.62987	4.34434e-07	significant up
AML	CD38	OID21316	0.621737	4.86512e-07	significant up
AML	ANGPT1	OID20740	-1.72071	4.90796e-07	significant down
AML	PQBP1	OID21172	1.7459	5.33879e-07	significant up
AML	IL12RB1	OID20486	0.666071	5.38228e-07	significant up
AML	TNFRSF1A	OID21155	0.823763	5.60344e-07	significant up
AML	CCL5	OID20412	-2.29517	6.21824e-07	significant down
AML	PLXNB3	OID20160	-0.977632	6.34299e-07	significant down
AML	NOS3	OID20834	1.32612	6.90775e-07	significant up
AML	TNFSF10	OID20611	-0.528224	7.088e-07	significant down
AML	ZBTB17	OID20082	1.37815	7.13599e-07	significant up
AML	B4GALT1	OID20780	0.574493	8.28406e-07	significant up
AML	GDF15	OID20251	1.00908	8.7012e-07	significant up
AML	GPC5	OID20944	-0.682488	9.43946e-07	significant down
AML	GCNT1	OID21379	0.741458	9.57883e-07	significant up
AML	KRT19	OID20596	-0.945881	1.14904e-06	significant down
AML	FCN2	OID20382	0.460379	1.15094e-06	significant up
AML	MZB1	OID20732	0.946321	1.18455e-06	significant up
AML	TPSAB1	OID20642	0.684973	1.21457e-06	significant up
AML	IL6	OID20563	1.72593	1.25593e-06	significant up
AML	ICAM2	OID20248	0.475008	1.32451e-06	significant up
AML	PSIP1	OID20534	1.55658	1.32451e-06	significant up
AML	APEX1	OID21434	1.38365	1.42554e-06	significant up
AML	ULBP2	OID20919	0.798034	1.49747e-06	significant up
AML	RGMA	OID21065	-0.456444	1.55242e-06	significant down
AML	PVALB	OID21420	-1.5589	1.73392e-06	significant down
AML	ITGB6	OID20493	-0.397963	1.77914e-06	significant down
AML	CEACAM5	OID21171	-0.747297	1.79941e-06	significant down
AML	RETN	OID20327	-1.66116	1.80939e-06	significant down
AML	TNFSF13	OID20733	0.683951	1.80939e-06	significant up
AML	HMOX1	OID20217	0.998871	1.81959e-06	significant up
AML	WWP2	OID20926	1.14003	1.97071e-06	significant up
AML	COL4A1	OID20208	0.587979	2.13413e-06	significant up
AML	FCRL1	OID20172	-0.503149	2.21902e-06	significant down
AML	IL18	OID20694	0.731429	2.21902e-06	significant up
AML	CDKN2D	OID21295	-1.72327	2.2535e-06	significant down
AML	LGALS9	OID20781	0.945167	2.29245e-06	significant up
AML	TIE1	OID20303	0.371558	2.63902e-06	significant up
AML	THOP1	OID20194	0.942969	2.78e-06	significant up
AML	NBN	OID20442	1.84447	3.06917e-06	significant up
AML	PON3	OID20777	-0.436692	3.27771e-06	significant down
AML	EPHB4	OID20242	0.365946	3.70436e-06	significant up
AML	APOM	OID20374	-0.482343	3.70436e-06	significant down
AML	GPKOW	OID20890	1.09508	3.70436e-06	significant up
AML	CALCA	OID20983	1.67216	3.70436e-06	significant up
AML	LTA	OID20586	-0.521429	3.96123e-06	significant down
AML	SPARC	OID21511	-1.18569	4.06313e-06	significant down
AML	CCN2	OID20709	-0.743338	4.48827e-06	significant down
AML	LPL	OID20188	-0.535754	4.48933e-06	significant down
AML	FMNL1	OID20884	1.69503	4.48933e-06	significant up
AML	LILRB4	OID20429	0.942248	4.61202e-06	significant up
AML	CLEC11A	OID21112	2.08741	5.322e-06	significant up
AML	PARP1	OID20500	1.60994	5.86248e-06	significant up
AML	CSF3	OID20491	1.21856	5.95048e-06	significant up
AML	CNDP1	OID20347	-0.42335	6.00308e-06	significant down
AML	GP6	OID21091	-1.67808	6.07006e-06	significant down
AML	HAVCR2	OID21137	0.714044	6.09299e-06	significant up
AML	TNFRSF6B	OID20964	0.93302	6.19614e-06	significant up
AML	CXCL3	OID20788	-1.88854	6.43265e-06	significant down
AML	CLEC4G	OID20590	0.596774	6.50157e-06	significant up
AML	TNFSF12	OID20624	-0.351022	6.52387e-06	significant down
AML	CLEC4A	OID20573	-0.922311	6.65492e-06	significant down
AML	LTBR	OID20768	0.586888	6.74994e-06	significant up
AML	FOSB	OID20791	0.702149	6.78316e-06	significant up
AML	BCAN	OID20998	-0.474459	6.78316e-06	significant down
AML	CD14	OID20378	0.587285	7.06736e-06	significant up
AML	IL7	OID20535	-1.10689	7.06736e-06	significant down
AML	MAD1L1	OID20904	1.26854	7.06736e-06	significant up
AML	CD33	OID21472	0.950169	7.06736e-06	significant up
AML	ERBB2	OID21520	-0.382451	7.06736e-06	significant down
AML	S100A12	OID21374	-1.66255	7.1407e-06	significant down
AML	EPHB6	OID20982	0.630932	7.21562e-06	significant up
AML	IFNGR1	OID20678	0.35232	7.50565e-06	significant up
AML	VSIG4	OID21144	1.00276	7.50565e-06	significant up
AML	TNFRSF10B	OID20981	0.937022	7.7502e-06	significant up
AML	FKBP4	OID20960	0.604282	7.7502e-06	significant up
AML	TRAF2	OID20507	0.961904	7.75824e-06	significant up
AML	CLEC6A	OID21228	-0.970331	7.92217e-06	significant down
AML	ITM2A	OID20504	0.867332	8.7632e-06	significant up
AML	NTRK2	OID20136	-0.407918	8.93526e-06	significant down
AML	CPM	OID21054	-0.4364	9.40934e-06	significant down
AML	ALCAM	OID20273	0.399626	9.51685e-06	significant up
AML	TEK	OID21496	0.276256	1.02734e-05	significant up
AML	FABP2	OID20200	-0.842214	1.05386e-05	significant down
AML	SRP14	OID21324	1.21391	1.11605e-05	significant up
AML	POLR2F	OID21283	1.173	1.1637e-05	significant up
AML	ENG	OID20287	0.337771	1.21395e-05	significant up
AML	CA4	OID20241	-0.300282	1.27592e-05	significant down
AML	REG4	OID20784	-0.508308	1.36752e-05	significant down
AML	FGFBP1	OID21507	-0.451052	1.40472e-05	significant down
AML	KIT	OID20370	0.54822	1.44324e-05	significant up
AML	LBP	OID20355	0.890077	1.44741e-05	significant up
AML	DNER	OID20712	-0.352177	1.44741e-05	significant down
AML	ILKAP	OID20855	0.906429	1.45353e-05	significant up
AML	PROC	OID20402	-0.420277	1.46706e-05	significant down
AML	PPP3R1	OID20902	0.702983	1.50859e-05	significant up
AML	TNFRSF13B	OID20702	0.668949	1.60867e-05	significant up
AML	DPP4	OID20406	-0.36542	1.63187e-05	significant down
AML	ANGPTL4	OID20703	0.424151	1.63187e-05	significant up
AML	CA6	OID21096	-0.782888	1.63187e-05	significant down
AML	L1CAM	OID21484	-0.357772	1.64947e-05	significant down
AML	CSF1	OID20719	0.51831	1.71524e-05	significant up
AML	ERBB4	OID21510	-0.289072	1.80484e-05	significant down
AML	CD74	OID21040	0.482576	1.89195e-05	significant up
AML	WARS	OID21084	0.787776	1.93835e-05	significant up
AML	PVR	OID21011	0.501262	1.95622e-05	significant up
AML	PLAU	OID21124	0.493845	1.98348e-05	significant up
AML	ELOA	OID21337	1.54539	1.98449e-05	significant up
AML	CD4	OID20584	0.499185	1.98894e-05	significant up
AML	APBB1IP	OID21359	1.32346	2.09199e-05	significant up
AML	KITLG	OID20196	-0.735556	2.10396e-05	significant down
AML	CXCL12	OID20464	-0.564783	2.18489e-05	significant down
AML	TNFRSF8	OID21049	0.949825	2.18489e-05	significant up
AML	BAIAP2	OID21250	1.35822	2.18489e-05	significant up
AML	SERPINE1	OID20342	-1.0483	2.32104e-05	significant down
AML	HS6ST1	OID21441	0.540003	2.45473e-05	significant up
AML	CHIT1	OID20312	-1.17838	2.4686e-05	significant down
AML	EFNA4	OID20935	0.881859	2.48761e-05	significant up
AML	CD300LF	OID21469	0.930228	2.48761e-05	significant up
AML	GMPR	OID20641	-0.762655	2.50405e-05	significant down
AML	NUCB2	OID21448	0.808715	2.5536e-05	significant up
AML	TNFSF11	OID20592	-0.751304	2.60098e-05	significant down
AML	OLR1	OID20183	-0.793851	2.61234e-05	significant down
AML	IL10RB	OID20696	0.493326	2.64492e-05	significant up
AML	BPIFB1	OID20308	-0.974638	2.88815e-05	significant down
AML	SLC16A1	OID20799	0.890465	2.88815e-05	significant up
AML	CST3	OID20400	0.390378	2.89309e-05	significant up
AML	PRTFDC1	OID20867	-1.40988	2.9132e-05	significant down
AML	TGFBI	OID20417	0.324413	3.04385e-05	significant up
AML	PLXDC1	OID21258	-0.234417	3.04385e-05	significant down
AML	ITGAV	OID21416	-0.257445	3.18669e-05	significant down
AML	CLEC4C	OID20547	-1.57799	3.36006e-05	significant down
AML	B4GAT1	OID21127	-0.26534	3.37299e-05	significant down
AML	VEGFC	OID21524	-0.671954	3.68052e-05	significant down
AML	XRCC4	OID20869	0.729211	3.79593e-05	significant up
AML	BMP4	OID20994	-0.399941	3.93796e-05	significant down
AML	SIT1	OID20462	0.692009	3.9626e-05	significant up
AML	SERPINB8	OID20630	1.22475	4.12527e-05	significant up
AML	BLMH	OID20336	0.558003	4.19169e-05	significant up
AML	BTC	OID21199	-0.644974	4.30335e-05	significant down
AML	PADI4	OID20832	-0.418583	4.73076e-05	significant down
AML	TP53	OID21232	1.24621	4.73076e-05	significant up
AML	IL1RL1	OID20250	0.791027	4.7519e-05	significant up
AML	DAPP1	OID20524	-1.71455	4.76411e-05	significant down
AML	DFFA	OID20620	1.01599	5.18409e-05	significant up
AML	CLEC10A	OID20928	-0.597638	5.4486e-05	significant down
AML	IL1R1	OID21116	0.346695	5.59482e-05	significant up
AML	IL2RA	OID20267	0.712485	5.6183e-05	significant up
AML	NECTIN2	OID20222	0.461955	5.94517e-05	significant up
AML	RNASET2	OID20321	0.362361	6.06429e-05	significant up
AML	HGF	OID20656	0.855044	6.39647e-05	significant up
AML	CCL11	OID20668	-0.357323	6.39647e-05	significant down
AML	FOLR2	OID21062	0.417541	6.45894e-05	significant up
AML	GALNT2	OID21423	0.299882	6.53964e-05	significant up
AML	PLA2G2A	OID20274	1.13411	6.61839e-05	significant up
AML	FLT4	OID21491	0.369532	6.72658e-05	significant up
AML	CNTN2	OID21426	-0.494727	6.75754e-05	significant down
AML	CLEC1A	OID20099	0.359927	7.39822e-05	significant up
AML	GZMH	OID20096	0.825611	7.73871e-05	significant up
AML	GOLM2	OID21044	0.413088	7.84726e-05	significant up
AML	NT5C3A	OID20553	-1.4223	7.96417e-05	significant down
AML	ADM	OID21467	0.281679	8.66814e-05	significant up
AML	SLAMF6	OID21254	0.565144	9.4793e-05	significant up
AML	C4BPB	OID21481	0.591283	9.4793e-05	significant up
AML	PAG1	OID20108	1.06881	9.75013e-05	significant up
AML	CDH6	OID20157	-0.455213	0.000100185	significant down
AML	ARTN	OID20446	1.06395	0.000101418	significant up
AML	LYAR	OID21264	1.35082	0.000101418	significant up
AML	NINJ1	OID21167	0.734085	0.000102128	significant up
AML	EGFR	OID20319	-0.193822	0.000102944	significant down
AML	ALPP	OID21383	-1.12761	0.000105119	significant down
AML	SULT1A1	OID21031	-1.59506	0.000107112	significant down
AML	ZBTB16	OID21205	1.05501	0.000110095	significant up
AML	MGLL	OID20711	-1.20657	0.000113697	significant down
AML	CTSB	OID20276	0.631202	0.000116395	significant up
AML	ICAM1	OID20411	0.296656	0.000116395	significant up
AML	CHMP1A	OID20930	-0.933657	0.000116395	significant down
AML	ITGA5	OID21139	0.784142	0.000116395	significant up
AML	NFKBIE	OID21212	1.0312	0.000118064	significant up
AML	CLSPN	OID20831	0.579905	0.000127064	significant up
AML	FUT3_FUT5	OID21013	0.438454	0.000135181	significant up
AML	CR2	OID20393	-0.49877	0.000140738	significant down
AML	LEPR	OID20128	-0.259959	0.000143241	significant down
AML	XCL1	OID21398	0.702551	0.000150081	significant up
AML	ENTPD2	OID21260	-0.339278	0.000154047	significant down
AML	ITGA6	OID20528	-0.464472	0.000167574	significant down
AML	PLAUR	OID20764	0.500783	0.000167574	significant up
AML	CA13	OID20225	-1.437	0.000168449	significant down
AML	PRDX6	OID21404	-0.415062	0.000169801	significant down
AML	IL10	OID20431	1.12586	0.000172647	significant up
AML	EBI3_IL27	OID21389	0.438248	0.000175963	significant up
AML	MPO	OID21100	1.03115	0.000177558	significant up
AML	CCN1	OID21368	-0.866234	0.000183233	significant down
AML	NTRK3	OID21057	-0.263702	0.000183749	significant down
AML	ATF2	OID20798	0.526962	0.000193693	significant up
AML	BST2	OID21029	0.770738	0.000194892	significant up
AML	LILRB2	OID20301	0.494704	0.000196555	significant up
AML	ADGRG1	OID21294	1.20232	0.000196799	significant up
AML	OGFR	OID21360	0.662831	0.000197258	significant up
AML	PRKRA	OID21225	1.23764	0.00020514	significant up
AML	OMG	OID21352	-0.633708	0.000205144	significant down
AML	F3	OID21440	-0.246127	0.00020524	significant down
AML	DPP6	OID21354	-0.368419	0.000205508	significant down
AML	HYAL1	OID20357	-0.164657	0.000205542	significant down
AML	DLL1	OID21525	0.464263	0.00020731	significant up
AML	EFNA1	OID21125	0.391593	0.000207579	significant up
AML	EGFL7	OID21252	0.372623	0.000207579	significant up
AML	FCRLB	OID21193	0.597969	0.000209909	significant up
AML	TXNDC15	OID21495	0.292014	0.000209909	significant up
AML	LPCAT2	OID21290	0.689744	0.000211343	significant up
AML	IL18BP	OID20348	0.42911	0.000214474	significant up
AML	SEMA4C	OID21329	0.416163	0.00022105	significant up
AML	NPY	OID21388	-0.598331	0.000221062	significant down
AML	BOC	OID20116	-0.274892	0.000221434	significant down
AML	TNFRSF10A	OID20967	0.531115	0.00022434	significant up
AML	PDLIM7	OID20729	-1.34922	0.000224828	significant down
AML	LTBP3	OID21191	0.593006	0.000226675	significant up
AML	SLIT2	OID20862	0.488148	0.000226985	significant up
AML	TNFRSF1B	OID21145	0.648646	0.000236923	significant up
AML	CBLIF	OID20179	-0.721988	0.000238999	significant down
AML	FCGR2B	OID21215	1.0019	0.000239374	significant up
AML	PRDX5	OID20644	-0.842229	0.000239612	significant down
AML	CBLN4	OID21386	-0.443121	0.000261766	significant down
AML	TINAGL1	OID20180	0.379053	0.000279917	significant up
AML	SIGLEC7	OID20190	0.515348	0.00028124	significant up
AML	NUDT2	OID21308	-0.496123	0.000282875	significant down
AML	SIGLEC6	OID21394	0.903327	0.000301268	significant up
AML	AOC3	OID20389	-0.273791	0.000306221	significant down
AML	STX4	OID21326	0.91869	0.000306935	significant up
AML	AGRP	OID20658	0.839466	0.000320759	significant up
AML	IL1B	OID20427	0.68897	0.000329106	significant up
AML	CD40LG	OID20616	-1.10889	0.000329106	significant down
AML	GPA33	OID21376	-0.960544	0.000331677	significant down
AML	CD1C	OID21483	-0.768313	0.000331869	significant down
AML	EGLN1	OID20572	1.15541	0.000332121	significant up
AML	TIGAR	OID20894	0.767165	0.000341157	significant up
AML	AZU1	OID20309	1.51652	0.000344904	significant up
AML	STC1	OID21014	0.69145	0.000349464	significant up
AML	EZR	OID21017	0.550288	0.000357967	significant up
AML	ASGR1	OID20990	0.391462	0.000371797	significant up
AML	CA14	OID21401	-0.380637	0.000371797	significant down
AML	TNFRSF4	OID20653	0.500051	0.000372811	significant up
AML	ADGRG2	OID20189	-0.277668	0.000385997	significant down
AML	C2CD2L	OID20864	0.546305	0.000392741	significant up
AML	VCAN	OID21026	0.599895	0.000408219	significant up
AML	CDH2	OID20170	0.430466	0.000412452	significant up
AML	CD302	OID21328	0.564902	0.000419137	significant up
AML	MERTK	OID20657	0.295417	0.000446539	significant up
AML	VAMP5	OID20071	0.760054	0.000450098	significant up
AML	SIGLEC10	OID20537	0.669241	0.000455867	significant up
AML	LIF	OID20824	0.556049	0.000462824	significant up
AML	MANSC1	OID21492	-0.290103	0.000462824	significant down
AML	IGFBP2	OID20325	0.486347	0.000476918	significant up
AML	CKMT1A_CKMT1B	OID20721	-0.578548	0.00049472	significant down
AML	TNXB	OID21107	-0.230432	0.000500753	significant down
AML	CEP85	OID21241	1.07983	0.000500753	significant up
AML	ARNT	OID20432	0.329691	0.000517648	significant up
AML	CRHBP	OID20747	0.3262	0.00052534	significant up
AML	IRAK4	OID20577	-1.08264	0.000525613	significant down
AML	ENO2	OID21046	-0.736674	0.000538336	significant down
AML	IGFBP3	OID20398	-0.40699	0.000539761	significant down
AML	CTSV	OID21405	-0.463352	0.0005467	significant down
AML	ING1	OID20853	0.870181	0.000548036	significant up
AML	DDC	OID20215	-0.438158	0.000558836	significant down
AML	SIGLEC1	OID20690	0.490222	0.000573035	significant up
AML	TCN2	OID20341	0.334035	0.000651339	significant up
AML	THY1	OID21050	0.295669	0.00067763	significant up
AML	RNASE3	OID20203	2.25234	0.000688978	significant up
AML	PCOLCE	OID20384	-0.393174	0.000699655	significant down
AML	GFRA1	OID21457	0.378794	0.000710389	significant up
AML	IL5RA	OID20601	0.584587	0.000716496	significant up
AML	FCGR2A	OID20391	0.547339	0.000719406	significant up
AML	SORT1	OID20213	-0.534872	0.000720148	significant down
AML	BSG	OID20626	0.211937	0.000733862	significant up
AML	METAP2	OID21437	0.531336	0.000777557	significant up
AML	IL17A	OID20469	0.634808	0.000780086	significant up
AML	LAT2	OID21292	1.3624	0.000780086	significant up
AML	TMPRSS15	OID21364	-0.669299	0.00081533	significant down
AML	GALNT7	OID21377	0.286574	0.000816931	significant up
AML	F7	OID20372	-0.22133	0.000822469	significant down
AML	MMP1	OID20672	-0.902478	0.000824285	significant down
AML	PFDN2	OID20892	0.545981	0.000839465	significant up
AML	CD27	OID21527	0.527545	0.000840543	significant up
AML	SRC	OID21521	-1.46241	0.000854816	significant down
AML	ROR1	OID20224	-0.284795	0.0008554	significant down
AML	FEN1	OID21192	0.962031	0.0008554	significant up
AML	ADAMTS8	OID21502	-0.318044	0.000860433	significant down
AML	MGMT	OID20588	-0.986447	0.000876489	significant down
AML	TLR3	OID20612	-0.457305	0.000876538	significant down
AML	TMPRSS5	OID20947	-0.347446	0.000887657	significant down
AML	CCL28	OID20569	-0.354634	0.000894486	significant down
AML	ANGPTL2	OID20726	0.441177	0.000894877	significant up
AML	MMP13	OID20807	0.453764	0.000896474	significant up
AML	PEAR1	OID20257	-0.267011	0.00093419	significant down
AML	CEACAM21	OID20548	0.767284	0.000956669	significant up
AML	SIRPA	OID20304	0.463495	0.000978135	significant up
AML	LYPD3	OID21530	-0.303889	0.000978135	significant down
AML	SH2B3	OID21222	-0.948464	0.000985443	significant down
AML	JUN	OID20424	0.496914	0.00101907	significant up
AML	MAP2K6	OID20552	-0.970209	0.00103244	significant down
AML	SMPDL3A	OID20676	-0.4484	0.00103244	significant down
AML	CD160	OID20647	-0.521118	0.00104837	significant down
AML	VASH1	OID20516	-0.718975	0.00105102	significant down
AML	NID2	OID21085	-0.540042	0.00105102	significant down
AML	CCS	OID20973	-0.481908	0.00105163	significant down
AML	EPS8L2	OID21397	-0.357824	0.00106517	significant down
AML	SCLY	OID21425	0.570741	0.00107148	significant up
AML	VCAM1	OID20396	0.362072	0.00109207	significant up
AML	RASSF2	OID21194	1.13648	0.00109207	significant up
AML	DSC2	OID21079	0.687369	0.0010961	significant up
AML	SLC39A14	OID20852	0.468581	0.00109881	significant up
AML	CEACAM8	OID20102	-1.12285	0.00112929	significant down
AML	PRSS27	OID20212	-0.41786	0.00113775	significant down
AML	MPIG6B	OID20779	-1.2483	0.00114268	significant down
AML	SPOCK1	OID20924	-0.202227	0.00118368	significant down
AML	NOTCH3	OID20253	0.299235	0.00121908	significant up
AML	ARID4B	OID20803	0.536095	0.00122713	significant up
AML	SDC1	OID20169	0.769016	0.00129234	significant up
AML	CASP1	OID20854	0.508497	0.00130332	significant up
AML	LEFTY2	OID21454	-0.364868	0.00130766	significant down
AML	GRAP2	OID20192	-1.42096	0.00134151	significant down
AML	EDA2R	OID21451	0.621452	0.00136443	significant up
AML	NME3	OID20789	-0.208716	0.00137421	significant down
AML	PTS	OID20847	0.670377	0.00140386	significant up
AML	MOG	OID21384	-0.276773	0.00141653	significant down
AML	LGALS3	OID20284	-0.260854	0.00143025	significant down
AML	RRM2B	OID21174	0.690791	0.00143025	significant up
AML	IL1R2	OID20757	-0.224115	0.00147893	significant down
AML	GKN1	OID20885	-0.227986	0.00148557	significant down
AML	FHIT	OID20872	-0.750916	0.00148557	significant down
AML	FRZB	OID20968	-0.186213	0.0014863	significant down
AML	UBAC1	OID21336	0.31736	0.00151852	significant up
AML	PCDH17	OID20132	0.496835	0.0015267	significant up
AML	NMNAT1	OID20913	1.18644	0.00153836	significant up
AML	LRRN1	OID20438	-0.431179	0.00154433	significant down
AML	BACH1	OID20505	0.751048	0.00154433	significant up
AML	ADGRE2	OID20755	0.514431	0.00158218	significant up
AML	CRADD	OID20923	-0.857245	0.00158218	significant down
AML	ACAN	OID20159	-0.222273	0.00161876	significant down
AML	VWA1	OID21421	0.567237	0.00162968	significant up
AML	SF3B4	OID21278	-0.762526	0.00163206	significant down
AML	SCGN	OID20457	-0.412954	0.00165209	significant down
AML	THPO	OID20098	0.732804	0.00166668	significant up
AML	CXCL16	OID20282	0.297791	0.00166668	significant up
AML	CD177	OID21119	-0.851681	0.00166668	significant down
AML	CRIM1	OID20701	0.24866	0.00167502	significant up
AML	ACTA2	OID20079	0.455202	0.00169846	significant up
AML	NPDC1	OID20205	0.336392	0.00169846	significant up
AML	IL6R	OID20385	0.422372	0.00169846	significant up
AML	MATN3	OID20979	0.339097	0.00169846	significant up
AML	PRTG	OID21443	-0.173918	0.00169846	significant down
AML	CRIP2	OID20901	0.590765	0.00173804	significant up
AML	FLRT2	OID20946	0.327693	0.00173804	significant up
AML	RP2	OID21302	0.554415	0.00173804	significant up
AML	IRAG2	OID20085	0.90141	0.0018003	significant up
AML	NTproBNP	OID20125	1.21289	0.00181517	significant up
AML	ABL1	OID21280	0.932081	0.0018433	significant up
AML	TRIM21	OID20533	0.674192	0.00191291	significant up
AML	RNF41	OID21179	0.76635	0.00199138	significant up
AML	C1QA	OID20654	0.165576	0.00206655	significant up
AML	NDRG1	OID20792	0.544037	0.00209823	significant up
AML	HMBS	OID21385	0.342938	0.002167	significant up
AML	GLO1	OID20107	0.556889	0.00217675	significant up
AML	VAT1	OID21382	0.274165	0.00220522	significant up
AML	MDGA1	OID20951	-0.469334	0.00221941	significant down
AML	HSPB1	OID20230	-0.682185	0.00224682	significant down
AML	TFRC	OID20369	-0.505559	0.00231259	significant down
AML	CRNN	OID21427	-0.414226	0.0023184	significant down
AML	IL16	OID20633	0.548379	0.00240643	significant up
AML	COLEC12	OID20738	0.254417	0.00242359	significant up
AML	PMVK	OID20850	-1.0908	0.00242359	significant down
AML	ENTPD6	OID20100	0.189352	0.00242821	significant up
AML	AGR2	OID20896	-0.784514	0.00250025	significant down
AML	CLTA	OID20118	0.409859	0.00256816	significant up
AML	GGH	OID20416	0.289977	0.00256816	significant up
AML	CPXM1	OID21479	0.644069	0.00270237	significant up
AML	TGFA	OID20600	0.468094	0.00277772	significant up
AML	ACVRL1	OID20999	0.295346	0.00282519	significant up
AML	ANXA11	OID20583	-0.644973	0.00301344	significant down
AML	SMOC1	OID21461	0.385357	0.00302379	significant up
AML	ADAMTS13	OID20249	-0.242125	0.00303104	significant down
AML	CD93	OID20397	0.264544	0.00303104	significant up
AML	MANF	OID20707	-1.30987	0.00303104	significant down
AML	LILRB1	OID20323	0.348754	0.00303302	significant up
AML	CD59	OID20339	0.19519	0.00303302	significant up
AML	LBR	OID21034	0.865517	0.00303302	significant up
AML	CA3	OID20271	-0.403402	0.00317292	significant down
AML	HLA-E	OID20532	0.302314	0.00319915	significant up
AML	ADGRE5	OID20260	0.577279	0.00334004	significant up
AML	TNFRSF11A	OID20646	0.501554	0.00335438	significant up
AML	KLB	OID20888	-0.489087	0.00336687	significant down
AML	EREG	OID20905	-0.588657	0.00336687	significant down
AML	LAT	OID20640	-1.00248	0.00337908	significant down
AML	PLXNA4	OID20597	-1.1156	0.00340715	significant down
AML	AFP	OID20978	-0.437938	0.00340917	significant down
AML	THBS2	OID21104	0.47062	0.00341905	significant up
AML	CEBPB	OID20052	0.416314	0.0034332	significant up
AML	GP1BA	OID20381	-0.740406	0.0034472	significant down
AML	ASAH2	OID20996	-0.337841	0.00347139	significant down
AML	CD55	OID20377	0.213455	0.00354425	significant up
AML	CNTN1	OID20307	-0.286001	0.00355215	significant down
AML	SIRPB1	OID20739	0.764155	0.00359101	significant up
AML	AKT3	OID21197	-0.388975	0.0036081	significant down
AML	SPINK6	OID21450	-0.411832	0.00363964	significant down
AML	IL19	OID20158	0.590365	0.00368162	significant up
AML	RHOC	OID20950	-1.0967	0.00369302	significant down
AML	NOS1	OID20863	0.454474	0.00372239	significant up
AML	SPP1	OID20322	0.435646	0.00375441	significant up
AML	CES2	OID21366	-0.302189	0.00378206	significant down
AML	ANXA3	OID21036	-0.835824	0.00382358	significant down
AML	CHRDL2	OID20223	0.36667	0.00385032	significant up
AML	CAPG	OID21431	0.595335	0.00385032	significant up
AML	CGA	OID21069	-0.545682	0.00391194	significant down
AML	PLIN3	OID20143	0.45644	0.00392818	significant up
AML	TACC3	OID21285	-1.09859	0.00392818	significant down
AML	CKAP4	OID20617	0.381617	0.00393459	significant up
AML	FUT8	OID20992	-0.459909	0.00394874	significant down
AML	NCR1	OID20566	-0.372351	0.00398449	significant down
AML	SUSD2	OID21098	-0.21827	0.00400152	significant down
AML	PREB	OID20439	0.30951	0.00404812	significant up
AML	HMOX2	OID20887	0.609841	0.00404812	significant up
AML	FAM3B	OID21372	-0.304631	0.00405275	significant down
AML	NCAN	OID21055	-0.296079	0.00405422	significant down
AML	FURIN	OID21514	0.385215	0.00417213	significant up
AML	LGALS4	OID20748	-0.33241	0.0043183	significant down
AML	CTSL	OID20228	0.473123	0.0043556	significant up
AML	AK1	OID20122	-0.528067	0.0043609	significant down
AML	ERBB3	OID20705	-0.120942	0.0044043	significant down
AML	DBNL	OID20681	-0.916575	0.00444129	significant down
AML	PCSK9	OID20235	-0.265751	0.00444164	significant down
AML	GZMA	OID20663	0.407176	0.00444164	significant up
AML	GZMB	OID20604	0.858591	0.00453736	significant up
AML	NCK2	OID20683	-0.995667	0.00463227	significant down
AML	CLSTN2	OID20664	0.450821	0.00474968	significant up
AML	IL17F	OID20456	0.465337	0.00479457	significant up
AML	MFAP5	OID20239	-0.308663	0.0048011	significant down
AML	CTSZ	OID20365	0.224236	0.004839	significant up
AML	IL17RB	OID20585	0.3168	0.00505509	significant up
AML	CCL13	OID20655	-0.553222	0.00507595	significant down
AML	CXCL13	OID21024	0.620193	0.00511926	significant up
AML	PLA2G15	OID21473	0.226761	0.00515223	significant up
AML	CD70	OID20599	0.709381	0.00515513	significant up
AML	TFPI2	OID21512	0.580495	0.00529027	significant up
AML	DSG3	OID21460	-0.280263	0.00537215	significant down
AML	IL1RN	OID20700	0.478579	0.00538347	significant up
AML	FYB1	OID21140	-1.04482	0.00545598	significant down
AML	TGFBR2	OID21493	0.258391	0.00556511	significant up
AML	COL9A1	OID20550	-0.269304	0.00561541	significant down
AML	IL13RA1	OID21504	0.172108	0.00570895	significant up
AML	ANGPTL7	OID21412	-0.260286	0.00575157	significant down
AML	PXN	OID20822	0.655243	0.00588939	significant up
AML	CDC27	OID21238	0.542309	0.00588939	significant up
AML	CEP43	OID20084	0.668791	0.00596151	significant up
AML	ISLR2	OID20889	-0.235843	0.00596151	significant down
AML	IGFBP7	OID20236	0.232249	0.00606392	significant up
AML	DCN	OID20106	0.222666	0.00633716	significant up
AML	CDNF	OID21318	-0.240313	0.0063913	significant down
AML	MAPK9	OID20557	0.412715	0.0064829	significant up
AML	HYOU1	OID20300	0.152461	0.00648965	significant up
AML	RBP2	OID21365	-0.496098	0.00648965	significant down
AML	FGF5	OID20490	-0.24285	0.00654751	significant down
AML	MAGED1	OID21181	0.794278	0.00664132	significant up
AML	JCHAIN	OID20494	0.371418	0.00665633	significant up
AML	PAMR1	OID21153	-0.218359	0.00674158	significant down
AML	SELP	OID20379	-0.569807	0.00687751	significant down
AML	MAEA	OID21206	0.327963	0.00703604	significant up
AML	PLTP	OID20238	-0.279289	0.0070467	significant down
AML	LGALS1	OID20154	0.394564	0.00710722	significant up
AML	WASF3	OID20882	-0.444247	0.00721946	significant down
AML	IKBKG	OID20544	0.670386	0.00726039	significant up
AML	IL4R	OID20576	0.501371	0.0074077	significant up
AML	DDX58	OID21226	0.539366	0.00743834	significant up
AML	GALNT10	OID21371	0.210424	0.00759393	significant up
AML	LYPD8	OID21251	0.471796	0.00779257	significant up
AML	BID	OID20517	-0.402189	0.00780412	significant down
AML	PILRA	OID21129	0.414963	0.0078486	significant up
AML	BTN2A1	OID20713	0.237281	0.00784878	significant up
AML	DIABLO	OID20184	-0.935813	0.00789727	significant down
AML	PTPN6	OID20717	-0.788174	0.00796348	significant down
AML	SSC5D	OID20351	-0.231086	0.00796651	significant down
AML	NID1	OID20362	0.271582	0.00839691	significant up
AML	PTPRN2	OID20912	-0.219371	0.00842296	significant down
AML	CCL2	OID21004	0.483749	0.00874557	significant up
AML	AHCY	OID20199	0.635538	0.00886998	significant up
AML	AMFR	OID20806	0.45673	0.00886998	significant up
AML	CD84	OID20607	-0.346346	0.0089584	significant down
AML	AXL	OID20363	0.246289	0.00910352	significant up
AML	CANT1	OID20181	0.17006	0.00945533	significant up
AML	NPPB	OID20049	0.830206	0.00969215	significant up
AML	CD274	OID20966	0.367076	0.00979848	significant up
AML	FGF21	OID21402	0.846226	0.00987445	significant up
AML	DKK4	OID20934	-0.290835	0.0101782	significant down
AML	GGT1	OID21075	0.371518	0.0102513	significant up
AML	FAM3C	OID20233	-0.204778	0.0104504	significant down
AML	CD99	OID21110	0.31929	0.0105263	significant up
AML	PLXNB2	OID20317	0.172453	0.0105695	significant up
AML	CDCP1	OID20940	0.491221	0.0107497	significant up
AML	VIM	OID20053	0.606464	0.0108161	significant up
AML	KLK8	OID21517	-0.234215	0.0109209	significant down
AML	TNFRSF14	OID20783	0.29222	0.011298	significant up
AML	CASP10	OID20893	0.61902	0.011403	significant up
AML	CNTN5	OID21006	-0.338054	0.0114806	significant down
AML	CCL8	OID21466	-0.358833	0.0114819	significant down
AML	GFRA3	OID20933	-0.250308	0.0115489	significant down
AML	TPP1	OID20750	0.385551	0.0116566	significant up
AML	TRIAP1	OID21403	0.656413	0.0119259	significant up
AML	GPR37	OID20095	0.535843	0.0120617	significant up
AML	HS3ST3B1	OID21303	0.2793	0.0120617	significant up
AML	FLT1	OID21301	0.176116	0.0122166	significant up
AML	PDGFC	OID21183	0.182531	0.0125813	significant up
AML	CD69	OID20206	-0.878917	0.0127814	significant down
AML	IL1RAP	OID21126	-0.23461	0.012884	significant down
AML	SPON2	OID20221	0.324255	0.012996	significant up
AML	NOTCH1	OID20311	0.233018	0.012996	significant up
AML	HAGH	OID21459	-0.581366	0.012996	significant down
AML	CD209	OID20262	-0.199252	0.0130866	significant down
AML	GRPEL1	OID21309	0.653543	0.0130866	significant up
AML	HSPG2	OID20383	0.18805	0.0131172	significant up
AML	NADK	OID20178	0.802504	0.014104	significant up
AML	ABHD14B	OID20921	-0.437824	0.0143434	significant down
AML	FETUB	OID20404	-0.198963	0.0143902	significant down
AML	CSTB	OID20294	0.297318	0.0144178	significant up
AML	CD200R1	OID20595	0.270518	0.0144178	significant up
AML	XG	OID20259	-0.229406	0.0144454	significant down
AML	HDGF	OID21455	0.628068	0.0144454	significant up
AML	KIR2DL3	OID21196	-0.456652	0.0144993	significant down
AML	CRTAC1	OID20279	-0.223835	0.0148229	significant down
AML	MCAM	OID20343	-0.225361	0.0148229	significant down
AML	COMP	OID20405	-0.331473	0.0148229	significant down
AML	KLK10	OID21523	-0.186373	0.0148229	significant down
AML	STAT5B	OID21277	-1.01316	0.0150756	significant down
AML	CLMP	OID21419	-0.160745	0.0150756	significant down
AML	CEP164	OID20441	0.511818	0.0153429	significant up
AML	LRPAP1	OID21059	0.488307	0.0158269	significant up
AML	CD200	OID20603	0.287765	0.0158379	significant up
AML	ACE2	OID20105	0.498797	0.016018	significant up
AML	SERPINB9	OID20932	-0.267037	0.0161647	significant down
AML	CTSD	OID20358	0.255307	0.0161775	significant up
AML	TXLNA	OID20952	0.724948	0.0161775	significant up
AML	CNTN4	OID21117	-0.174784	0.0162516	significant down
AML	ENPP5	OID20736	-0.223958	0.0167109	significant down
AML	PTK7	OID20880	0.241791	0.0167233	significant up
AML	BIN2	OID21067	-0.765539	0.0168737	significant down
AML	FADD	OID20151	-0.550796	0.0171857	significant down
AML	ITGB1BP2	OID20112	-0.927118	0.0173313	significant down
AML	PPIB	OID20331	-0.781127	0.017576	significant down
AML	TNFRSF9	OID20985	0.456082	0.017576	significant up
AML	TIMP3	OID20684	-1.05452	0.0176137	significant down
AML	CD58	OID20716	0.0988663	0.017728	significant up
AML	JAM2	OID21064	0.165229	0.0181807	significant up
AML	MATN2	OID20767	0.230982	0.0182065	significant up
AML	ARHGEF12	OID20554	-0.686615	0.0187689	significant down
AML	LRP11	OID20185	0.248318	0.0188161	significant up
AML	ST6GAL1	OID20302	0.305951	0.0189768	significant up
AML	C1QTNF1	OID20367	0.314638	0.0192264	significant up
AML	LY96	OID20945	0.198992	0.0192329	significant up
AML	BST1	OID21051	0.277485	0.0192946	significant up
AML	TXNRD1	OID21135	0.431764	0.0192946	significant up
AML	CST7	OID20704	0.647292	0.019675	significant up
AML	MSMB	OID20275	-0.282193	0.0200311	significant down
AML	IL33	OID20428	0.149002	0.0200311	significant up
AML	CNTNAP2	OID20556	0.482942	0.0201587	significant up
AML	SPARCL1	OID20361	-0.141132	0.0203123	significant down
AML	KLK11	OID21518	-0.164351	0.0205107	significant down
AML	WFIKKN2	OID20785	-0.227507	0.020801	significant down
AML	RGMB	OID21045	-0.154844	0.020801	significant down
AML	CLIP2	OID20559	-0.814212	0.0208449	significant down
AML	MEGF10	OID20746	0.205078	0.0208449	significant up
AML	KLK12	OID21201	-0.591957	0.0208449	significant down
AML	CDKN1A	OID21319	-0.758594	0.0208449	significant down
AML	FOXO1	OID20515	-0.573578	0.0208484	significant down
AML	COL18A1	OID20332	0.126153	0.0210835	significant up
AML	SERPINA9	OID21284	-0.388058	0.0212121	significant down
AML	FSTL3	OID20782	0.270483	0.0215999	significant up
AML	SEMA4D	OID21020	0.276005	0.0215999	significant up
AML	CLUL1	OID20198	-0.211441	0.0216233	significant down
AML	PRCP	OID20337	0.188458	0.0217968	significant up
AML	BANK1	OID20594	-0.732401	0.0220732	significant down
AML	SELPLG	OID20560	-0.176059	0.0225821	significant down
AML	IGSF3	OID21312	0.360077	0.0227581	significant up
AML	SCARF2	OID21048	-0.184827	0.023068	significant down
AML	SIGLEC5	OID21082	0.916455	0.0231464	significant up
AML	DAB2	OID21428	-0.816993	0.0231707	significant down
AML	CD163	OID20360	0.354563	0.0234255	significant up
AML	PSME2	OID20989	0.267478	0.0238896	significant up
AML	STK24	OID20837	-0.356179	0.0238908	significant down
AML	DCBLD2	OID21474	-0.245937	0.0238908	significant down
AML	SLITRK6	OID20094	-0.19755	0.0239321	significant down
AML	CA1	OID20409	-0.435423	0.0239321	significant down
AML	PLIN1	OID20835	0.218223	0.0243398	significant up
AML	HSD11B1	OID20575	-0.230015	0.024384	significant down
AML	RBKS	OID20986	0.511811	0.024384	significant up
AML	CD34	OID21025	-0.158893	0.024384	significant down
AML	LAG3	OID21315	0.378148	0.0246096	significant up
AML	SUSD1	OID20072	-0.422952	0.0249608	significant down
AML	AMY2A	OID20333	-0.254077	0.0250877	significant down
AML	RSPO1	OID20938	-0.297913	0.0257441	significant down
AML	CREG1	OID21515	0.277196	0.0257441	significant up
AML	CD83	OID20565	-0.283394	0.0259253	significant down
AML	PM20D1	OID20149	-0.855231	0.0261476	significant down
AML	TNFSF14	OID20953	-0.508554	0.0262651	significant down
AML	CAMKK1	OID21182	0.343082	0.0262651	significant up
AML	MARCO	OID20210	0.18835	0.0266827	significant up
AML	RASA1	OID20826	0.11889	0.0266827	significant up
AML	DSG4	OID21325	-0.275632	0.0267213	significant down
AML	SNAP23	OID20218	-0.694649	0.0269491	significant down
AML	PRSS8	OID20763	-0.249785	0.0269491	significant down
AML	ATOX1	OID21476	-0.43023	0.0271747	significant down
AML	AGRN	OID20786	0.233808	0.027236	significant up
AML	CCL15	OID20328	0.281672	0.0273084	significant up
AML	IL15RA	OID20498	0.279785	0.0273507	significant up
AML	VPS37A	OID21355	-0.467708	0.0274155	significant down
AML	PILRB	OID20197	0.426406	0.028171	significant up
AML	IGF2R	OID21146	-0.270125	0.028171	significant down
AML	STX6	OID21219	0.409808	0.028171	significant up
AML	CNTN3	OID21092	-0.153093	0.0281968	significant down
AML	SH2D1A	OID20514	0.595622	0.0284885	significant up
AML	MEP1B	OID20168	-0.53593	0.0286452	significant down
AML	STK4	OID20140	-0.659582	0.0286792	significant down
AML	ADAM15	OID20109	0.195226	0.0288466	significant up
AML	HEXIM1	OID20589	0.487276	0.0289345	significant up
AML	CARHSP1	OID20859	-0.310647	0.0289611	significant down
AML	ARHGAP25	OID21255	0.462165	0.0289868	significant up
AML	SEMA3F	OID20186	0.196457	0.0291492	significant up
AML	IGSF8	OID20167	0.467168	0.0293113	significant up
AML	CCDC80	OID20226	0.285787	0.0293113	significant up
AML	MESD	OID21099	-0.922052	0.0293113	significant down
AML	RBP5	OID21369	0.419978	0.0293323	significant up
AML	ICOSLG	OID21351	0.169092	0.0304526	significant up
AML	CD6	OID20649	-0.248654	0.0308578	significant down
AML	LDLR	OID20240	0.338941	0.0311569	significant up
AML	IL10RA	OID20420	0.185881	0.0311569	significant up
AML	GSTP1	OID20876	0.314289	0.0313056	significant up
AML	PFKFB2	OID21356	-0.526416	0.0316875	significant down
AML	HNRNPK	OID20051	0.447582	0.0324577	significant up
AML	TNF	OID20848	0.296239	0.0324966	significant up
AML	MMP8	OID21019	-0.818021	0.0326484	significant down
AML	EIF4EBP1	OID20162	0.53916	0.0328617	significant up
AML	CRKL	OID20742	-0.682952	0.0330804	significant down
AML	SIGLEC9	OID21390	0.188637	0.0332687	significant up
AML	CCL7	OID20523	0.405577	0.0340027	significant up
AML	LTO1	OID20434	0.181094	0.0340716	significant up
AML	AMY2B	OID20340	-0.246624	0.0341844	significant down
AML	KLK6	OID21526	-0.167937	0.0342366	significant down
AML	VMO1	OID21381	0.439739	0.035256	significant up
AML	THBD	OID20231	0.240469	0.0354913	significant up
AML	SMAD5	OID21353	-0.134827	0.035816	significant down
AML	MSR1	OID21063	0.237681	0.0367389	significant up
AML	UXS1	OID21189	0.342791	0.0372765	significant up
AML	PDCD6	OID20163	0.437893	0.0374752	significant up
AML	ENPP2	OID20288	-0.144613	0.0376756	significant down
AML	SOD2	OID21114	0.343683	0.0377163	significant up
AML	MEPE	OID20753	0.112886	0.0379679	significant up
AML	CLEC1B	OID21061	-0.818467	0.0388267	significant down
AML	TBCB	OID20993	-0.675842	0.0397567	significant down
AML	ADGRB3	OID20974	-0.16453	0.0397925	significant down
AML	PIK3IP1	OID21094	0.198726	0.0401439	significant up
AML	SKAP1	OID20906	0.476539	0.040328	significant up
AML	CCL18	OID20395	0.322263	0.0405276	significant up
AML	TBC1D23	OID21286	-0.582969	0.0406708	significant down
AML	CLEC14A	OID21090	0.198945	0.0417001	significant up
AML	TCL1A	OID20987	-0.790327	0.041966	significant down
AML	TAFA5	OID21321	-0.231439	0.0424495	significant down
AML	DOK2	OID20138	-0.836592	0.0429011	significant down
AML	GUCA2A	OID21101	-0.167799	0.043119	significant down
AML	HNMT	OID20975	0.449202	0.0434528	significant up
AML	FGR	OID20828	0.487595	0.0434672	significant up
AML	AIF1	OID21234	0.385704	0.0437011	significant up
AML	SCRN1	OID20542	-0.340479	0.043974	significant down
AML	OSMR	OID20356	0.0951526	0.0442925	significant up
AML	ESM1	OID20758	-0.274503	0.0445757	significant down
AML	IL18R1	OID20652	0.211148	0.0451973	significant up
AML	SEPTIN9	OID21279	0.256905	0.0451973	significant up
AML	IQGAP2	OID21361	0.329389	0.0451973	significant up
AML	TBC1D5	OID20521	0.486893	0.0453346	significant up
AML	SCARA5	OID21058	-0.16795	0.0459448	significant down
AML	GFER	OID21259	0.488347	0.0459597	significant up
AML	NUDC	OID20623	0.354219	0.0466321	significant up
AML	ATG4A	OID21246	-0.42285	0.0467779	significant down
AML	SRPK2	OID20502	0.67803	0.047039	significant up
AML	AGR3	OID21243	-0.184906	0.047039	significant down
AML	ROBO2	OID21007	-0.121003	0.047075	significant down
AML	ATXN10	OID20865	0.387299	0.0473085	significant up
AML	NOMO1	OID21106	0.131539	0.0473085	significant up
AML	IRAK1	OID20485	0.388905	0.0491408	significant up
AML	PPCDC	OID21027	0.324106	0.0491408	significant up
AML	DNMBP	OID20956	0.449644	0.0492072	significant up
AML	PAEP	OID20925	-0.412956	0.050475	not significant
AML	IPCEF1	OID20977	-0.618848	0.0508536	not significant
AML	DPP10	OID20527	0.455788	0.051247	not significant
AML	KEL	OID20881	0.246499	0.051247	not significant
AML	MSRA	OID21513	-0.495561	0.0519142	not significant
AML	ATP6AP2	OID21178	0.175831	0.0523299	not significant
AML	EPHA1	OID20677	-0.199996	0.0525215	not significant
AML	NPTN	OID21235	-0.259379	0.0525523	not significant
AML	OSM	OID20574	-0.619749	0.0530522	not significant
AML	LIFR	OID20606	0.108532	0.0533395	not significant
AML	CTF1	OID20061	-0.522417	0.0539501	not significant
AML	CEACAM1	OID21528	0.114738	0.0544027	not significant
AML	SERPINA11	OID20281	0.174234	0.0545462	not significant
AML	SEZ6L2	OID21289	-0.162284	0.0549329	not significant
AML	SCAMP3	OID21332	0.595483	0.0551439	not significant
AML	IL32	OID20605	-0.218434	0.0551766	not significant
AML	ANXA4	OID20123	-0.444401	0.0561491	not significant
AML	CNPY4	OID21317	-0.458425	0.0566118	not significant
AML	TREM2	OID20731	-0.302122	0.0572561	not significant
AML	PDCD1LG2	OID21273	0.136358	0.0588717	not significant
AML	CRLF1	OID20699	0.129966	0.0589551	not significant
AML	IGFBP4	OID21158	0.332515	0.059258	not significant
AML	CLPS	OID21156	0.271045	0.0604197	not significant
AML	TGFB1	OID20621	0.22913	0.0606605	not significant
AML	C2	OID20410	0.0784329	0.0608581	not significant
AML	IL34	OID20809	0.140538	0.0610734	not significant
AML	OXT	OID21047	0.568398	0.0618492	not significant
AML	SCARB2	OID20943	0.217742	0.0628214	not significant
AML	SLAMF7	OID20602	0.305187	0.0644476	not significant
AML	CALB2	OID20801	0.134885	0.0644476	not significant
AML	FABP4	OID20245	0.28012	0.0647025	not significant
AML	LAYN	OID20970	0.207967	0.0650805	not significant
AML	CA11	OID21195	-0.0962591	0.0651433	not significant
AML	KLRD1	OID20632	-0.212421	0.0652032	not significant
AML	TNFRSF11B	OID20735	0.193814	0.0657559	not significant
AML	CETN2	OID20836	0.553813	0.0667091	not significant
AML	S100A11	OID20130	0.347155	0.0667571	not significant
AML	LILRB5	OID20324	0.272465	0.0682109	not significant
AML	CEP20	OID21209	0.567805	0.068885	not significant
AML	AMIGO2	OID21370	-0.162679	0.0694639	not significant
AML	SLC27A4	OID20814	0.448912	0.069869	not significant
AML	GAL	OID20727	-0.351364	0.0708918	not significant
AML	GLB1	OID20949	-0.197187	0.0712508	not significant
AML	CRACR2A	OID21249	0.522122	0.071591	not significant
AML	ITGAM	OID21071	-0.2471	0.072847	not significant
AML	SKAP2	OID20761	-0.697766	0.0732887	not significant
AML	GPNMB	OID20173	-0.143436	0.0733956	not significant
AML	ATP6V1D	OID21341	0.127855	0.0746815	not significant
AML	FASLG	OID20665	-0.256114	0.0747038	not significant
AML	CDH1	OID20353	-0.130377	0.0751063	not significant
AML	PRKAR1A	OID20146	-0.535031	0.0766273	not significant
AML	LACTB2	OID20150	-0.371862	0.0773548	not significant
AML	RARRES1	OID21177	0.135935	0.0775824	not significant
AML	SPINK1	OID21097	0.410616	0.0775829	not significant
AML	PODXL2	OID21487	0.257444	0.0775829	not significant
AML	EDIL3	OID20081	0.221864	0.0776437	not significant
AML	PTX3	OID20570	0.208401	0.0784625	not significant
AML	PARK7	OID21160	-0.313334	0.0793877	not significant
AML	PTPN1	OID20908	0.498777	0.0794477	not significant
AML	NDUFS6	OID21224	0.428762	0.0800903	not significant
AML	KYNU	OID20669	0.268981	0.080241	not significant
AML	SSB	OID20818	0.248738	0.0811373	not significant
AML	C19orf12	OID20804	0.363228	0.0823613	not significant
AML	CST5	OID20995	-0.205911	0.083666	not significant
AML	TNNI3	OID20050	0.516528	0.0840733	not significant
AML	CXCL1	OID20762	0.408709	0.0846543	not significant
AML	PRELP	OID20766	0.0989074	0.0846543	not significant
AML	ATP6V1F	OID20843	0.2977	0.0846543	not significant
AML	STX16	OID21170	0.277851	0.0863008	not significant
AML	DAG1	OID20774	-0.313356	0.0880205	not significant
AML	MYO9B	OID20451	0.405904	0.0882158	not significant
AML	IDI2	OID20823	0.204938	0.0886534	not significant
AML	REG1A	OID20415	-0.190628	0.0889816	not significant
AML	DKKL1	OID21313	-0.385969	0.0929238	not significant
AML	PLA2G4A	OID20685	-0.467222	0.0940208	not significant
AML	NPTXR	OID20191	-0.148625	0.0949653	not significant
AML	TFF2	OID20787	-0.247094	0.095115	not significant
AML	ACP6	OID21432	-0.269157	0.095115	not significant
AML	FIS1	OID20722	-0.505751	0.0963096	not significant
AML	CHI3L1	OID20399	0.409736	0.0966026	not significant
AML	KLK13	OID21291	0.197631	0.0967915	not significant
AML	ANXA5	OID20810	0.136297	0.0975811	not significant
AML	MET	OID20269	-0.0971897	0.0984802	not significant
AML	LTBP2	OID20254	0.216376	0.0988351	not significant
AML	CA2	OID21149	-0.394917	0.0988351	not significant
AML	CES3	OID21340	-0.13865	0.0994291	not significant
AML	PDCD1	OID21396	0.244696	0.0995237	not significant
AML	MUC13	OID20866	-0.194991	0.103879	not significant
AML	KLK1	OID21499	-0.361332	0.104036	not significant
AML	BCL2L11	OID20513	-0.158505	0.106564	not significant
AML	RET	OID21346	0.2413	0.10666	not significant
AML	FCAR	OID20564	-0.369811	0.107006	not significant
AML	PIK3AP1	OID20587	0.52972	0.107514	not significant
AML	EFEMP1	OID20414	0.140606	0.108245	not significant
AML	AMBP	OID21413	-0.0886817	0.108245	not significant
AML	GHRHR	OID20841	0.157816	0.112044	not significant
AML	LRP1	OID21293	0.103644	0.112044	not significant
AML	DPT	OID20278	-0.118057	0.11411	not significant
AML	GOPC	OID20551	-0.503383	0.114932	not significant
AML	PODXL	OID21358	-0.056163	0.116652	not significant
AML	SOD1	OID20386	-0.202891	0.11901	not significant
AML	LTA4H	OID21452	-0.199105	0.120644	not significant
AML	NT5E	OID21498	0.261747	0.124105	not significant
AML	MFGE8	OID21134	0.325587	0.124262	not significant
AML	CD22	OID20637	-0.188055	0.126587	not significant
AML	NCAM2	OID21095	0.16398	0.127059	not significant
AML	MLN	OID20541	0.324522	0.127878	not significant
AML	VWC2	OID20936	-0.174298	0.127953	not significant
AML	PPP1R2	OID20176	-0.357397	0.128947	not significant
AML	ITGB1	OID20376	0.132514	0.129238	not significant
AML	CEACAM3	OID21245	0.163587	0.129238	not significant
AML	F9	OID20349	0.0705166	0.129507	not significant
AML	CX3CL1	OID20976	0.18493	0.129785	not significant
AML	CXCL11	OID21042	0.545961	0.130376	not significant
AML	CD5	OID21449	0.171793	0.13093	not significant
AML	VSTM1	OID20851	0.346797	0.131234	not significant
AML	TNFRSF21	OID21052	0.182709	0.132976	not significant
AML	LRIG1	OID21429	0.174556	0.13562	not significant
AML	ODAM	OID20793	0.151297	0.136141	not significant
AML	CTSS	OID21056	0.180124	0.136909	not significant
AML	PSG1	OID20916	-0.398134	0.136966	not significant
AML	CTSC	OID20679	0.218567	0.137466	not significant
AML	IL17RA	OID21089	0.220359	0.138084	not significant
AML	SLAMF1	OID20496	0.237174	0.139149	not significant
AML	GBP2	OID20489	0.335957	0.142684	not significant
AML	AARSD1	OID21311	0.358536	0.142684	not significant
AML	DPP7	OID20142	0.263299	0.145756	not significant
AML	FUCA1	OID20261	-0.230013	0.145756	not significant
AML	TARBP2	OID20870	0.418962	0.145756	not significant
AML	TPPP3	OID20842	0.206792	0.145756	not significant
AML	SAMD9L	OID20536	0.333933	0.14594	not significant
AML	MASP1	OID20954	0.0784405	0.14594	not significant
AML	PSME1	OID20969	0.189906	0.14594	not significant
AML	TSHB	OID20129	0.225459	0.14671	not significant
AML	CTRC	OID20752	-0.233629	0.148036	not significant
AML	IL7R	OID21136	-0.158979	0.151811	not significant
AML	ICAM5	OID20145	0.303734	0.151921	not significant
AML	STK11	OID20077	0.418849	0.152072	not significant
AML	ACY1	OID20137	0.218025	0.152196	not significant
AML	TYMP	OID20234	-0.339168	0.154389	not significant
AML	FCRL3	OID20443	-0.163635	0.154389	not significant
AML	TFF3	OID20371	-0.115051	0.155375	not significant
AML	NAMPT	OID21227	0.218397	0.156233	not significant
AML	MSTN	OID20115	-0.278674	0.157039	not significant
AML	MFAP3	OID20057	0.218709	0.157039	not significant
AML	PLAT	OID20247	-0.283165	0.157039	not significant
AML	TBL1X	OID21220	-0.352788	0.157039	not significant
AML	RAD23B	OID21166	-0.150781	0.158046	not significant
AML	CCL22	OID20765	-0.330991	0.15909	not significant
AML	LAMA4	OID20769	-0.124005	0.16035	not significant
AML	CXCL6	OID20613	-0.320781	0.161437	not significant
AML	CLEC7A	OID20636	-0.289355	0.162636	not significant
AML	LHB	OID21248	-0.185355	0.164017	not significant
AML	SFTPD	OID20214	-0.227053	0.1659	not significant
AML	MB	OID20263	0.206262	0.166863	not significant
AML	SPRY2	OID20475	-0.460418	0.168411	not significant
AML	AMBN	OID20437	-0.0713164	0.169977	not significant
AML	CALB1	OID21306	0.263224	0.170235	not significant
AML	NBL1	OID21486	0.109399	0.170716	not significant
AML	NELL1	OID21494	0.154952	0.170716	not significant
AML	LGMN	OID20773	0.148224	0.173173	not significant
AML	CFC1	OID21261	0.131699	0.173313	not significant
AML	TIMP4	OID21147	0.18173	0.175049	not significant
AML	SHMT1	OID20714	-0.391459	0.175053	not significant
AML	AGER	OID20756	0.139292	0.175793	not significant
AML	CDH5	OID20243	0.0960563	0.175902	not significant
AML	EIF4G1	OID20625	0.373141	0.177686	not significant
AML	LSP1	OID20530	0.300558	0.177851	not significant
AML	DDR1	OID21009	-0.0825781	0.177851	not significant
AML	MSLN	OID21380	0.260756	0.177851	not significant
AML	CD276	OID20680	0.118235	0.182721	not significant
AML	CD164	OID21080	0.0961978	0.183443	not significant
AML	CRELD2	OID20751	0.268235	0.183608	not significant
AML	ANKRD54	OID21162	0.23398	0.183649	not significant
AML	SLITRK2	OID21409	0.164617	0.183649	not significant
AML	CCL25	OID20674	-0.147833	0.184073	not significant
AML	CDHR5	OID20193	-0.0930512	0.185784	not significant
AML	GRK5	OID20066	-0.17256	0.186785	not significant
AML	BCR	OID20558	0.420519	0.187892	not significant
AML	FABP6	OID20076	-0.178652	0.188531	not significant
AML	PHOSPHO1	OID20922	-0.120345	0.188777	not significant
AML	PDP1	OID21176	0.231337	0.189326	not significant
AML	COL6A3	OID20292	0.143599	0.190684	not significant
AML	NFATC3	OID20470	0.151698	0.19162	not significant
AML	IL24	OID20440	0.113456	0.1937	not significant
AML	UMOD	OID20237	-0.151803	0.195835	not significant
AML	RABGAP1L	OID20447	0.257608	0.195835	not significant
AML	HLA-DRA	OID20520	-0.113991	0.195835	not significant
AML	CD48	OID20692	0.153389	0.195835	not significant
AML	BAX	OID20856	0.39874	0.195835	not significant
AML	TMSB10	OID21118	0.33838	0.195835	not significant
AML	GSTA1	OID20166	-0.310908	0.199937	not significant
AML	PRDX1	OID20962	0.242918	0.199937	not significant
AML	CDSN	OID20667	-0.147915	0.201537	not significant
AML	DCTN2	OID21334	-0.293114	0.202063	not significant
AML	IL13	OID20430	0.189905	0.206532	not significant
AML	TST	OID20868	-0.260912	0.206532	not significant
AML	CD28	OID21265	0.205447	0.206623	not significant
AML	MICB_MICA	OID20593	0.413113	0.209197	not significant
AML	ADAMTS16	OID20089	-0.130185	0.209311	not significant
AML	TYRO3	OID20161	0.0959071	0.21184	not significant
AML	ANGPTL3	OID20407	-0.098535	0.21321	not significant
AML	PPP1R9B	OID20643	0.375875	0.21321	not significant
AML	RTBDN	OID21343	-0.123133	0.21426	not significant
AML	FGF23	OID21411	0.246933	0.21426	not significant
AML	CA9	OID21417	-0.177392	0.214329	not significant
AML	GPC1	OID21438	-0.0965688	0.214895	not significant
AML	PTEN	OID20794	0.0731511	0.21661	not significant
AML	NAAA	OID20931	-0.145482	0.217865	not significant
AML	FOLR1	OID21529	-0.10647	0.217867	not significant
AML	AHSP	OID21078	0.320293	0.217924	not significant
AML	MME	OID21307	0.293186	0.217924	not significant
AML	NRP2	OID21081	0.105527	0.220568	not significant
AML	MVK	OID20459	0.335091	0.221035	not significant
AML	RTN4R	OID21424	0.114354	0.221148	not significant
AML	GP2	OID20090	0.356342	0.22175	not significant
AML	TJAP1	OID21477	0.347399	0.221838	not significant
AML	CCL19	OID21030	0.251512	0.223215	not significant
AML	ISM1	OID20538	-0.14927	0.224609	not significant
AML	GLT8D2	OID20825	0.110409	0.225797	not significant
AML	RABEPK	OID21163	0.215622	0.225797	not significant
AML	MPHOSPH8	OID20092	0.31592	0.22843	not significant
AML	STX8	OID20531	0.236032	0.22843	not significant
AML	TDRKH	OID20875	0.347877	0.22843	not significant
AML	CDH3	OID21008	0.132676	0.22843	not significant
AML	PECAM1	OID21131	0.156092	0.22843	not significant
AML	MUC16	OID21378	-0.467892	0.22843	not significant
AML	PLPBP	OID20144	-0.307122	0.228853	not significant
AML	TPMT	OID21270	-0.233647	0.228882	not significant
AML	DGKZ	OID20466	0.140273	0.229618	not significant
AML	ERP44	OID21338	-0.104545	0.230273	not significant
AML	SCG2	OID21400	-0.104489	0.23239	not significant
AML	GLOD4	OID20710	-0.15995	0.2325	not significant
AML	VPS53	OID21281	-0.293695	0.233127	not significant
AML	S100A4	OID21519	-0.266633	0.235422	not significant
AML	MITD1	OID20959	-0.380044	0.236129	not significant
AML	PPM1A	OID21184	0.167897	0.237372	not significant
AML	CASP3	OID20305	-0.329686	0.237766	not significant
AML	NFASC	OID20634	-0.0930778	0.237766	not significant
AML	BAMBI	OID21267	0.0870641	0.241795	not significant
AML	TP53INP1	OID20120	0.0824259	0.242987	not significant
AML	FLI1	OID21239	-0.449387	0.245448	not significant
AML	ENAH	OID20497	0.166858	0.246037	not significant
AML	SFTPA2	OID21218	-0.106313	0.246174	not significant
AML	KIR3DL1	OID21185	0.289346	0.247035	not significant
AML	QDPR	OID20174	-0.170921	0.251604	not significant
AML	SULT2A1	OID20508	0.224463	0.251604	not significant
AML	NSFL1C	OID21022	-0.31198	0.251604	not significant
AML	COL1A1	OID20335	-0.0702869	0.251766	not significant
AML	ADA2	OID20394	0.160614	0.251766	not significant
AML	TGM2	OID20141	-0.219644	0.252679	not significant
AML	CNST	OID20127	-0.45702	0.252851	not significant
AML	SCGB3A2	OID20723	-0.182749	0.253273	not significant
AML	PROK1	OID20543	0.24021	0.25423	not significant
AML	CCL21	OID20686	-0.11455	0.255249	not significant
AML	PEBP1	OID21087	-0.239949	0.255747	not significant
AML	HPGDS	OID21266	-0.165624	0.256137	not significant
AML	MNDA	OID20156	-0.450616	0.258385	not significant
AML	FMR1	OID21233	0.11416	0.258729	not significant
AML	LYPD1	OID20821	0.217602	0.259627	not significant
AML	NTF3	OID20591	-0.118534	0.259828	not significant
AML	PNLIPRP2	OID20775	-0.682639	0.259905	not significant
AML	ITGB2	OID20315	-0.15175	0.260828	not significant
AML	SMAD1	OID21180	0.325277	0.261589	not significant
AML	VEGFD	OID20662	-0.0877312	0.261818	not significant
AML	IL22RA1	OID20449	-0.101696	0.262183	not significant
AML	TFF1	OID21154	-0.210717	0.262183	not significant
AML	HGS	OID21175	-0.305437	0.263356	not significant
AML	KCNIP4	OID20813	0.135951	0.264917	not significant
AML	PTPRF	OID20310	-0.0796097	0.265963	not significant
AML	SNX9	OID20135	-0.256243	0.266664	not significant
AML	DNAJA2	OID20627	-0.290684	0.266664	not significant
AML	CCL4	OID20695	0.229871	0.266736	not significant
AML	PRSS2	OID20364	0.178455	0.267157	not significant
AML	BRK1	OID20883	0.256322	0.267157	not significant
AML	LY9	OID20670	0.144262	0.268508	not significant
AML	RANGAP1	OID21203	-0.0813328	0.269741	not significant
AML	ANXA10	OID20886	-0.241497	0.271823	not significant
AML	CRX	OID20070	-0.143456	0.273973	not significant
AML	IFNG	OID20495	-0.407072	0.276964	not significant
AML	HBQ1	OID21433	-0.19808	0.279261	not significant
AML	FKBP5	OID20937	0.312152	0.285085	not significant
AML	SELE	OID20290	0.299151	0.285868	not significant
AML	CERT	OID20857	0.211162	0.286123	not significant
AML	PIGR	OID21102	0.105944	0.286787	not significant
AML	TFPI	OID20388	0.10319	0.290706	not significant
AML	CA5A	OID20075	0.269404	0.291606	not significant
AML	IL5	OID20472	0.208965	0.297909	not significant
AML	FABP9	OID20501	-0.1339	0.300836	not significant
AML	SIRT2	OID21375	-0.320314	0.30216	not significant
AML	EIF4B	OID21000	-0.247413	0.30255	not significant
AML	TDGF1	OID20816	0.354064	0.302945	not significant
AML	MIF	OID21073	-0.272191	0.302945	not significant
AML	FOXO3	OID21271	0.254226	0.302945	not significant
AML	IGFBPL1	OID20155	0.106312	0.306855	not significant
AML	ATP5IF1	OID20760	-0.394031	0.307051	not significant
AML	OSCAR	OID20776	0.190368	0.30823	not significant
AML	TBC1D17	OID20844	0.141312	0.308339	not significant
AML	CC2D1A	OID20958	0.33308	0.308339	not significant
AML	PDGFRB	OID20268	-0.0704457	0.312543	not significant
AML	CHL1	OID20366	-0.109065	0.312543	not significant
AML	CLSTN1	OID20874	0.0936289	0.313293	not significant
AML	HTRA2	OID21471	0.251569	0.314593	not significant
AML	IFNLR1	OID20506	0.114657	0.319684	not significant
AML	PRTN3	OID20329	0.403618	0.321842	not significant
AML	RILP	OID21436	-0.241109	0.322872	not significant
AML	TANK	OID20474	0.200889	0.325259	not significant
AML	NELL2	OID20706	-0.0969624	0.327248	not significant
AML	ECE1	OID20891	-0.0801757	0.327262	not significant
AML	IDS	OID20619	-0.0180083	0.32734	not significant
AML	LILRA2	OID21152	0.203324	0.327949	not significant
AML	CPB1	OID20289	-0.110854	0.328041	not significant
AML	VTA1	OID21016	-0.269134	0.330782	not significant
AML	RAB6B	OID20817	0.104617	0.332802	not significant
AML	PLA2G10	OID21002	-0.125129	0.333376	not significant
AML	VASN	OID20345	-0.0499745	0.334468	not significant
AML	CD46	OID20380	0.0801595	0.334468	not significant
AML	DNPH1	OID20744	-0.197313	0.335372	not significant
AML	GNLY	OID21132	0.208483	0.33572	not significant
AML	BLVRB	OID21141	-0.165973	0.339003	not significant
AML	IL1A	OID20488	0.135862	0.33934	not significant
AML	SEMA7A	OID20283	0.0863903	0.339663	not significant
AML	XPNPEP2	OID21508	-0.202105	0.340575	not significant
AML	NUDT5	OID21115	0.178597	0.345395	not significant
AML	GFAP	OID21247	-0.230163	0.347026	not significant
AML	HSPB6	OID21408	0.117375	0.348513	not significant
AML	CLPP	OID20910	0.335095	0.352065	not significant
AML	CD8A	OID21018	0.13577	0.352667	not significant
AML	PDCD5	OID21021	0.240568	0.353836	not significant
AML	KIRREL2	OID20873	0.0871814	0.355447	not significant
AML	RAB6A	OID20608	-0.14882	0.356597	not significant
AML	AKR1B1	OID21244	-0.19407	0.358686	not significant
AML	PRKCQ	OID20468	0.0871173	0.359867	not significant
AML	ADAM23	OID20651	-0.0908608	0.362121	not significant
AML	IMPA1	OID20907	-0.19798	0.362121	not significant
AML	SUMF2	OID21032	-0.173757	0.362607	not significant
AML	KIFBP	OID21320	-0.244013	0.366138	not significant
AML	HSPA1A	OID20718	0.272403	0.370499	not significant
AML	EPHA2	OID21342	0.110019	0.370967	not significant
AML	SLAMF8	OID21214	-0.157753	0.371749	not significant
AML	KDR	OID21497	-0.070547	0.373201	not significant
AML	METAP1D	OID20519	0.281162	0.374552	not significant
AML	MMP12	OID21439	-0.187285	0.375606	not significant
AML	AOC1	OID20452	-0.118657	0.378941	not significant
AML	ITGB5	OID21522	-0.223932	0.378941	not significant
AML	CHEK2	OID20054	0.0719607	0.379218	not significant
AML	SFTPA1	OID21165	0.12654	0.379404	not significant
AML	CD300LG	OID21130	-0.0755191	0.385432	not significant
AML	IL20RA	OID20422	-0.0670981	0.388236	not significant
AML	MEGF9	OID20285	-0.0382887	0.390318	not significant
AML	BIRC2	OID21217	0.159911	0.39183	not significant
AML	ACTN4	OID20435	0.070701	0.392299	not significant
AML	CSF2RA	OID20915	0.165762	0.392299	not significant
AML	WASF1	OID20091	-0.250021	0.395527	not significant
AML	PRKAB1	OID20444	0.137867	0.395527	not significant
AML	EPHA10	OID20840	0.180665	0.395527	not significant
AML	DKK1	OID21066	-0.243947	0.396667	not significant
AML	DSG2	OID21113	0.113499	0.400149	not significant
AML	NTF4	OID21208	-0.0557598	0.400914	not significant
AML	SPINK5	OID21148	-0.0701193	0.401761	not significant
AML	KLRB1	OID20629	-0.08241	0.402461	not significant
AML	HPCAL1	OID20615	-0.203789	0.402949	not significant
AML	TPT1	OID20476	0.163168	0.40817	not significant
AML	MRPL46	OID20858	0.0912287	0.410113	not significant
AML	SESTD1	OID20790	-0.133204	0.410419	not significant
AML	KRT14	OID20800	0.0840832	0.410504	not significant
AML	CTRB1	OID21150	-0.0863775	0.410792	not significant
AML	SPINT2	OID20720	-0.110835	0.415371	not significant
AML	PON2	OID20088	0.0656618	0.416722	not significant
AML	HEBP1	OID20063	0.120423	0.416722	not significant
AML	PRDX3	OID20483	0.233983	0.417333	not significant
AML	DNAJB1	OID21363	-0.281186	0.417695	not significant
AML	CD63	OID20988	0.148166	0.421296	not significant
AML	NRTN	OID20465	0.0805224	0.421495	not significant
AML	SSC4D	OID20182	-0.248534	0.42154	not significant
AML	SCG3	OID20728	0.0818099	0.425746	not significant
AML	TREML2	OID21120	0.133366	0.425746	not significant
AML	GFRA2	OID21330	0.0506146	0.425746	not significant
AML	KRT18	OID21296	-0.204855	0.425746	not significant
AML	NFATC1	OID20545	-0.213125	0.426437	not significant
AML	CHGB	OID21038	-0.0877916	0.42964	not significant
AML	FOLR3	OID21485	0.263468	0.430546	not significant
AML	NRCAM	OID20229	-0.0746144	0.43195	not significant
AML	CPA1	OID20280	-0.10037	0.434737	not significant
AML	PBLD	OID20839	-0.124407	0.434849	not significant
AML	SPINT1	OID21109	0.0976434	0.435157	not significant
AML	DKK3	OID20264	-0.0682646	0.435811	not significant
AML	GLRX	OID20195	0.144198	0.439396	not significant
AML	VSIR	OID20131	-0.170662	0.44052	not significant
AML	HSP90B1	OID20829	-0.06869	0.444058	not significant
AML	DRG2	OID21335	-0.147084	0.444773	not significant
AML	RGS8	OID20454	0.149501	0.445895	not significant
AML	SIRT5	OID20820	-0.0679889	0.446346	not significant
AML	MAP4K5	OID20899	-0.281448	0.446618	not significant
AML	BCAM	OID21076	0.0530463	0.448305	not significant
AML	FGF19	OID20715	0.110286	0.450663	not significant
AML	FABP5	OID21043	0.150197	0.450862	not significant
AML	CPPED1	OID21053	0.16583	0.451293	not significant
AML	SUGT1	OID21229	-0.206996	0.451293	not significant
AML	MAPT	OID20830	-0.10931	0.456859	not significant
AML	PCDH1	OID20614	0.0438358	0.458388	not significant
AML	SERPINB5	OID20064	0.0826475	0.458796	not significant
AML	SPINK4	OID20509	-0.12434	0.460162	not significant
AML	DBI	OID21143	-0.183412	0.463242	not significant
AML	CPVL	OID21435	-0.074114	0.466826	not significant
AML	PRL	OID21033	0.142944	0.46897	not significant
AML	AGXT	OID20139	0.182603	0.469866	not significant
AML	SMPD1	OID21028	-0.0670509	0.472076	not significant
AML	CCL24	OID20772	-0.143504	0.476516	not significant
AML	CCL16	OID20334	-0.0901436	0.477815	not significant
AML	TRIM5	OID20526	0.140963	0.480434	not significant
AML	HARS1	OID21086	-0.191255	0.480434	not significant
AML	TSLP	OID20056	0.0891771	0.482107	not significant
AML	RUVBL1	OID21211	0.141594	0.482107	not significant
AML	LILRA5	OID20209	-0.168328	0.485166	not significant
AML	GCG	OID21263	-0.216568	0.486844	not significant
AML	PPP1R12A	OID21475	-0.290206	0.48936	not significant
AML	WAS	OID20479	-0.138604	0.491705	not significant
AML	DUSP3	OID20827	-0.170021	0.493093	not significant
AML	AKR1C4	OID20062	0.0855831	0.493483	not significant
AML	WNT9A	OID20460	0.0597573	0.493483	not significant
AML	FXYD5	OID20463	-0.129851	0.493483	not significant
AML	AXIN1	OID20582	-0.204997	0.493483	not significant
AML	IFNGR2	OID20941	-0.0883399	0.493483	not significant
AML	USO1	OID21367	-0.20606	0.493483	not significant
AML	CELA3A	OID20298	-0.125641	0.494399	not significant
AML	CGREF1	OID20152	0.0953556	0.494699	not significant
AML	RSPO3	OID21415	-0.0672754	0.495057	not significant
AML	GH1	OID20220	0.204421	0.499924	not significant
AML	LAP3	OID20436	0.0884248	0.499924	not significant
AML	DTX3	OID21349	0.0752494	0.499924	not significant
AML	SNAP29	OID21506	-0.287182	0.502705	not significant
AML	GHRL	OID20175	-0.146511	0.506751	not significant
AML	STC2	OID21157	0.0470177	0.50772	not significant
AML	P4HB	OID21509	-0.115151	0.508028	not significant
AML	PPME1	OID21347	-0.143107	0.508647	not significant
AML	GGA1	OID20838	0.1215	0.510328	not significant
AML	COMT	OID20086	-0.174043	0.51484	not significant
AML	ENPP7	OID20689	-0.143129	0.51484	not significant
AML	IGFBP1	OID20246	0.16417	0.515054	not significant
AML	LAMP3	OID20638	0.106536	0.516297	not significant
AML	CCN4	OID21444	0.0833657	0.517863	not significant
AML	PNPT1	OID20445	0.188911	0.519626	not significant
AML	ADCYAP1R1	OID21188	0.0418096	0.519626	not significant
AML	FXN	OID21442	-0.188958	0.519626	not significant
AML	FCRL5	OID21111	0.101464	0.521388	not significant
AML	ITGB7	OID21393	0.112681	0.524021	not significant
AML	NPTX1	OID21074	-0.0980475	0.535576	not significant
AML	IL11	OID20455	0.152578	0.537185	not significant
AML	BTN3A2	OID20540	0.0818249	0.539254	not significant
AML	TCL1B	OID20058	0.0885241	0.545749	not significant
AML	NGF	OID20920	-0.0200864	0.546292	not significant
AML	VWF	OID20256	0.131859	0.55204	not significant
AML	WFIKKN1	OID20939	-0.0660396	0.552524	not significant
AML	TGFBR3	OID20255	-0.0405713	0.554055	not significant
AML	SERPINB1	OID21088	0.162688	0.554055	not significant
AML	APOH	OID21072	0.0515125	0.554599	not significant
AML	TNFAIP8	OID20433	0.0792494	0.554966	not significant
AML	ENTPD5	OID20104	0.0349042	0.557881	not significant
AML	NXPH1	OID20849	0.0515684	0.557881	not significant
AML	DPEP2	OID21305	0.0590415	0.557881	not significant
AML	SOST	OID20204	0.0617876	0.563638	not significant
AML	GAS6	OID20318	0.0579411	0.56523	not significant
AML	CDHR1	OID20808	-0.0774108	0.56556	not significant
AML	INPP1	OID21345	-0.123906	0.567016	not significant
AML	MDK	OID21489	0.117901	0.571385	not significant
AML	PTH1R	OID20571	-0.0405061	0.575428	not significant
AML	CXCL14	OID20458	-0.0961327	0.579053	not significant
AML	ARSB	OID21331	0.142492	0.586629	not significant
AML	LGALS8	OID21041	0.136246	0.586805	not significant
AML	PTN	OID20083	0.10577	0.587	not significant
AML	CTSH	OID20113	0.0897776	0.587	not significant
AML	MCFD2	OID20171	0.0822721	0.587	not significant
AML	PAM	OID20291	-0.0443812	0.587	not significant
AML	GALNT3	OID20471	0.068617	0.587	not significant
AML	LGALS7_LGALS7B	OID21406	0.061911	0.587	not significant
AML	CD300E	OID21418	0.188308	0.587	not significant
AML	MIA	OID21531	-0.0658563	0.587	not significant
AML	AREG	OID21357	0.0959991	0.593556	not significant
AML	CCT5	OID21200	-0.0806664	0.597962	not significant
AML	TIA1	OID20068	-0.240214	0.599317	not significant
AML	WIF1	OID21464	0.0763783	0.599317	not significant
AML	YTHDF3	OID20478	0.163807	0.602475	not significant
AML	FGFR2	OID21478	-0.0349561	0.609762	not significant
AML	CXADR	OID20561	-0.0621147	0.611134	not significant
AML	RAB37	OID20425	0.122881	0.612253	not significant
AML	GYS1	OID20097	0.200358	0.617042	not significant
AML	RWDD1	OID21015	-0.131268	0.617363	not significant
AML	TNC	OID20359	0.0843519	0.617639	not significant
AML	TNFRSF13C	OID20480	-0.0707476	0.6187	not significant
AML	LAMP2	OID21035	-0.0297178	0.6187	not significant
AML	ADAM22	OID21001	-0.0558429	0.622032	not significant
AML	INHBC	OID21093	0.0508237	0.622911	not significant
AML	HCLS1	OID20648	0.118867	0.626367	not significant
AML	SMARCA2	OID20796	0.0849533	0.626971	not significant
AML	DPEP1	OID20897	-0.0663992	0.62936	not significant
AML	DARS1	OID20903	-0.118474	0.62936	not significant
AML	SFRP1	OID20984	-0.0714293	0.62936	not significant
AML	STAMBP	OID20955	0.112215	0.62936	not significant
AML	STIP1	OID21077	-0.140951	0.62936	not significant
AML	GSTA3	OID21242	-0.0982774	0.63268	not significant
AML	PPY	OID21516	0.143693	0.63268	not significant
AML	LEP	OID20187	-0.11997	0.642102	not significant
AML	THBS4	OID20368	-0.0705849	0.642102	not significant
AML	TBCC	OID20942	-0.126838	0.646536	not significant
AML	ACP5	OID20314	0.0420214	0.647308	not significant
AML	IL4	OID20426	-0.0816058	0.652967	not significant
AML	CALCOCO1	OID21387	-0.148254	0.654216	not significant
AML	ESAM	OID20270	-0.0414738	0.654738	not significant
AML	MMP10	OID20687	0.0508329	0.654738	not significant
AML	LYN	OID21350	-0.110155	0.657614	not significant
AML	IGFBP6	OID20413	0.0378194	0.65846	not significant
AML	MAX	OID20877	-0.155834	0.666899	not significant
AML	ARG1	OID21445	0.0701338	0.670088	not significant
AML	CLEC5A	OID20165	0.135061	0.67097	not significant
AML	BAG3	OID20972	-0.0627635	0.67325	not significant
AML	ITGB1BP1	OID21268	0.0532403	0.67325	not significant
AML	YES1	OID21348	-0.167322	0.675407	not significant
AML	NEFL	OID20871	-0.0763153	0.678039	not significant
AML	PLA2G1B	OID20252	0.0408902	0.6821	not significant
AML	SEZ6L	OID21488	0.0502002	0.683205	not significant
AML	CASP2	OID20555	-0.0886381	0.685684	not significant
AML	NCAM1	OID20354	-0.0545793	0.687401	not significant
AML	ADAMTS15	OID21275	0.0455773	0.687913	not significant
AML	NECTIN4	OID21490	-0.0549071	0.687913	not significant
AML	ANGPTL1	OID20211	0.0393361	0.690846	not significant
AML	CASP8	OID21414	0.10464	0.690846	not significant
AML	SMOC2	OID20730	-0.0452434	0.692496	not significant
AML	KYAT1	OID20232	-0.0931446	0.693178	not significant
AML	DCTN6	OID20879	0.103857	0.693178	not significant
AML	METAP1	OID20815	0.0237502	0.693178	not significant
AML	APRT	OID20927	0.0791036	0.693178	not significant
AML	MMP3	OID21083	0.0705434	0.693178	not significant
AML	PTPRS	OID20306	-0.0411819	0.69552	not significant
AML	CCN3	OID20299	-0.0490084	0.702727	not significant
AML	SNCG	OID20971	0.0916098	0.702909	not significant
AML	PSMG3	OID20549	0.0654755	0.704586	not significant
AML	FAS	OID20316	0.0303713	0.705457	not significant
AML	DNAJB8	OID20093	0.0473508	0.711197	not significant
AML	PI3	OID20326	0.0536866	0.715023	not significant
AML	OMD	OID20725	-0.0431248	0.715023	not significant
AML	CRISP2	OID21456	0.0659218	0.715023	not significant
AML	KAZALD1	OID21339	-0.0420748	0.717309	not significant
AML	GH2	OID21168	0.11872	0.724623	not significant
AML	SPON1	OID20759	-0.04775	0.725752	not significant
AML	F11R	OID21151	-0.0863334	0.729357	not significant
AML	SCARB1	OID20805	0.0475548	0.730454	not significant
AML	STXBP3	OID21240	0.0579501	0.730582	not significant
AML	VSTM2L	OID20067	0.0407344	0.730919	not significant
AML	SERPINA12	OID20219	0.109208	0.730919	not significant
AML	GNE	OID21231	0.0677722	0.730919	not significant
AML	MPI	OID21288	-0.103625	0.731046	not significant
AML	GSAP	OID21173	-0.0443875	0.735845	not significant
AML	SCARF1	OID20297	-0.0610488	0.736843	not significant
AML	ADH4	OID20117	0.0885389	0.737293	not significant
AML	IL18RAP	OID20900	-0.134428	0.737559	not significant
AML	MAP3K5	OID21253	0.114646	0.737825	not significant
AML	DUOX2	OID20059	0.0661141	0.739055	not significant
AML	LHPP	OID20749	-0.0774942	0.739055	not significant
AML	EBAG9	OID20918	0.121287	0.739055	not significant
AML	FABP1	OID20778	-0.0960844	0.740858	not significant
AML	LY6D	OID20708	0.0344802	0.74228	not significant
AML	PDGFRA	OID20133	0.032869	0.744104	not significant
AML	PSRC1	OID21169	-0.0614001	0.746996	not significant
AML	CD2AP	OID20177	0.078332	0.748328	not significant
AML	ROBO1	OID20734	-0.0372091	0.748328	not significant
AML	MAVS	OID21204	0.0926184	0.749031	not significant
AML	IL17C	OID20477	0.0650757	0.753891	not significant
AML	ALDH1A1	OID21128	-0.0605235	0.753891	not significant
AML	ENO1	OID21037	0.0817094	0.754205	not significant
AML	ARHGAP1	OID21202	0.0371403	0.754205	not significant
AML	CES1	OID20244	-0.0633982	0.755336	not significant
AML	CNPY2	OID20069	0.051329	0.755484	not significant
AML	WFDC2	OID21505	0.0495359	0.757794	not significant
AML	CORO1A	OID20286	-0.112885	0.759196	not significant
AML	LXN	OID21003	-0.0450643	0.75948	not significant
AML	PSMD9	OID21304	0.0581361	0.75959	not significant
AML	CA12	OID21344	0.0486301	0.759624	not significant
AML	SLC39A5	OID20539	0.0556054	0.765261	not significant
AML	CDH15	OID21005	-0.0524298	0.770352	not significant
AML	CIAPIN1	OID21501	-0.0726209	0.771477	not significant
AML	CXCL10	OID20697	-0.0551253	0.772081	not significant
AML	SIGLEC15	OID20812	0.0399125	0.772081	not significant
AML	ATP5PO	OID20811	0.0261419	0.772646	not significant
AML	CLC	OID20126	0.109015	0.7728	not significant
AML	CRTAM	OID20914	0.0440594	0.7728	not significant
AML	ANPEP	OID20350	-0.0239397	0.774396	not significant
AML	F2R	OID20691	0.06658	0.777771	not significant
AML	IGF1R	OID21274	0.0236422	0.777771	not significant
AML	IL1RL2	OID20487	-0.0291766	0.782077	not significant
AML	IFNL1	OID20795	0.0468656	0.785304	not significant
AML	COX5B	OID21297	0.0837738	0.786331	not significant
AML	HAO1	OID21395	0.100854	0.786331	not significant
AML	CXCL9	OID20675	-0.0591274	0.789228	not significant
AML	CRHR1	OID20055	0.0569739	0.796571	not significant
AML	CCL26	OID20546	-0.0575378	0.797741	not significant
AML	REN	OID20201	0.0494952	0.798217	not significant
AML	CHAC2	OID21230	-0.051662	0.798304	not significant
AML	FGF2	OID20503	0.0564693	0.80473	not significant
AML	SCGB1A1	OID20688	0.0339141	0.807513	not significant
AML	LSM1	OID21210	-0.0344859	0.807513	not significant
AML	SCP2	OID21161	0.0448178	0.809196	not significant
AML	PADI2	OID20467	0.0362183	0.80961	not significant
AML	AMN	OID20492	0.0368595	0.80961	not significant
AML	OGN	OID21123	0.0393676	0.810832	not significant
AML	LPO	OID20963	-0.0405203	0.816539	not significant
AML	CD207	OID21298	-0.0537964	0.817435	not significant
AML	CD99L2	OID21122	-0.0207512	0.820329	not significant
AML	GBP4	OID20845	0.0296115	0.821844	not significant
AML	NUB1	OID20510	-0.0642215	0.831167	not significant
AML	CXCL17	OID20622	-0.0340256	0.83149	not significant
AML	ARSA	OID21138	0.0298007	0.83149	not significant
AML	DECR1	OID20579	-0.0802733	0.836639	not significant
AML	MED18	OID21236	-0.0545042	0.841903	not significant
AML	EPHX2	OID20119	0.0315686	0.847774	not significant
AML	COPE	OID20797	0.0182515	0.847774	not significant
AML	MTPN	OID20080	-0.0200344	0.848389	not significant
AML	CD109	OID21108	-0.0190018	0.848389	not significant
AML	CPE	OID21392	0.0169039	0.852092	not significant
AML	FCER2	OID21133	-0.0267617	0.859544	not significant
AML	SORD	OID21453	0.0434673	0.862001	not significant
AML	S100A16	OID20878	-0.0352096	0.862371	not significant
AML	NPPC	OID20568	-0.0263966	0.863705	not significant
AML	ST3GAL1	OID21322	0.0202098	0.864262	not significant
AML	ANG	OID20403	0.0143968	0.865275	not significant
AML	IL2RB	OID20450	-0.011527	0.867082	not significant
AML	TSPAN1	OID20078	-0.0271765	0.867443	not significant
AML	TNR	OID20957	0.0277173	0.868028	not significant
AML	MMP7	OID20087	0.015215	0.869446	not significant
AML	TXNDC5	OID21012	0.0449612	0.877309	not significant
AML	HAVCR1	OID21422	0.0301635	0.881167	not significant
AML	PLA2G7	OID21105	-0.0146788	0.88497	not significant
AML	PSMA1	OID21221	0.0175511	0.88775	not significant
AML	REG3A	OID20258	0.0281322	0.889189	not significant
AML	REG1B	OID20266	-0.0223769	0.889189	not significant
AML	S100P	OID20103	-0.0388351	0.892351	not significant
AML	TNFRSF19	OID21446	0.0227631	0.892351	not significant
AML	WFDC12	OID21462	-0.0271598	0.892351	not significant
AML	KLK4	OID21391	-0.0303824	0.897382	not significant
AML	AKT1S1	OID20895	0.0326215	0.899172	not significant
AML	MYOC	OID21121	0.0162805	0.900597	not significant
AML	KLK14	OID21407	0.015816	0.904292	not significant
AML	KRT5	OID20860	0.0172973	0.910582	not significant
AML	ADAM8	OID21039	-0.0237356	0.910582	not significant
AML	RARRES2	OID20373	0.021128	0.911818	not significant
AML	PAPPA	OID20421	0.0351412	0.912385	not significant
AML	FBP1	OID20227	-0.0306229	0.915145	not significant
AML	FST	OID20770	0.0117337	0.91714	not significant
AML	PAK4	OID20819	-0.0216284	0.91714	not significant
AML	DDAH1	OID21299	-0.0224453	0.91714	not significant
AML	CCL27	OID20121	-0.0193529	0.920899	not significant
AML	FES	OID21207	-0.015817	0.920902	not significant
AML	SERPINB6	OID21023	0.0192048	0.924751	not significant
AML	ICA1	OID20484	0.0280304	0.93145	not significant
AML	FKBP7	OID20846	-0.0139812	0.93145	not significant
AML	CDC37	OID21470	-0.0300576	0.93145	not significant
AML	PTPRM	OID20598	-0.00693294	0.932355	not significant
AML	SIAE	OID21503	-0.0204222	0.932355	not significant
AML	NCLN	OID20448	0.00855993	0.934351	not significant
AML	IL20	OID20453	-0.00666817	0.93512	not significant
AML	ALDH3A1	OID20512	0.0212211	0.937234	not significant
AML	DRAXIN	OID20917	-0.0147358	0.937234	not significant
AML	DLK1	OID20295	0.0120641	0.944252	not significant
AML	IL17D	OID20481	-0.00870091	0.944252	not significant
AML	FCRL2	OID20639	0.0103026	0.944252	not significant
AML	DCXR	OID21480	0.0156693	0.944252	not significant
AML	INPPL1	OID21314	-0.0243958	0.944688	not significant
AML	GFOD2	OID21216	-0.0241252	0.946282	not significant
AML	NCS1	OID21458	0.00966774	0.947669	not significant
AML	CCN5	OID21068	0.0102305	0.949375	not significant
AML	USP8	OID20110	0.0274516	0.954102	not significant
AML	CHRDL1	OID20771	-0.00825952	0.954102	not significant
AML	AIFM1	OID21287	0.0285941	0.954102	not significant
AML	CD40	OID20724	0.0143604	0.954791	not significant
AML	SORCS2	OID21262	-0.00678299	0.954791	not significant
AML	PSPN	OID20511	0.0202379	0.956623	not significant
AML	FCRL6	OID20529	-0.0103872	0.957074	not significant
AML	CTSO	OID20660	-0.00516005	0.957074	not significant
AML	DEFB4A_DEFB4B	OID21373	-0.0221566	0.957074	not significant
AML	VEGFA	OID20650	-0.00925417	0.957862	not significant
AML	MZT1	OID21186	0.00926994	0.959406	not significant
AML	NCF2	OID20567	-0.022263	0.960345	not significant
AML	BMP6	OID20111	-0.00618098	0.961766	not significant
AML	TNFRSF12A	OID21482	-0.00748673	0.961766	not significant
AML	CCL20	OID20671	0.0109319	0.96374	not significant
AML	IDUA	OID21468	-0.00488639	0.96374	not significant
AML	GUSB	OID20296	-0.00628314	0.965829	not significant
AML	ART3	OID20346	0.00427729	0.965829	not significant
AML	EIF5A	OID20423	0.00216571	0.965988	not significant
AML	IKZF2	OID21213	0.00681658	0.965988	not significant
AML	OPTC	OID21362	-0.00566568	0.966109	not significant
AML	OBP2B	OID20980	-0.00681679	0.967036	not significant
AML	HK2	OID20065	0.00279058	0.970435	not significant
AML	ERBIN	OID21323	0.0138741	0.970435	not significant
AML	ACAA1	OID21269	-0.010998	0.974021	not significant
AML	PTGDS	OID20408	-0.00235276	0.979429	not significant
AML	PKLR	OID20682	-0.00520897	0.98153	not significant
AML	GDNF	OID20861	0.00240081	0.98153	not significant
AML	IL2	OID20419	-0.00176648	0.984635	not significant
AML	IVD	OID20833	0.00188155	0.985189	not significant
AML	APLP1	OID20164	-0.0030695	0.987666	not significant
AML	CST6	OID20293	0.00176418	0.987666	not significant
AML	GGT5	OID20909	-0.000912121	0.987666	not significant
AML	LAIR2	OID20965	0.00495214	0.987666	not significant
AML	IL6ST	OID20147	0.000493963	0.989738	not significant
AML	DCTN1	OID21399	-0.00239767	0.989738	not significant
AML	ACOX1	OID20124	-0.00153356	0.990513	not significant
Colorectal	PRDX5	OID20644	0.911694	5.87586e-38	significant up
Colorectal	FKBP1B	OID20618	1.5129	1.92363e-33	significant up
Colorectal	PRDX6	OID21404	0.504279	1.1936e-31	significant up
Colorectal	BID	OID20517	0.878341	1.02584e-26	significant up
Colorectal	TGM2	OID20141	-0.743944	3.44403e-26	significant down
Colorectal	NUDT2	OID21308	0.597604	2.02458e-23	significant up
Colorectal	LAT	OID20640	0.903365	2.05249e-23	significant up
Colorectal	MFGE8	OID21134	-0.446517	3.40455e-23	significant down
Colorectal	GLO1	OID20107	-0.691128	7.17867e-23	significant down
Colorectal	MANF	OID20707	1.05549	8.62874e-23	significant up
Colorectal	ABHD14B	OID20921	0.712378	9.14237e-23	significant up
Colorectal	DARS1	OID20903	0.790002	1.89715e-22	significant up
Colorectal	HSPB1	OID20230	0.459867	1.523e-21	significant up
Colorectal	CDKN2D	OID21295	0.801751	5.37933e-21	significant up
Colorectal	ADAMTS15	OID21275	-0.500072	5.76232e-21	significant down
Colorectal	DAPP1	OID20524	1.02975	6.09185e-20	significant up
Colorectal	DAB2	OID21428	1.1675	6.09185e-20	significant up
Colorectal	NT5C3A	OID20553	0.921599	6.66909e-20	significant up
Colorectal	THOP1	OID20194	-0.397575	8.83023e-20	significant down
Colorectal	APRT	OID20927	0.4256	2.78334e-19	significant up
Colorectal	BMP4	OID20994	0.409845	5.64716e-19	significant up
Colorectal	SF3B4	OID21278	0.931701	6.40182e-19	significant up
Colorectal	PDLIM7	OID20729	1.10378	3.44792e-18	significant up
Colorectal	KLK13	OID21291	-0.454827	4.62951e-18	significant down
Colorectal	KIFBP	OID21320	0.708164	5.51129e-18	significant up
Colorectal	PMVK	OID20850	0.724293	5.70683e-18	significant up
Colorectal	INPP1	OID21345	0.51384	6.76555e-18	significant up
Colorectal	ANXA11	OID20583	0.532155	7.65014e-18	significant up
Colorectal	HMBS	OID21385	-0.622786	9.45024e-18	significant down
Colorectal	EDIL3	OID20081	-0.319564	1.01181e-17	significant down
Colorectal	SPINT1	OID21109	-0.322177	1.81087e-17	significant down
Colorectal	AHSP	OID21078	-0.88095	5.60939e-17	significant down
Colorectal	EZR	OID21017	-0.268703	7.52398e-17	significant down
Colorectal	CA13	OID20225	0.838965	8.85692e-17	significant up
Colorectal	SEZ6L2	OID21289	-0.241986	1.24813e-16	significant down
Colorectal	CASP8	OID21414	0.651173	1.39273e-16	significant up
Colorectal	CHMP1A	OID20930	0.646616	1.4438e-16	significant up
Colorectal	MPI	OID21288	0.865547	1.49241e-16	significant up
Colorectal	PSMD9	OID21304	-0.452652	1.51344e-16	significant down
Colorectal	SULT1A1	OID21031	1.01254	2.23062e-16	significant up
Colorectal	RHOC	OID20950	0.964348	8.08623e-16	significant up
Colorectal	CA1	OID20409	-0.618751	1.00022e-15	significant down
Colorectal	ACP5	OID20314	-0.302773	1.36817e-15	significant down
Colorectal	HPCAL1	OID20615	0.576107	1.37978e-15	significant up
Colorectal	CLIP2	OID20559	0.933358	1.46814e-15	significant up
Colorectal	LYN	OID21350	0.763202	1.46814e-15	significant up
Colorectal	ARG1	OID21445	-0.487591	1.80588e-15	significant down
Colorectal	MATN3	OID20979	-0.327259	2.60394e-15	significant down
Colorectal	PKLR	OID20682	-0.561793	3.3923e-15	significant down
Colorectal	ITGB1BP2	OID20112	0.856306	4.73791e-15	significant up
Colorectal	GNE	OID21231	0.566106	4.83257e-15	significant up
Colorectal	PPIB	OID20331	0.76443	5.0922e-15	significant up
Colorectal	PRTFDC1	OID20867	0.844403	8.29584e-15	significant up
Colorectal	GMPR	OID20641	0.425381	8.7886e-15	significant up
Colorectal	TYMP	OID20234	0.518415	1.24486e-14	significant up
Colorectal	FOLR1	OID21529	-0.297882	1.26905e-14	significant down
Colorectal	FADD	OID20151	0.672287	1.44497e-14	significant up
Colorectal	HMOX1	OID20217	-0.471818	1.69878e-14	significant down
Colorectal	CD40LG	OID20616	0.674677	1.73619e-14	significant up
Colorectal	WFDC2	OID21505	-0.44648	2.1571e-14	significant down
Colorectal	HBQ1	OID21433	-0.433268	2.32337e-14	significant down
Colorectal	PTPN6	OID20717	0.588589	2.93055e-14	significant up
Colorectal	VTCN1	OID21164	-0.302551	3.97744e-14	significant down
Colorectal	GP6	OID21091	0.661961	6.1376e-14	significant up
Colorectal	MESD	OID21099	1.01891	6.77168e-14	significant up
Colorectal	DBNL	OID20681	0.738923	8.00804e-14	significant up
Colorectal	IL15	OID20562	-0.242315	8.31466e-14	significant down
Colorectal	BLVRB	OID21141	-0.443567	8.53298e-14	significant down
Colorectal	CCL5	OID20412	0.724001	9.22912e-14	significant up
Colorectal	MEGF9	OID20285	-0.19306	1.29662e-13	significant down
Colorectal	IMPA1	OID20907	0.523831	1.9394e-13	significant up
Colorectal	MAX	OID20877	0.859085	2.28437e-13	significant up
Colorectal	CD69	OID20206	0.668645	3.33515e-13	significant up
Colorectal	DDR1	OID21009	-0.202857	6.23288e-13	significant down
Colorectal	CNPY4	OID21317	0.600964	6.23288e-13	significant up
Colorectal	SIRT2	OID21375	0.756628	6.7416e-13	significant up
Colorectal	CXCL3	OID20788	0.636407	7.08084e-13	significant up
Colorectal	TBCB	OID20993	0.725885	7.08084e-13	significant up
Colorectal	TINAGL1	OID20180	-0.196463	8.50326e-13	significant down
Colorectal	CA3	OID20271	-0.422658	1.69922e-12	significant down
Colorectal	SRC	OID21521	0.871426	2.7306e-12	significant up
Colorectal	CRADD	OID20923	0.595698	4.80076e-12	significant up
Colorectal	VASH1	OID20516	0.64181	6.3577e-12	significant up
Colorectal	MGMT	OID20588	0.756488	8.3915e-12	significant up
Colorectal	MMP12	OID21439	0.556168	1.37922e-11	significant up
Colorectal	FHIT	OID20872	0.568047	1.61755e-11	significant up
Colorectal	LGALS4	OID20748	0.422289	2.53591e-11	significant up
Colorectal	TBC1D23	OID21286	0.678414	2.7892e-11	significant up
Colorectal	HARS1	OID21086	0.6024	2.88228e-11	significant up
Colorectal	TACC3	OID21285	0.83371	3.02249e-11	significant up
Colorectal	DSG2	OID21113	-0.198997	3.39597e-11	significant down
Colorectal	PAEP	OID20925	-0.696792	3.48663e-11	significant down
Colorectal	USO1	OID21367	0.614945	5.05465e-11	significant up
Colorectal	NMNAT1	OID20913	-0.579464	5.44597e-11	significant down
Colorectal	IL12B	OID20666	0.408376	6.13628e-11	significant up
Colorectal	IL1R2	OID20757	-0.150321	6.73805e-11	significant down
Colorectal	PRKAR1A	OID20146	0.666039	7.95045e-11	significant up
Colorectal	ANXA3	OID21036	0.522265	8.49892e-11	significant up
Colorectal	MGLL	OID20711	0.524801	1.27879e-10	significant up
Colorectal	HGS	OID21175	0.645076	1.32412e-10	significant up
Colorectal	AHCY	OID20199	0.498017	1.42937e-10	significant up
Colorectal	ERBB3	OID20705	-0.144766	2.05058e-10	significant down
Colorectal	GRAP2	OID20192	0.880745	2.43505e-10	significant up
Colorectal	LPL	OID20188	-0.327347	3.26503e-10	significant down
Colorectal	SPOCK1	OID20924	-0.172054	3.28678e-10	significant down
Colorectal	CES1	OID20244	-0.478312	3.82307e-10	significant down
Colorectal	TRAF2	OID20507	-0.416815	3.82627e-10	significant down
Colorectal	IRAK4	OID20577	0.682001	4.07593e-10	significant up
Colorectal	PTS	OID20847	-0.463757	4.21044e-10	significant down
Colorectal	TFRC	OID20369	0.332212	4.41749e-10	significant up
Colorectal	EBAG9	OID20918	0.687939	5.04535e-10	significant up
Colorectal	FCN2	OID20382	-0.300095	5.29652e-10	significant down
Colorectal	FXN	OID21442	0.614032	5.29652e-10	significant up
Colorectal	NADK	OID20178	-0.391954	5.64642e-10	significant down
Colorectal	TIA1	OID20068	0.891931	6.23872e-10	significant up
Colorectal	EIF4G1	OID20625	0.657713	6.44428e-10	significant up
Colorectal	CDC37	OID21470	0.610301	6.64616e-10	significant up
Colorectal	LAMP2	OID21035	-0.137351	8.2991e-10	significant down
Colorectal	STK24	OID20837	0.418463	9.702e-10	significant up
Colorectal	MED18	OID21236	0.494553	1.04727e-09	significant up
Colorectal	CERT	OID20857	0.431438	1.10641e-09	significant up
Colorectal	PVALB	OID21420	0.62616	1.10641e-09	significant up
Colorectal	EIF4B	OID21000	0.426348	1.16344e-09	significant up
Colorectal	PVR	OID21011	-0.241473	1.20606e-09	significant down
Colorectal	RBKS	OID20986	-0.318748	1.21809e-09	significant down
Colorectal	STAT5B	OID21277	0.887261	1.29641e-09	significant up
Colorectal	PLA2G4A	OID20685	0.578671	1.33626e-09	significant up
Colorectal	CASP3	OID20305	0.543535	1.44117e-09	significant up
Colorectal	TNFRSF13C	OID20480	-0.309228	1.52131e-09	significant down
Colorectal	ALDH1A1	OID21128	-0.386658	2.06199e-09	significant down
Colorectal	HCLS1	OID20648	0.410413	2.78504e-09	significant up
Colorectal	TACSTD2	OID21447	-0.216814	2.82712e-09	significant down
Colorectal	WARS	OID21084	-0.288279	2.96486e-09	significant down
Colorectal	EGF	OID20698	0.583748	2.99383e-09	significant up
Colorectal	EPS8L2	OID21397	-0.228683	3.0488e-09	significant down
Colorectal	STK4	OID20140	0.578479	3.19406e-09	significant up
Colorectal	NCF2	OID20567	-0.458825	3.36984e-09	significant down
Colorectal	CCL26	OID20546	-0.412549	4.41114e-09	significant down
Colorectal	CEBPB	OID20052	-0.17489	4.66008e-09	significant down
Colorectal	TBCC	OID20942	0.53382	4.68377e-09	significant up
Colorectal	TBL1X	OID21220	0.52909	5.00917e-09	significant up
Colorectal	DRG2	OID21335	0.377947	5.8848e-09	significant up
Colorectal	F2R	OID20691	0.388253	6.08073e-09	significant up
Colorectal	SDC1	OID20169	-0.359038	6.29901e-09	significant down
Colorectal	ATXN10	OID20865	0.41689	6.52426e-09	significant up
Colorectal	SETMAR	OID20948	-0.278741	6.52426e-09	significant down
Colorectal	APLP1	OID20164	-0.351854	6.93916e-09	significant down
Colorectal	NCK2	OID20683	0.65856	7.72494e-09	significant up
Colorectal	SUGT1	OID21229	0.514967	7.76042e-09	significant up
Colorectal	DTX3	OID21349	-0.193891	8.9828e-09	significant down
Colorectal	DNER	OID20712	-0.166596	9.4826e-09	significant down
Colorectal	GFAP	OID21247	-0.373306	9.91245e-09	significant down
Colorectal	DCTN2	OID21334	0.527139	1.06379e-08	significant up
Colorectal	AGR2	OID20896	0.794111	1.16681e-08	significant up
Colorectal	ENO2	OID21046	0.431165	1.18871e-08	significant up
Colorectal	KIRREL2	OID20873	-0.251745	1.2426e-08	significant down
Colorectal	ZBTB17	OID20082	-0.350439	1.49905e-08	significant down
Colorectal	LSP1	OID20530	-0.296638	1.49905e-08	significant down
Colorectal	LACTB2	OID20150	0.426167	1.55655e-08	significant up
Colorectal	VPS37A	OID21355	0.460149	2.06159e-08	significant up
Colorectal	CEACAM1	OID21528	-0.133778	2.76615e-08	significant down
Colorectal	ANXA4	OID20123	0.439642	2.78542e-08	significant up
Colorectal	FYB1	OID21140	0.613442	2.92948e-08	significant up
Colorectal	NTF3	OID20591	-0.240204	3.11308e-08	significant down
Colorectal	FLT1	OID21301	-0.142812	3.53031e-08	significant down
Colorectal	SPARCL1	OID20361	-0.172034	3.55031e-08	significant down
Colorectal	MSRA	OID21513	0.448288	3.55031e-08	significant up
Colorectal	AKR1B1	OID21244	0.453437	3.55952e-08	significant up
Colorectal	LYPD3	OID21530	-0.215577	3.65902e-08	significant down
Colorectal	FKBP5	OID20937	0.547789	3.74156e-08	significant up
Colorectal	PODXL2	OID21487	-0.179568	3.76794e-08	significant down
Colorectal	TST	OID20868	0.419826	3.76971e-08	significant up
Colorectal	STC1	OID21014	-0.296918	3.76971e-08	significant down
Colorectal	ERBIN	OID21323	0.636465	4.10132e-08	significant up
Colorectal	TNFRSF13B	OID20702	-0.258069	4.29142e-08	significant down
Colorectal	CXCL5	OID20207	0.582446	4.657e-08	significant up
Colorectal	ANPEP	OID20350	-0.182395	4.92147e-08	significant down
Colorectal	FES	OID21207	0.240476	4.92147e-08	significant up
Colorectal	ENO1	OID21037	0.459552	5.32403e-08	significant up
Colorectal	ARHGAP1	OID21202	0.2493	5.44497e-08	significant up
Colorectal	DNAJA2	OID20627	0.516035	5.75681e-08	significant up
Colorectal	ADGRG2	OID20189	-0.202647	5.89652e-08	significant down
Colorectal	SPRY2	OID20475	0.613846	6.19249e-08	significant up
Colorectal	VPS53	OID21281	0.490836	6.76494e-08	significant up
Colorectal	ANGPTL1	OID20211	-0.189099	6.78005e-08	significant down
Colorectal	BCAM	OID21076	-0.147899	7.00487e-08	significant down
Colorectal	CRIM1	OID20701	-0.134286	7.21555e-08	significant down
Colorectal	PPP1R2	OID20176	0.491918	7.49847e-08	significant up
Colorectal	DOK2	OID20138	0.699787	8.38631e-08	significant up
Colorectal	SPINK4	OID20509	0.466692	8.44823e-08	significant up
Colorectal	ATOX1	OID21476	0.363806	9.2947e-08	significant up
Colorectal	TCN2	OID20341	-0.184407	1.01422e-07	significant down
Colorectal	NPM1	OID20961	-0.532073	1.01422e-07	significant down
Colorectal	EREG	OID20905	0.427477	1.13311e-07	significant up
Colorectal	GLB1	OID20949	0.316822	1.2184e-07	significant up
Colorectal	CD200	OID20603	-0.169719	1.26242e-07	significant down
Colorectal	CTSC	OID20679	0.233629	1.32919e-07	significant up
Colorectal	MMP9	OID21103	-0.464367	1.45244e-07	significant down
Colorectal	RAD23B	OID21166	0.230973	1.46371e-07	significant up
Colorectal	MIF	OID21073	0.429165	1.59471e-07	significant up
Colorectal	ITM2A	OID20504	-0.324508	1.63685e-07	significant down
Colorectal	CX3CL1	OID20976	-0.198059	1.72018e-07	significant down
Colorectal	ICAM3	OID20277	-0.175585	1.79464e-07	significant down
Colorectal	MATN2	OID20767	-0.183251	1.98344e-07	significant down
Colorectal	NELL1	OID21494	-0.236123	2.06745e-07	significant down
Colorectal	SPON1	OID20759	-0.226572	2.12106e-07	significant down
Colorectal	GPA33	OID21376	-0.691848	2.12363e-07	significant down
Colorectal	PLAT	OID20247	-0.362559	2.28857e-07	significant down
Colorectal	MERTK	OID20657	-0.162644	2.40226e-07	significant down
Colorectal	ALCAM	OID20273	-0.135802	2.5558e-07	significant down
Colorectal	IL7	OID20535	0.369589	2.61667e-07	significant up
Colorectal	KDR	OID21497	-0.139596	2.61667e-07	significant down
Colorectal	NUDC	OID20623	0.334201	2.63916e-07	significant up
Colorectal	TMPRSS15	OID21364	-0.507701	3.04192e-07	significant down
Colorectal	PROC	OID20402	-0.158068	3.17639e-07	significant down
Colorectal	SLAMF6	OID21254	-0.256795	3.28401e-07	significant down
Colorectal	METAP2	OID21437	0.304702	3.5752e-07	significant up
Colorectal	HEXIM1	OID20589	0.483273	4.08464e-07	significant up
Colorectal	CNDP1	OID20347	-0.257457	4.14065e-07	significant down
Colorectal	ST3GAL1	OID21322	-0.221532	4.14065e-07	significant down
Colorectal	MAP2K6	OID20552	0.534473	4.4436e-07	significant up
Colorectal	MNDA	OID20156	-0.575163	4.50908e-07	significant down
Colorectal	SERPINE1	OID20342	0.338566	4.68781e-07	significant up
Colorectal	CD2AP	OID20177	-0.430175	4.68917e-07	significant down
Colorectal	CXADR	OID20561	-0.250857	4.96327e-07	significant down
Colorectal	ERBB4	OID21510	-0.139552	5.16044e-07	significant down
Colorectal	ADAMTS16	OID20089	-0.163035	5.74039e-07	significant down
Colorectal	SH2B3	OID21222	0.484889	6.12182e-07	significant up
Colorectal	NRP2	OID21081	-0.164285	6.70513e-07	significant down
Colorectal	DUSP3	OID20827	0.395736	6.79097e-07	significant up
Colorectal	FGF23	OID21411	0.545548	7.09972e-07	significant up
Colorectal	PODXL	OID21358	-0.0899645	7.17258e-07	significant down
Colorectal	AREG	OID21357	0.367116	7.27603e-07	significant up
Colorectal	FLI1	OID21239	0.683285	7.52325e-07	significant up
Colorectal	CD1C	OID21483	0.169851	7.91487e-07	significant up
Colorectal	IGSF3	OID21312	-0.25294	7.96671e-07	significant down
Colorectal	GOPC	OID20551	0.523065	8.21016e-07	significant up
Colorectal	NOTCH1	OID20311	-0.122761	8.84258e-07	significant down
Colorectal	IL22RA1	OID20449	-0.158815	9.39195e-07	significant down
Colorectal	OSM	OID20574	-0.479684	9.74213e-07	significant down
Colorectal	MMP1	OID20672	0.42784	1.00396e-06	significant up
Colorectal	RARRES2	OID20373	0.313075	1.02804e-06	significant up
Colorectal	NCAN	OID21055	-0.225333	1.0398e-06	significant down
Colorectal	CD34	OID21025	-0.147765	1.20916e-06	significant down
Colorectal	PCSK9	OID20235	-0.203535	1.25328e-06	significant down
Colorectal	ATP6V1F	OID20843	0.358089	1.25483e-06	significant up
Colorectal	ITGA6	OID20528	0.307076	1.30152e-06	significant up
Colorectal	TFF3	OID20371	0.26	1.31282e-06	significant up
Colorectal	GLRX	OID20195	-0.259686	1.34936e-06	significant down
Colorectal	IL12A_IL12B	OID21327	0.449664	1.34936e-06	significant up
Colorectal	FLT3	OID21272	-0.180575	1.70231e-06	significant down
Colorectal	C4BPB	OID21481	-0.239936	1.74306e-06	significant down
Colorectal	CLUL1	OID20198	-0.232476	1.78852e-06	significant down
Colorectal	AKT3	OID21197	0.260037	1.89274e-06	significant up
Colorectal	IL17A	OID20469	0.27584	2.00791e-06	significant up
Colorectal	EPCAM	OID20743	-0.412961	2.00791e-06	significant down
Colorectal	YTHDF3	OID20478	0.437872	2.08773e-06	significant up
Colorectal	VCAN	OID21026	-0.177837	2.08773e-06	significant down
Colorectal	CLPS	OID21156	-0.318778	2.18012e-06	significant down
Colorectal	LILRB4	OID20429	-0.242961	2.40045e-06	significant down
Colorectal	ARSB	OID21331	0.365112	2.65004e-06	significant up
Colorectal	FKBP4	OID20960	0.24175	2.95103e-06	significant up
Colorectal	CARHSP1	OID20859	-0.251711	3.09367e-06	significant down
Colorectal	DKK3	OID20264	-0.17041	3.09465e-06	significant down
Colorectal	DCXR	OID21480	-0.307124	3.09465e-06	significant down
Colorectal	CTF1	OID20061	0.391135	3.42019e-06	significant up
Colorectal	CORO1A	OID20286	0.541695	3.42019e-06	significant up
Colorectal	GP2	OID20090	-0.465183	3.65373e-06	significant down
Colorectal	NEFL	OID20871	-0.314705	3.65373e-06	significant down
Colorectal	CTRB1	OID21150	-0.289163	3.65373e-06	significant down
Colorectal	PPP1R12A	OID21475	0.595824	3.7329e-06	significant up
Colorectal	STK11	OID20077	0.436396	3.78506e-06	significant up
Colorectal	MAVS	OID21204	0.439496	3.8508e-06	significant up
Colorectal	ALPP	OID21383	-0.581924	4.14096e-06	significant down
Colorectal	ITIH3	OID20352	0.186904	4.19178e-06	significant up
Colorectal	CRKL	OID20742	0.516227	4.21172e-06	significant up
Colorectal	PLA2G10	OID21002	-0.266124	4.54837e-06	significant down
Colorectal	SCGB3A2	OID20723	-0.334375	4.64625e-06	significant down
Colorectal	BST2	OID21029	-0.281157	4.95053e-06	significant down
Colorectal	MAP4K5	OID20899	0.545647	5.0216e-06	significant up
Colorectal	PRL	OID21033	-0.370319	5.0216e-06	significant down
Colorectal	NCAM2	OID21095	-0.143241	5.07892e-06	significant down
Colorectal	CCL17	OID20745	0.461332	5.44057e-06	significant up
Colorectal	STIP1	OID21077	0.406549	5.61237e-06	significant up
Colorectal	PDGFA	OID20313	0.368518	5.82169e-06	significant up
Colorectal	AIF1	OID21234	0.269732	6.26842e-06	significant up
Colorectal	SERPINA12	OID20219	-0.326479	6.6032e-06	significant down
Colorectal	USP8	OID20110	0.543247	6.63519e-06	significant up
Colorectal	SCARA5	OID21058	-0.162088	6.80032e-06	significant down
Colorectal	ANKRD54	OID21162	-0.241914	6.80032e-06	significant down
Colorectal	ADAMTS13	OID20249	-0.130357	7.60775e-06	significant down
Colorectal	DCBLD2	OID21474	-0.173428	7.85009e-06	significant down
Colorectal	GUCA2A	OID21101	-0.185897	7.96997e-06	significant down
Colorectal	SAMD9L	OID20536	0.36366	8.49369e-06	significant up
Colorectal	PCDH1	OID20614	-0.0749503	8.49498e-06	significant down
Colorectal	NT5E	OID21498	-0.256344	8.49498e-06	significant down
Colorectal	PARP1	OID20500	-0.397105	8.5731e-06	significant down
Colorectal	SIAE	OID21503	0.274344	8.62197e-06	significant up
Colorectal	CTRC	OID20752	-0.318032	8.64839e-06	significant down
Colorectal	PTPRF	OID20310	-0.159996	8.92267e-06	significant down
Colorectal	CKAP4	OID20617	-0.20495	8.92267e-06	significant down
Colorectal	DBI	OID21143	0.378379	9.19978e-06	significant up
Colorectal	NCS1	OID21458	-0.155194	9.21014e-06	significant down
Colorectal	RWDD1	OID21015	0.347419	9.2345e-06	significant up
Colorectal	TGFBI	OID20417	-0.138755	9.63961e-06	significant down
Colorectal	ANGPTL2	OID20726	-0.183157	9.63961e-06	significant down
Colorectal	TBC1D17	OID20844	-0.181453	9.92568e-06	significant down
Colorectal	AGXT	OID20139	-0.383409	1.04281e-05	significant down
Colorectal	CASP2	OID20555	0.309647	1.04281e-05	significant up
Colorectal	BIN2	OID21067	0.463558	1.12173e-05	significant up
Colorectal	PLAU	OID21124	-0.135852	1.1243e-05	significant down
Colorectal	SLC39A14	OID20852	-0.167355	1.33665e-05	significant down
Colorectal	ADAM8	OID21039	-0.152116	1.33665e-05	significant down
Colorectal	CLEC11A	OID21112	-0.204519	1.37986e-05	significant down
Colorectal	NTF4	OID21208	-0.118429	1.40048e-05	significant down
Colorectal	NPTX1	OID21074	-0.210501	1.51125e-05	significant down
Colorectal	SNAP23	OID20218	0.398689	1.79528e-05	significant up
Colorectal	IL4R	OID20576	-0.195746	1.83559e-05	significant down
Colorectal	CALB1	OID21306	-0.219091	1.9398e-05	significant down
Colorectal	SERPINB1	OID21088	0.419394	1.9774e-05	significant up
Colorectal	NOMO1	OID21106	-0.114606	2.20637e-05	significant down
Colorectal	IFNG	OID20495	0.55545	2.21067e-05	significant up
Colorectal	TMSB10	OID21118	0.3673	2.28138e-05	significant up
Colorectal	S100A11	OID20130	-0.179818	2.36801e-05	significant down
Colorectal	CCL20	OID20671	0.391112	2.43287e-05	significant up
Colorectal	CELA3A	OID20298	-0.293836	2.44249e-05	significant down
Colorectal	TRIM21	OID20533	0.375761	2.506e-05	significant up
Colorectal	CIAPIN1	OID21501	0.310679	2.60253e-05	significant up
Colorectal	TPMT	OID21270	0.324421	2.66702e-05	significant up
Colorectal	CPVL	OID21435	0.17952	2.73489e-05	significant up
Colorectal	ROBO1	OID20734	-0.134343	2.7725e-05	significant down
Colorectal	ENPP2	OID20288	-0.145854	2.77541e-05	significant down
Colorectal	CDKN1A	OID21319	0.480064	2.81231e-05	significant up
Colorectal	LGALS8	OID21041	0.310756	2.89242e-05	significant up
Colorectal	STC2	OID21157	-0.128538	2.89242e-05	significant down
Colorectal	RRM2	OID21187	-0.373639	2.89242e-05	significant down
Colorectal	LTA4H	OID21452	0.181005	2.92924e-05	significant up
Colorectal	CXCL17	OID20622	-0.227696	2.99051e-05	significant down
Colorectal	FCGR2B	OID21215	-0.243926	3.51153e-05	significant down
Colorectal	GPKOW	OID20890	-0.193066	3.51387e-05	significant down
Colorectal	HS6ST1	OID21441	-0.161671	3.51387e-05	significant down
Colorectal	CD207	OID21298	0.191366	3.70306e-05	significant up
Colorectal	CCL2	OID21004	-0.181043	3.74363e-05	significant down
Colorectal	LAP3	OID20436	0.191428	3.81485e-05	significant up
Colorectal	STXBP3	OID21240	0.225589	3.82539e-05	significant up
Colorectal	KLK11	OID21518	-0.144909	3.89866e-05	significant down
Colorectal	SEZ6L	OID21488	-0.139972	4.15952e-05	significant down
Colorectal	MME	OID21307	-0.352248	4.37181e-05	significant down
Colorectal	IL1B	OID20427	0.218849	4.4166e-05	significant up
Colorectal	GOLM2	OID21044	-0.11872	4.4166e-05	significant down
Colorectal	SCG3	OID20728	-0.145446	4.41968e-05	significant down
Colorectal	HS3ST3B1	OID21303	-0.165755	4.47579e-05	significant down
Colorectal	CEACAM5	OID21171	0.524229	4.716e-05	significant up
Colorectal	GDF15	OID20251	0.281161	4.76959e-05	significant up
Colorectal	CA12	OID21344	-0.151726	4.93833e-05	significant down
Colorectal	SMAD1	OID21180	0.350222	5.05882e-05	significant up
Colorectal	SELP	OID20379	0.258963	5.10841e-05	significant up
Colorectal	CASP10	OID20893	0.334299	5.18249e-05	significant up
Colorectal	SKAP2	OID20761	0.474738	5.19173e-05	significant up
Colorectal	KLK10	OID21523	-0.166392	5.20192e-05	significant down
Colorectal	FXYD5	OID20463	0.286392	5.51246e-05	significant up
Colorectal	PIK3AP1	OID20587	-0.318081	5.53398e-05	significant down
Colorectal	CNTN5	OID21006	-0.179443	5.53398e-05	significant down
Colorectal	IPCEF1	OID20977	0.407089	5.78501e-05	significant up
Colorectal	ASAH2	OID20996	-0.223006	5.84737e-05	significant down
Colorectal	CD274	OID20966	-0.202922	5.84737e-05	significant down
Colorectal	WASF1	OID20091	0.38777	5.84859e-05	significant up
Colorectal	IL10	OID20431	-0.330415	5.84859e-05	significant down
Colorectal	CHRDL2	OID20223	0.205278	6.03951e-05	significant up
Colorectal	TARBP2	OID20870	0.344913	6.27063e-05	significant up
Colorectal	IFNGR1	OID20678	-0.0949165	6.53224e-05	significant down
Colorectal	CXCL16	OID20282	-0.127296	6.77642e-05	significant down
Colorectal	CA2	OID21149	-0.3051	6.77642e-05	significant down
Colorectal	ITGB2	OID20315	0.132876	6.79303e-05	significant up
Colorectal	GBP2	OID20489	0.268285	6.85242e-05	significant up
Colorectal	EGLN1	OID20572	-0.303874	7.38485e-05	significant down
Colorectal	LRP1	OID21293	-0.116361	7.41843e-05	significant down
Colorectal	GRK5	OID20066	0.225559	7.48029e-05	significant up
Colorectal	VTA1	OID21016	0.359925	7.62982e-05	significant up
Colorectal	PLPBP	OID20144	0.322434	7.65886e-05	significant up
Colorectal	PLXNB3	OID20160	0.218602	8.15647e-05	significant up
Colorectal	PARK7	OID21160	0.257742	8.15647e-05	significant up
Colorectal	SCRN1	OID20542	0.26668	8.3523e-05	significant up
Colorectal	B4GALT1	OID20780	-0.138229	8.3523e-05	significant down
Colorectal	LDLR	OID20240	-0.186057	8.71642e-05	significant down
Colorectal	SCG2	OID21400	-0.151328	8.87183e-05	significant down
Colorectal	RCOR1	OID20073	-0.230814	9.19852e-05	significant down
Colorectal	MLN	OID20541	0.35874	9.53764e-05	significant up
Colorectal	TXNDC5	OID21012	0.333198	9.669e-05	significant up
Colorectal	S100A16	OID20878	-0.207493	0.000100815	significant down
Colorectal	SPARC	OID21511	0.28009	0.000102049	significant up
Colorectal	CEP20	OID21209	0.322403	0.000104788	significant up
Colorectal	HMOX2	OID20887	-0.223184	0.000107262	significant down
Colorectal	CCT5	OID21200	0.17324	0.000107593	significant up
Colorectal	ACY1	OID20137	-0.267729	0.000110453	significant down
Colorectal	VWF	OID20256	-0.275735	0.000122716	significant down
Colorectal	MPIG6B	OID20779	0.290727	0.000124728	significant up
Colorectal	DPP4	OID20406	-0.135915	0.000130019	significant down
Colorectal	DAG1	OID20774	0.201822	0.000131974	significant up
Colorectal	REG4	OID20784	0.242282	0.000135897	significant up
Colorectal	AGRN	OID20786	-0.175919	0.000144808	significant down
Colorectal	RASSF2	OID21194	-0.237265	0.000145253	significant down
Colorectal	LCN2	OID20392	0.177433	0.000145465	significant up
Colorectal	C1QTNF1	OID20367	-0.180575	0.000153265	significant down
Colorectal	APOH	OID21072	-0.104936	0.000155567	significant down
Colorectal	RET	OID21346	-0.165031	0.000162753	significant down
Colorectal	NME3	OID20789	-0.0895105	0.000170434	significant down
Colorectal	PAPPA	OID20421	0.194039	0.000171008	significant up
Colorectal	CGREF1	OID20152	-0.17713	0.000174208	significant down
Colorectal	PRELP	OID20766	-0.10048	0.000178419	significant down
Colorectal	ROBO2	OID21007	-0.105567	0.000178419	significant down
Colorectal	CANT1	OID20181	-0.0959307	0.00018256	significant down
Colorectal	PADI4	OID20832	0.273847	0.000185865	significant up
Colorectal	CRIP2	OID20901	-0.151258	0.000186601	significant down
Colorectal	TCL1A	OID20987	-0.425957	0.000190039	significant down
Colorectal	FLT3LG	OID20661	0.179558	0.00019646	significant up
Colorectal	TNFRSF10A	OID20967	-0.157816	0.000203212	significant down
Colorectal	TFF1	OID21154	0.355375	0.000203212	significant up
Colorectal	THBD	OID20231	-0.131346	0.000204378	significant down
Colorectal	IRAG2	OID20085	-0.35303	0.000213972	significant down
Colorectal	CLC	OID20126	0.227089	0.000222044	significant up
Colorectal	HLA-DRA	OID20520	0.124803	0.000224019	significant up
Colorectal	NUB1	OID20510	0.360812	0.000231046	significant up
Colorectal	PLAUR	OID20764	-0.147051	0.000235313	significant down
Colorectal	HAO1	OID21395	-0.507311	0.000235313	significant down
Colorectal	SERPINB6	OID21023	0.228327	0.000250594	significant up
Colorectal	MILR1	OID20482	-0.233791	0.000250718	significant down
Colorectal	COMT	OID20086	0.320461	0.000262431	significant up
Colorectal	RABEPK	OID21163	0.193172	0.000269761	significant up
Colorectal	ANGPT2	OID21463	-0.149204	0.000278335	significant down
Colorectal	GYS1	OID20097	0.447323	0.000289327	significant up
Colorectal	CLEC4G	OID20590	-0.141973	0.000289327	significant down
Colorectal	BCAN	OID20998	-0.147633	0.000310808	significant down
Colorectal	CD48	OID20692	-0.131135	0.000314702	significant down
Colorectal	PDGFRA	OID20133	-0.124959	0.000316206	significant down
Colorectal	HBEGF	OID21465	0.293764	0.000316206	significant up
Colorectal	BAX	OID20856	0.325645	0.000334176	significant up
Colorectal	SDC4	OID20216	0.268728	0.000340789	significant up
Colorectal	DCTN1	OID21399	0.298657	0.000348859	significant up
Colorectal	SERPINB9	OID20932	0.130267	0.000349279	significant up
Colorectal	CTSB	OID20276	0.230517	0.000372795	significant up
Colorectal	ENAH	OID20497	-0.204503	0.000372795	significant down
Colorectal	CXCL13	OID21024	-0.260376	0.000374011	significant down
Colorectal	ITGA11	OID20581	0.156174	0.000376576	significant up
Colorectal	NOS1	OID20863	-0.206234	0.000390174	significant down
Colorectal	KLRB1	OID20629	0.157604	0.00039056	significant up
Colorectal	NPTXR	OID20191	-0.137507	0.000395261	significant down
Colorectal	NOS3	OID20834	-0.237643	0.000397274	significant down
Colorectal	IGFBP1	OID20246	0.411746	0.000397539	significant up
Colorectal	EGFL7	OID21252	-0.141382	0.000416906	significant down
Colorectal	EDAR	OID20525	0.320969	0.000421605	significant up
Colorectal	MET	OID20269	-0.0938661	0.000435675	significant down
Colorectal	IL1RL2	OID20487	-0.140309	0.000436552	significant down
Colorectal	SCGN	OID20457	-0.166345	0.000439641	significant down
Colorectal	GRN	OID21159	-0.102447	0.000463227	significant down
Colorectal	ISM1	OID20538	-0.147301	0.000471983	significant down
Colorectal	HYAL1	OID20357	-0.0996406	0.000481163	significant down
Colorectal	FGF2	OID20503	0.276695	0.000503175	significant up
Colorectal	PQBP1	OID21172	-0.268009	0.000532987	significant down
Colorectal	EFNA4	OID20935	-0.166634	0.000545805	significant down
Colorectal	TYRO3	OID20161	-0.112707	0.000549258	significant down
Colorectal	EGFR	OID20319	-0.0935873	0.000558746	significant down
Colorectal	TNXB	OID21107	-0.114564	0.000561699	significant down
Colorectal	CLSTN2	OID20664	-0.143573	0.000572857	significant down
Colorectal	CLEC5A	OID20165	-0.139269	0.000591405	significant down
Colorectal	NTRK3	OID21057	-0.0921864	0.000658454	significant down
Colorectal	NELL2	OID20706	-0.124707	0.000660704	significant down
Colorectal	CD70	OID20599	-0.18016	0.000673551	significant down
Colorectal	MSLN	OID21380	-0.194228	0.000673551	significant down
Colorectal	ELOA	OID21337	-0.306447	0.00068022	significant down
Colorectal	IL10RA	OID20420	-0.122595	0.000685973	significant down
Colorectal	ANGPTL7	OID21412	-0.140908	0.000756746	significant down
Colorectal	TIMP4	OID21147	-0.152866	0.0007793	significant down
Colorectal	TXNDC15	OID21495	-0.0981477	0.0007793	significant down
Colorectal	CDH3	OID21008	-0.167488	0.000820202	significant down
Colorectal	THY1	OID21050	-0.117853	0.000825415	significant down
Colorectal	MFAP5	OID20239	-0.164748	0.000880449	significant down
Colorectal	BACH1	OID20505	-0.238827	0.000880449	significant down
Colorectal	SHMT1	OID20714	0.325365	0.000897408	significant up
Colorectal	MITD1	OID20959	0.326078	0.000903349	significant up
Colorectal	IL6R	OID20385	-0.112044	0.000910525	significant down
Colorectal	CD58	OID20716	-0.0674459	0.000920686	significant down
Colorectal	MUC16	OID21378	-0.527583	0.000921345	significant down
Colorectal	DDC	OID20215	-0.192072	0.000945202	significant down
Colorectal	IFNL1	OID20795	-0.140936	0.000966503	significant down
Colorectal	SCLY	OID21425	-0.185803	0.000990325	significant down
Colorectal	SUSD2	OID21098	-0.107114	0.001	significant down
Colorectal	MEGF10	OID20746	-0.139688	0.00100018	significant down
Colorectal	IL16	OID20633	-0.169393	0.00101938	significant down
Colorectal	GALNT3	OID20471	-0.142467	0.00102339	significant down
Colorectal	NRCAM	OID20229	-0.128522	0.0010384	significant down
Colorectal	PPP1R9B	OID20643	0.358322	0.00109792	significant up
Colorectal	TNFRSF21	OID21052	-0.108372	0.00111041	significant down
Colorectal	WWP2	OID20926	-0.191162	0.0011124	significant down
Colorectal	IGSF8	OID20167	-0.137012	0.00115897	significant down
Colorectal	MCFD2	OID20171	0.168144	0.00117502	significant up
Colorectal	DDX58	OID21226	0.204351	0.00118248	significant up
Colorectal	NECTIN4	OID21490	-0.148848	0.00118248	significant down
Colorectal	CDH6	OID20157	-0.143375	0.00124527	significant down
Colorectal	LEP	OID20187	-0.358991	0.00128119	significant down
Colorectal	CD79B	OID20635	-0.197641	0.00130323	significant down
Colorectal	AKT1S1	OID20895	0.252637	0.00130964	significant up
Colorectal	CXCL8	OID20997	0.263605	0.00130964	significant up
Colorectal	DKK4	OID20934	0.248346	0.00130964	significant up
Colorectal	ARTN	OID20446	-0.128371	0.00133726	significant down
Colorectal	LEPR	OID20128	-0.1156	0.00133969	significant down
Colorectal	LAMA4	OID20769	-0.116347	0.00134427	significant down
Colorectal	RARRES1	OID21177	-0.0991866	0.0014037	significant down
Colorectal	TRIAP1	OID21403	0.25071	0.001408	significant up
Colorectal	FCRL5	OID21111	-0.215369	0.00142626	significant down
Colorectal	IKBKG	OID20544	-0.277853	0.00154169	significant down
Colorectal	CST3	OID20400	-0.115593	0.00164004	significant down
Colorectal	PROK1	OID20543	-0.239967	0.00164004	significant down
Colorectal	EPHB6	OID20982	-0.124943	0.00164004	significant down
Colorectal	MPO	OID21100	-0.158185	0.00164004	significant down
Colorectal	APP	OID21070	0.227048	0.00164078	significant up
Colorectal	LTBP2	OID20254	-0.146938	0.00165213	significant down
Colorectal	PTPRS	OID20306	-0.102585	0.00168103	significant down
Colorectal	JUN	OID20424	-0.153587	0.00178589	significant down
Colorectal	NBN	OID20442	-0.251893	0.00181617	significant down
Colorectal	EPHA10	OID20840	-0.157083	0.00185861	significant down
Colorectal	LY9	OID20670	-0.11033	0.00196952	significant down
Colorectal	FGF19	OID20715	-0.2329	0.00199075	significant down
Colorectal	CD300E	OID21418	0.175698	0.00200446	significant up
Colorectal	GGH	OID20416	0.128576	0.00207005	significant up
Colorectal	PLA2G1B	OID20252	-0.172475	0.00211926	significant down
Colorectal	IL6ST	OID20147	-0.0599368	0.00212248	significant down
Colorectal	ENTPD6	OID20100	-0.0950601	0.00214324	significant down
Colorectal	SIT1	OID20462	-0.127779	0.0021575	significant down
Colorectal	LYPD8	OID21251	0.177639	0.00216451	significant up
Colorectal	PSME2	OID20989	-0.110807	0.00229433	significant down
Colorectal	TNR	OID20957	-0.137496	0.00232333	significant down
Colorectal	CCN4	OID21444	-0.128999	0.00237394	significant down
Colorectal	TPT1	OID20476	-0.140589	0.0025022	significant down
Colorectal	TNFRSF12A	OID21482	-0.137852	0.00251133	significant down
Colorectal	SOD2	OID21114	-0.181938	0.00254443	significant down
[truncated: 3,853 more rows]

## Sheet: 2b
Cancer	Significance	n
Myeloma	not significant	823
Myeloma	significant down	55
Myeloma	significant up	585
CLL	not significant	822
CLL	significant down	71
CLL	significant up	570
AML	not significant	707
AML	significant down	323
AML	significant up	433
Lung	not significant	736
Lung	significant down	295
Lung	significant up	432
Prostate	not significant	767
Prostate	significant down	275
Prostate	significant up	421
Breast	not significant	889
Breast	significant down	179
Breast	significant up	395
DLBCL	not significant	1005
DLBCL	significant down	106
DLBCL	significant up	352
Colorectal	not significant	683
Colorectal	significant down	452
Colorectal	significant up	328
Glioma	not significant	559
Glioma	significant down	678
Glioma	significant up	226
Endometrial	not significant	783
Endometrial	significant down	455
Endometrial	significant up	225
Ovarian	not significant	811
Ovarian	significant down	447
Ovarian	significant up	205
Cervical	not significant	570
Cervical	significant down	815
Cervical	significant up	78

## Sheet: 2c
Cancer	Upregulated proteins
AML	ABL1
AML	ACE2
AML	ACTA2
AML	ACVRL1
AML	ADA
AML	ADAM15
AML	ADGRE2
AML	ADGRE5
AML	ADGRG1
AML	ADM
AML	AGRN
AML	AGRP
AML	AHCY
AML	AIF1
AML	ALCAM
AML	AMFR
AML	ANGPT2
AML	ANGPTL2
AML	ANGPTL4
AML	APBB1IP
AML	APEX1
AML	ARHGAP25
AML	ARID4B
AML	ARNT
AML	ARTN
AML	ASGR1
AML	ATF2
AML	ATXN10
AML	AXL
AML	AZU1
AML	B4GALT1
AML	BACH1
AML	BAG6
AML	BAIAP2
AML	BGN
AML	BLMH
AML	BSG
AML	BST1
AML	BST2
AML	BTN2A1
AML	C1QA
AML	C1QTNF1
AML	C2CD2L
AML	C4BPB
AML	CALCA
AML	CAMKK1
AML	CANT1
AML	CAPG
AML	CASP1
AML	CASP10
AML	CCDC80
AML	CCL14
AML	CCL15
AML	CCL18
AML	CCL2
AML	CCL23
AML	CCL3
AML	CCL7
AML	CD14
AML	CD163
AML	CD200
AML	CD200R1
AML	CD244
AML	CD27
AML	CD274
AML	CD300C
AML	CD300LF
AML	CD302
AML	CD33
AML	CD38
AML	CD4
AML	CD55
AML	CD58
AML	CD59
AML	CD70
AML	CD74
AML	CD79B
AML	CD93
AML	CD99
AML	CDC27
AML	CDCP1
AML	CDH2
AML	CDHR2
AML	CEACAM21
AML	CEBPB
AML	CEP164
AML	CEP43
AML	CEP85
AML	CHRDL2
AML	CKAP4
AML	CLEC11A
AML	CLEC14A
AML	CLEC1A
AML	CLEC4G
AML	CLSPN
AML	CLSTN2
AML	CLTA
AML	CNTNAP2
AML	COL18A1
AML	COL4A1
AML	COLEC12
AML	CPXM1
AML	CREG1
AML	CRHBP
AML	CRIM1
AML	CRIP2
AML	CSF1
AML	CSF3
AML	CST3
AML	CST7
AML	CSTB
AML	CTSB
AML	CTSD
AML	CTSL
AML	CTSZ
AML	CXCL13
AML	CXCL16
AML	CXCL8
AML	DCN
AML	DCTPP1
AML	DDX58
AML	DFFA
AML	DLL1
AML	DNMBP
AML	DPY30
AML	DSC2
AML	EBI3_IL27
AML	EDA2R
AML	EFNA1
AML	EFNA4
AML	EGFL7
AML	EGLN1
AML	EIF4EBP1
AML	ELOA
AML	ENG
AML	ENTPD6
AML	EPHB4
AML	EPHB6
AML	EPO
AML	EZR
AML	FCGR2A
AML	FCGR2B
AML	FCN2
AML	FCRLB
AML	FEN1
AML	FGF21
AML	FGR
AML	FKBP4
AML	FLRT2
AML	FLT1
AML	FLT3
AML	FLT4
AML	FMNL1
AML	FOLR2
AML	FOSB
AML	FSTL3
AML	FURIN
AML	FUS
AML	FUT3_FUT5
AML	GALNT10
AML	GALNT2
AML	GALNT7
AML	GCNT1
AML	GDF15
AML	GFER
AML	GFRA1
AML	GGH
AML	GGT1
AML	GLO1
AML	GOLM2
AML	GPKOW
AML	GPR37
AML	GRN
AML	GRPEL1
AML	GSTP1
AML	GZMA
AML	GZMB
AML	GZMH
AML	HAVCR2
AML	HDGF
AML	HEXIM1
AML	HGF
AML	HLA-E
AML	HMBS
AML	HMOX1
AML	HMOX2
AML	HNMT
AML	HNRNPK
AML	HS3ST3B1
AML	HS6ST1
AML	HSPG2
AML	HYOU1
AML	ICAM1
AML	ICAM2
AML	ICAM3
AML	ICOSLG
AML	IFNGR1
AML	IGFBP2
AML	IGFBP7
AML	IGSF3
AML	IGSF8
AML	IKBKG
AML	IL10
AML	IL10RA
AML	IL10RB
AML	IL12RB1
AML	IL13RA1
AML	IL15
AML	IL15RA
AML	IL16
AML	IL17A
AML	IL17F
AML	IL17RB
AML	IL18
AML	IL18BP
AML	IL18R1
AML	IL19
AML	IL1B
AML	IL1R1
AML	IL1RL1
AML	IL1RN
AML	IL2RA
AML	IL33
AML	IL3RA
AML	IL4R
AML	IL5RA
AML	IL6
AML	IL6R
AML	ILKAP
AML	ING1
AML	IQGAP2
AML	IRAG2
AML	IRAK1
AML	ITGA5
AML	ITIH3
AML	ITM2A
AML	JAM2
AML	JCHAIN
AML	JUN
AML	KIT
AML	LAG3
AML	LAIR1
AML	LAT2
AML	LBP
AML	LBR
AML	LDLR
AML	LGALS1
AML	LGALS9
AML	LIF
AML	LILRB1
AML	LILRB2
AML	LILRB4
AML	LPCAT2
AML	LRP11
AML	LRPAP1
AML	LRRC25
AML	LTBP3
AML	LTBR
AML	LTO1
AML	LY75
AML	LY96
AML	LYAR
AML	LYPD8
AML	MAD1L1
AML	MAEA
AML	MAGED1
AML	MAPK9
AML	MARCO
AML	MATN2
AML	MATN3
AML	MEGF10
AML	MEPE
AML	MERTK
AML	METAP2
AML	MILR1
AML	MMP13
AML	MPO
AML	MSR1
AML	MZB1
AML	NADK
AML	NBN
AML	NDRG1
AML	NECTIN2
AML	NFKBIE
AML	NID1
AML	NINJ1
AML	NMNAT1
AML	NOMO1
AML	NOS1
AML	NOS3
AML	NOTCH1
AML	NOTCH3
AML	NPDC1
AML	NPM1
AML	NPPB
AML	NRP1
AML	NTproBNP
AML	NUCB2
AML	NUDC
AML	OGFR
AML	OSMR
AML	PAG1
AML	PARP1
AML	PCDH17
AML	PDCD6
AML	PDGFC
AML	PFDN2
AML	PGF
AML	PIK3IP1
AML	PILRA
AML	PILRB
AML	PLA2G15
AML	PLA2G2A
AML	PLAU
AML	PLAUR
AML	PLIN1
AML	PLIN3
AML	PLXNB2
AML	POLR2F
AML	PPCDC
AML	PPP3R1
AML	PQBP1
AML	PRCP
AML	PREB
AML	PRKRA
AML	PSIP1
AML	PSME2
AML	PTK7
AML	PTS
AML	PVR
AML	PXN
AML	RASA1
AML	RASSF2
AML	RBKS
AML	RBP5
AML	RCOR1
AML	RELT
AML	RNASE3
AML	RNASET2
AML	RNF41
AML	RP2
AML	RRM2
AML	RRM2B
AML	SCLY
AML	SDC1
AML	SEMA3F
AML	SEMA4C
AML	SEMA4D
AML	SEPTIN9
AML	SERPINB8
AML	SETMAR
AML	SH2D1A
AML	SIGLEC1
AML	SIGLEC10
AML	SIGLEC5
AML	SIGLEC6
AML	SIGLEC7
AML	SIGLEC9
AML	SIRPA
AML	SIRPB1
AML	SIT1
AML	SKAP1
AML	SLAMF6
AML	SLC16A1
AML	SLC39A14
AML	SLIT2
AML	SMOC1
AML	SOD2
AML	SPON2
AML	SPP1
AML	SRP14
AML	SRPK2
AML	ST6GAL1
AML	STC1
AML	STX4
AML	STX6
AML	TBC1D5
AML	TCN2
AML	TEK
AML	TFPI2
AML	TGFA
AML	TGFBI
AML	TGFBR2
AML	THBD
AML	THBS2
AML	THOP1
AML	THPO
AML	THY1
AML	TIE1
AML	TIGAR
AML	TIMD4
AML	TIMP1
AML	TINAGL1
AML	TNF
AML	TNFRSF10A
AML	TNFRSF10B
AML	TNFRSF11A
AML	TNFRSF13B
AML	TNFRSF14
AML	TNFRSF1A
AML	TNFRSF1B
AML	TNFRSF4
AML	TNFRSF6B
AML	TNFRSF8
AML	TNFRSF9
AML	TNFSF13
AML	TNFSF13B
AML	TP53
AML	TPP1
AML	TPSAB1
AML	TRAF2
AML	TRIAP1
AML	TRIM21
AML	TXLNA
AML	TXNDC15
AML	TXNRD1
AML	UBAC1
AML	ULBP2
AML	UXS1
AML	VAMP5
AML	VAT1
AML	VCAM1
AML	VCAN
AML	VIM
AML	VMO1
AML	VSIG4
AML	VWA1
AML	WARS
AML	WWP2
AML	XCL1
AML	XRCC4
AML	ZBTB16
AML	ZBTB17
Breast	ACAN
Breast	ACP6
Breast	ADAM22
Breast	ADAM23
Breast	ADAMTS13
Breast	ADAMTS15
Breast	ADAMTS8
Breast	ADGRB3
Breast	ADGRE2
Breast	ADGRE5
Breast	ADGRG2
Breast	AGER
Breast	ALCAM
Breast	AMIGO2
Breast	ANGPT1
Breast	ANGPTL7
Breast	ANPEP
Breast	AOC3
Breast	APLP1
Breast	APOH
Breast	APOM
Breast	ARHGEF12
Breast	ASAH2
Breast	AXIN1
Breast	B4GAT1
Breast	BACH1
Breast	BAG3
Breast	BANK1
Breast	BCAN
Breast	BIRC2
Breast	BMP6
Breast	BOC
Breast	BPIFB1
Breast	BSG
Breast	BST1
Breast	BTC
Breast	CA13
Breast	CA14
Breast	CA4
Breast	CA6
Breast	CALCOCO1
Breast	CASP3
Breast	CBLIF
Breast	CBLN4
Breast	CCL17
Breast	CCL22
Breast	CCL25
Breast	CCL5
Breast	CCL8
Breast	CCN2
Breast	CCN5
Breast	CD109
Breast	CD160
Breast	CD164
Breast	CD1C
Breast	CD200
Breast	CD200R1
Breast	CD207
Breast	CD209
Breast	CD244
Breast	CD28
Breast	CD300LG
Breast	CD33
Breast	CD34
Breast	CD40LG
Breast	CD46
Breast	CD55
Breast	CD58
Breast	CD6
Breast	CD83
Breast	CD84
Breast	CD93
Breast	CD99
Breast	CD99L2
Breast	CDH1
Breast	CDH15
Breast	CDH17
Breast	CDH5
Breast	CDHR1
Breast	CDHR5
Breast	CDKN1A
Breast	CDNF
Breast	CDON
Breast	CDSN
Breast	CHGB
Breast	CHL1
Breast	CHRDL1
Breast	CHRDL2
Breast	CLEC10A
Breast	CLEC14A
Breast	CLEC1B
Breast	CLEC4A
Breast	CLEC4C
Breast	CLMP
Breast	CNDP1
Breast	CNST
Breast	CNTN1
Breast	CNTN2
Breast	CNTN3
Breast	CNTN4
Breast	CNTN5
Breast	CNTNAP2
Breast	COL1A1
Breast	COMP
Breast	COMT
Breast	CPA2
Breast	CPE
Breast	CPM
Breast	CPVL
Breast	CR2
Breast	CRH
Breast	CRIM1
Breast	CRISP2
Breast	CRKL
Breast	CRTAC1
Breast	CST6
Breast	CTF1
Breast	CTRC
Breast	CTSF
Breast	CTSV
Breast	CXCL12
Breast	CXCL17
Breast	CXCL3
Breast	CXCL5
Breast	DAG1
Breast	DDC
Breast	DECR1
Breast	DGKZ
Breast	DIABLO
Breast	DKK3
Breast	DNER
Breast	DOK2
Breast	DPEP1
Breast	DPP10
Breast	DPP4
Breast	DPP6
Breast	DPT
Breast	DSG3
Breast	DSG4
Breast	ECE1
Breast	EDAR
Breast	EDIL3
Breast	EGF
Breast	EGFR
Breast	ENG
Breast	ENPP2
Breast	ENPP5
Breast	ENTPD6
Breast	EPCAM
Breast	ERBB2
Breast	ERBB3
Breast	ERBB4
Breast	F2R
Breast	F3
Breast	FABP2
Breast	FABP5
Breast	FABP9
Breast	FAP
Breast	FASLG
Breast	FCGR3B
Breast	FETUB
Breast	FGF5
Breast	FGFBP1
Breast	FGFR2
Breast	FIS1
Breast	FLT3LG
Breast	FOXO1
Breast	FRZB
Breast	FXYD5
Breast	GAL
Breast	GALNT2
Breast	GALNT7
Breast	GDF2
Breast	GFRA3
Breast	GGT5
Breast	GKN1
Breast	GP1BA
Breast	GP6
Breast	GPA33
Breast	GPC5
Breast	GPNMB
Breast	GRAP2
Breast	GZMB
Breast	HBEGF
Breast	HPGDS
Breast	HS6ST1
Breast	HSD11B1
Breast	HSP90B1
Breast	HYAL1
Breast	ICA1
Breast	ICAM3
Breast	ICAM4
Breast	ICOSLG
Breast	IGF1R
Breast	IGFBP3
Breast	IKBKG
Breast	IL12B
Breast	IL17D
Breast	IL17RA
Breast	IL1R2
Breast	IL1RAP
Breast	IL1RL2
Breast	IL22RA1
Breast	IL32
Breast	IL6ST
Breast	IL7R
Breast	INPPL1
Breast	IRAK4
Breast	ISLR2
Breast	ISM1
Breast	ITGA11
Breast	ITGA6
Breast	ITGAM
Breast	ITGAV
Breast	ITGB1
Breast	ITGB2
Breast	ITGB5
Breast	ITGB7
Breast	JAM2
Breast	KDR
Breast	KEL
Breast	KIT
Breast	KITLG
Breast	KLB
Breast	KLK13
Breast	KLK14
Breast	L1CAM
Breast	LAMA4
Breast	LAMP2
Breast	LAMP3
Breast	LAT2
Breast	LEFTY2
Breast	LEP
Breast	LILRA2
Breast	LPL
Breast	LPO
Breast	LRRC25
Breast	LRRN1
Breast	LTA
Breast	LY75
Breast	LY9
Breast	LYPD3
Breast	MAP2K6
Breast	MAP4K5
Breast	MASP1
Breast	MCAM
Breast	MDGA1
Breast	MEGF10
Breast	MEGF9
Breast	MEP1B
Breast	MEPE
Breast	MERTK
Breast	MET
Breast	MFAP5
Breast	MGLL
Breast	MGMT
Breast	MIA
Breast	MITD1
Breast	MOG
Breast	MPIG6B
Breast	MSMB
Breast	MSRA
Breast	MSTN
Breast	MYOC
Breast	NAAA
Breast	NCAM1
Breast	NCAM2
Breast	NCAN
Breast	NCK2
Breast	NCS1
Breast	NELL2
Breast	NFASC
Breast	NFATC1
Breast	NME3
Breast	NOTCH1
Breast	NOTCH3
Breast	NPPC
Breast	NPTN
Breast	NPTX1
Breast	NPTXR
Breast	NTF3
Breast	NTF4
Breast	NTRK2
Breast	NTRK3
Breast	NXPH1
Breast	OGN
Breast	OMD
Breast	OMG
Breast	OXT
Breast	PAK4
Breast	PAM
Breast	PAMR1
Breast	PCOLCE
Breast	PDGFA
Breast	PDGFB
Breast	PDGFRB
Breast	PEAR1
Breast	PECAM1
Breast	PLA2G4A
Breast	PLA2G7
Breast	PLAU
Breast	PLTP
Breast	PLXDC1
Breast	PLXNA4
Breast	PLXNB2
Breast	PLXNB3
Breast	PM20D1
Breast	PON3
Breast	PRELP
Breast	PROC
Breast	PRSS27
Breast	PRTFDC1
Breast	PRTG
Breast	PTH1R
Breast	PTPRM
Breast	PTPRS
Breast	PVALB
Breast	QPCT
Breast	RAB6A
Breast	RET
Breast	RGMA
Breast	RGMB
Breast	ROBO1
Breast	ROBO2
Breast	ROR1
Breast	RRM2B
Breast	RSPO1
Breast	RTBDN
Breast	S100A4
Breast	SCARA5
Breast	SCARF1
Breast	SCARF2
Breast	SDC4
Breast	SEMA4D
Breast	SERPINA9
Breast	SERPINB6
Breast	SERPINB9
Breast	SESTD1
Breast	SEZ6L
Breast	SFRP1
Breast	SKAP2
Breast	SLITRK2
Breast	SLITRK6
Breast	SMAD1
Breast	SMAD5
Breast	SMOC2
Breast	SMPDL3A
Breast	SNAP29
Breast	SOST
Breast	SPARC
Breast	SPARCL1
Breast	SPINK5
Breast	SPINT2
Breast	SPOCK1
Breast	SRC
Breast	STAMBP
Breast	STC2
Breast	SULT1A1
Breast	SUMF2
Breast	SUSD1
Breast	SUSD2
Breast	TACC3
Breast	TAFA5
Breast	TANK
Breast	TEK
Breast	TGFB1
Breast	TGFBI
Breast	TGFBR3
Breast	THBS4
Breast	THY1
Breast	TIMP3
Breast	TIMP4
Breast	TJAP1
Breast	TLR3
Breast	TMPRSS5
Breast	TNFRSF19
Breast	TNFSF10
Breast	TNFSF11
Breast	TNFSF12
Breast	TNXB
Breast	TRAF2
Breast	TREML2
Breast	TRIM5
Breast	TYRO3
Breast	VASN
Breast	VEGFC
Breast	VEGFD
Breast	VSIR
Breast	WARS
Breast	WFIKKN1
Breast	WFIKKN2
Breast	WIF1
Breast	XG
Breast	XPNPEP2
Breast	YES1
CLL	AARSD1
CLL	ABL1
CLL	ACAN
CLL	ACP6
CLL	ACVRL1
CLL	ADA2
CLL	ADAM15
CLL	ADAM22
CLL	ADAM23
CLL	ADAM8
CLL	ADAMTS13
CLL	ADAMTS8
CLL	ADGRB3
CLL	ADGRE2
CLL	ADGRE5
CLL	ADGRG2
CLL	ADM
CLL	AGER
CLL	ALCAM
CLL	AMFR
CLL	AMIGO2
CLL	ANGPT2
CLL	ANGPTL3
CLL	AOC3
CLL	APBB1IP
CLL	APEX1
CLL	APOH
CLL	APRT
CLL	ARHGAP25
CLL	ARID4B
CLL	ARNT
CLL	ATF2
CLL	AXIN1
CLL	AXL
CLL	B4GALT1
CLL	B4GAT1
CLL	BACH1
CLL	BAG6
CLL	BAMBI
CLL	BANK1
CLL	BCAM
CLL	BOC
CLL	BSG
CLL	BTN2A1
CLL	BTN3A2
CLL	C1QA
CLL	CA11
CLL	CA14
CLL	CALCOCO1
CLL	CAMKK1
CLL	CANT1
CLL	CAPG
CLL	CASP1
CLL	CASP8
CLL	CCL2
CLL	CCL24
CLL	CCL25
CLL	CCL3
CLL	CCL4
CLL	CCN3
CLL	CCN5
CLL	CD160
CLL	CD163
CLL	CD164
CLL	CD1C
CLL	CD200
CLL	CD200R1
CLL	CD209
CLL	CD22
CLL	CD27
CLL	CD274
CLL	CD28
CLL	CD2AP
CLL	CD300C
CLL	CD300LG
CLL	CD34
CLL	CD4
CLL	CD40
CLL	CD46
CLL	CD48
CLL	CD5
CLL	CD55
CLL	CD58
CLL	CD59
CLL	CD6
CLL	CD70
CLL	CD74
CLL	CD79B
CLL	CD83
CLL	CD8A
CLL	CD93
CLL	CD99
CLL	CDC27
CLL	CDH3
CLL	CDH5
CLL	CDH6
CLL	CDNF
CLL	CDON
CLL	CDSN
CLL	CEACAM1
CLL	CEP164
CLL	CEP20
CLL	CEP43
CLL	CEP85
CLL	CES2
CLL	CETN2
CLL	CHEK2
CLL	CHGB
CLL	CHL1
CLL	CHRDL1
CLL	CKAP4
CLL	CLEC10A
CLL	CLEC14A
CLL	CLEC1A
CLL	CLEC4C
CLL	CLEC7A
CLL	CLMP
CLL	CLPP
CLL	CLSTN1
CLL	CLSTN2
CLL	CNDP1
CLL	CNTN1
CLL	CNTN2
CLL	CNTN4
CLL	CNTN5
CLL	CNTNAP2
CLL	COL18A1
CLL	COL4A1
CLL	COL6A3
CLL	COLEC12
CLL	CORO1A
CLL	CPM
CLL	CPVL
CLL	CR2
CLL	CRACR2A
CLL	CRH
CLL	CRHBP
CLL	CRIM1
CLL	CRIP2
CLL	CRLF1
CLL	CRTAC1
CLL	CRTAM
CLL	CSF1
CLL	CST3
CLL	CSTB
CLL	CTSB
CLL	CTSL
CLL	CTSO
CLL	CTSS
CLL	CTSZ
CLL	CX3CL1
CLL	CXCL10
CLL	CXCL13
CLL	CXCL14
CLL	CXCL17
CLL	CXCL9
CLL	DBI
CLL	DCN
CLL	DCTPP1
CLL	DDR1
CLL	DDX58
CLL	DECR1
CLL	DFFA
CLL	DKK3
CLL	DKK4
CLL	DKKL1
CLL	DLK1
CLL	DLL1
CLL	DNAJA2
CLL	DNMBP
CLL	DNPH1
CLL	DPEP2
CLL	DPP4
CLL	DPP6
CLL	DPT
CLL	DPY30
CLL	DSC2
CLL	DTX3
CLL	EBAG9
CLL	EBI3_IL27
CLL	ECE1
CLL	EDA2R
CLL	EDIL3
CLL	EFEMP1
CLL	EFNA4
CLL	EGFR
CLL	EGLN1
CLL	ELOA
CLL	ENG
CLL	ENPP2
CLL	ENPP5
CLL	ENTPD6
CLL	EPHA2
CLL	EPHB4
CLL	EPHB6
CLL	EPS8L2
CLL	ESM1
CLL	EZR
CLL	F3
CLL	FABP2
CLL	FAM3B
CLL	FAM3C
CLL	FAP
CLL	FAS
CLL	FASLG
CLL	FCER2
CLL	FCGR2B
CLL	FCRL1
CLL	FCRL2
CLL	FCRL3
CLL	FCRL5
CLL	FEN1
CLL	FGF2
CLL	FGFR2
CLL	FGR
CLL	FKBP4
CLL	FLI1
CLL	FLRT2
CLL	FLT1
CLL	FLT3
CLL	FLT3LG
CLL	FMNL1
CLL	FMR1
CLL	FOLR2
CLL	FOSB
CLL	FOXO1
CLL	FRZB
CLL	FSTL3
CLL	FUCA1
CLL	FUS
CLL	GALNT10
CLL	GALNT2
CLL	GALNT3
CLL	GALNT7
CLL	GBP2
CLL	GDF2
CLL	GFER
CLL	GFRA2
CLL	GFRA3
CLL	GGT5
CLL	GLO1
CLL	GNLY
CLL	GOLM2
CLL	GPA33
CLL	GPKOW
CLL	GRN
CLL	GUCA2A
CLL	GZMA
CLL	GZMB
CLL	GZMH
CLL	HAVCR2
CLL	HCLS1
CLL	HDGF
CLL	HEXIM1
CLL	HLA-DRA
CLL	HLA-E
CLL	HMOX2
CLL	HNRNPK
CLL	HS6ST1
CLL	HSD11B1
CLL	HSPG2
CLL	HYAL1
CLL	HYOU1
CLL	ICAM1
CLL	ICAM2
CLL	ICAM3
CLL	ICOSLG
CLL	IFNGR1
CLL	IFNLR1
CLL	IGF1R
CLL	IGF2R
CLL	IGFBP2
CLL	IGFBP7
CLL	IGSF3
CLL	IGSF8
CLL	IKBKG
CLL	IL10
CLL	IL10RA
CLL	IL10RB
CLL	IL12A_IL12B
CLL	IL12B
CLL	IL12RB1
CLL	IL15RA
CLL	IL16
CLL	IL17D
CLL	IL17RB
CLL	IL18
CLL	IL18BP
CLL	IL2
CLL	IL2RA
CLL	IL2RB
CLL	IL32
CLL	IL34
CLL	IL3RA
CLL	IL4R
CLL	IL6R
CLL	IL6ST
CLL	ILKAP
CLL	ING1
CLL	IRAG2
CLL	IRAK1
CLL	ITGAM
CLL	ITGAV
CLL	ITGB1
CLL	ITGB2
CLL	ITGB7
CLL	ITM2A
CLL	JAM2
CLL	JUN
CLL	KAZALD1
CLL	KEL
CLL	KITLG
CLL	KLK13
CLL	KLK4
CLL	KLK6
CLL	KLRB1
CLL	KYAT1
CLL	KYNU
CLL	L1CAM
CLL	LAG3
CLL	LAIR1
CLL	LAMA4
CLL	LAMP3
CLL	LAYN
CLL	LBR
CLL	LEPR
CLL	LGALS9
CLL	LHPP
CLL	LILRB1
CLL	LILRB2
CLL	LILRB4
CLL	LRP11
CLL	LRRC25
CLL	LRRN1
CLL	LSP1
CLL	LTA
CLL	LTBP2
CLL	LTBP3
CLL	LTBR
CLL	LY75
CLL	LY9
CLL	LYAR
CLL	LYPD3
CLL	MAD1L1
CLL	MAEA
CLL	MAGED1
CLL	MAP2K6
CLL	MAP3K5
CLL	MARCO
CLL	MCAM
CLL	MDGA1
CLL	MEGF9
CLL	MEP1B
CLL	MERTK
CLL	MET
CLL	METAP2
CLL	MGMT
CLL	MILR1
CLL	MITD1
CLL	MMP7
CLL	MNDA
CLL	MOG
CLL	MPHOSPH8
CLL	MRPL46
CLL	MVK
CLL	MYO9B
CLL	MYOC
CLL	NAAA
CLL	NADK
CLL	NBL1
CLL	NBN
CLL	NCAM1
CLL	NCAM2
CLL	NCAN
CLL	NCF2
CLL	NCR1
CLL	NCS1
CLL	NELL2
CLL	NFASC
CLL	NFATC1
CLL	NFKBIE
CLL	NMNAT1
CLL	NOS3
CLL	NOTCH1
CLL	NOTCH3
CLL	NPDC1
CLL	NPM1
CLL	NPPB
CLL	NPPC
CLL	NPTX1
CLL	NPTXR
CLL	NRCAM
CLL	NRP1
CLL	NRP2
CLL	NTF3
CLL	NTRK2
CLL	NTRK3
CLL	NTproBNP
CLL	NUB1
CLL	OGFR
CLL	OGN
CLL	OMD
CLL	OSMR
CLL	PAM
CLL	PARP1
CLL	PCDH17
CLL	PDCD1
CLL	PDCD1LG2
CLL	PDCD5
CLL	PDCD6
CLL	PDGFRA
CLL	PDGFRB
CLL	PDP1
CLL	PEAR1
CLL	PEBP1
CLL	PECAM1
CLL	PFDN2
CLL	PFKFB2
CLL	PGF
CLL	PIK3AP1
CLL	PIK3IP1
CLL	PLA2G15
CLL	PLA2G7
CLL	PLAU
CLL	PLXDC1
CLL	PLXNB2
CLL	POLR2F
CLL	PPP1R12A
CLL	PPP1R2
CLL	PPP1R9B
CLL	PPY
CLL	PQBP1
CLL	PRCP
CLL	PRDX1
CLL	PRELP
CLL	PRKRA
CLL	PRTG
CLL	PSIP1
CLL	PTGDS
CLL	PTPN1
CLL	PTPN6
CLL	PTPRM
CLL	PTPRN2
CLL	PTPRS
CLL	PXN
CLL	RABGAP1L
CLL	RASSF2
CLL	RBKS
CLL	RBP2
CLL	RBP5
CLL	RCOR1
CLL	RELT
CLL	RET
CLL	RGMB
CLL	RNASET2
CLL	RNF41
CLL	ROBO1
CLL	ROBO2
CLL	ROR1
CLL	RRM2B
CLL	RTN4R
CLL	S100A11
CLL	SAMD9L
CLL	SCAMP3
CLL	SCARB2
CLL	SCARF2
CLL	SCG3
CLL	SCGB1A1
CLL	SCLY
CLL	SCRN1
CLL	SELPLG
CLL	SEMA3F
CLL	SEMA4C
CLL	SEMA4D
CLL	SEMA7A
CLL	SEPTIN9
CLL	SERPINB8
CLL	SERPINB9
CLL	SETMAR
CLL	SEZ6L
CLL	SH2D1A
CLL	SIGLEC1
CLL	SIGLEC10
CLL	SIGLEC5
CLL	SIGLEC6
CLL	SIGLEC7
CLL	SIT1
CLL	SKAP1
CLL	SLAMF1
CLL	SLAMF6
CLL	SLAMF8
CLL	SLC27A4
CLL	SLITRK2
CLL	SNX9
CLL	SORCS2
CLL	SOST
CLL	SPARCL1
CLL	SPINT1
CLL	SRP14
CLL	SRPK2
CLL	SSB
CLL	ST3GAL1
CLL	STC1
CLL	STC2
CLL	STX6
CLL	STX8
CLL	SUSD2
CLL	TANK
CLL	TARBP2
CLL	TBC1D17
CLL	TBC1D5
CLL	TCL1A
CLL	TCN2
CLL	TDRKH
CLL	TEK
CLL	TFRC
CLL	TGFB1
CLL	TGFBI
CLL	TGFBR2
CLL	TGFBR3
CLL	THBD
CLL	THOP1
CLL	THY1
CLL	TIE1
CLL	TIGAR
CLL	TIMD4
CLL	TINAGL1
CLL	TJAP1
CLL	TLR3
CLL	TMSB10
CLL	TNF
CLL	TNFAIP8
CLL	TNFRSF10A
CLL	TNFRSF10B
CLL	TNFRSF11B
CLL	TNFRSF13B
CLL	TNFRSF13C
CLL	TNFRSF14
CLL	TNFRSF19
CLL	TNFRSF1B
CLL	TNFRSF21
CLL	TNFRSF4
CLL	TNFRSF6B
CLL	TNFRSF8
CLL	TNFRSF9
CLL	TNFSF11
CLL	TNFSF12
CLL	TNR
CLL	TP53
CLL	TRAF2
CLL	TREML2
CLL	TRIAP1
CLL	TRIM5
CLL	TXLNA
CLL	TYRO3
CLL	ULBP2
CLL	USP8
CLL	VASN
CLL	VCAM1
CLL	VCAN
CLL	VEGFD
CLL	WARS
CLL	WFIKKN1
CLL	WFIKKN2
CLL	WNT9A
CLL	WWP2
CLL	XCL1
CLL	XG
CLL	XRCC4
CLL	ZBTB17
Cervical	ADAMTS13
Cervical	ADAMTS8
Cervical	ADGRG2
Cervical	AGER
Cervical	AHSP
Cervical	APLP1
Cervical	ASAH2
Cervical	BLVRB
Cervical	CA1
Cervical	CA14
Cervical	CA6
Cervical	CBLN4
Cervical	CD1C
Cervical	CDHR1
Cervical	CHRDL2
Cervical	CKMT1A_CKMT1B
Cervical	CLEC4A
Cervical	CNDP1
Cervical	CNTN1
Cervical	CR2
Cervical	CRH
Cervical	CRNN
Cervical	CST6
Cervical	CTSV
Cervical	DNER
Cervical	DSG3
Cervical	DSG4
Cervical	EGFR
Cervical	ENPP5
Cervical	FABP9
Cervical	FASLG
Cervical	FCGR3B
Cervical	FETUB
Cervical	GAL
Cervical	GDF2
Cervical	GLO1
Cervical	HBQ1
Cervical	HMBS
Cervical	HPGDS
Cervical	IGFBP3
Cervical	IL18RAP
Cervical	IL7R
Cervical	KAZALD1
Cervical	KIT
Cervical	KITLG
Cervical	KLK13
Cervical	KLK14
Cervical	KLK8
Cervical	KRT5
Cervical	LPL
Cervical	LPO
Cervical	LRRN1
Cervical	LTA
Cervical	LYPD3
Cervical	MEPE
Cervical	MFAP5
Cervical	MIA
Cervical	MMP10
Cervical	MSTN
Cervical	NCAM2
Cervical	NCAN
Cervical	NME3
Cervical	NTF3
Cervical	NTF4
Cervical	PAEP
Cervical	PLA2G7
Cervical	PON3
Cervical	PRL
Cervical	PRSS27
Cervical	PTPRS
Cervical	RET
Cervical	RGMA
Cervical	SERPINA12
Cervical	SPINK5
Cervical	TGM2
Cervical	TNFSF11
Cervical	TNR
Cervical	TNXB
Colorectal	ABHD14B
Colorectal	ABL1
Colorectal	ADGRG1
Colorectal	AGR2
Colorectal	AHCY
Colorectal	AIF1
Colorectal	AKR1B1
Colorectal	AKT1S1
Colorectal	AKT3
Colorectal	ANGPTL4
Colorectal	ANXA11
Colorectal	ANXA3
Colorectal	ANXA4
Colorectal	APP
Colorectal	APRT
Colorectal	AREG
Colorectal	ARHGAP1
Colorectal	ARHGAP25
Colorectal	ARHGEF12
Colorectal	ARSB
Colorectal	ATOX1
Colorectal	ATP5IF1
Colorectal	ATP6V1F
Colorectal	ATXN10
Colorectal	AXIN1
Colorectal	BAX
Colorectal	BID
Colorectal	BIN2
Colorectal	BIRC2
Colorectal	BMP4
Colorectal	BPIFB1
Colorectal	C1QA
Colorectal	CA13
Colorectal	CA9
Colorectal	CASP10
Colorectal	CASP2
Colorectal	CASP3
Colorectal	CASP8
Colorectal	CBLN4
Colorectal	CCL17
Colorectal	CCL20
Colorectal	CCL5
Colorectal	CCS
Colorectal	CCT5
Colorectal	CD160
Colorectal	CD1C
Colorectal	CD200R1
Colorectal	CD207
Colorectal	CD300E
Colorectal	CD40LG
Colorectal	CD69
Colorectal	CD84
Colorectal	CDC37
Colorectal	CDH17
Colorectal	CDKN1A
Colorectal	CDKN2D
Colorectal	CEACAM5
Colorectal	CEP20
Colorectal	CEP43
Colorectal	CERT
Colorectal	CETN2
Colorectal	CHMP1A
Colorectal	CHRDL2
Colorectal	CIAPIN1
Colorectal	CLC
Colorectal	CLEC4C
Colorectal	CLIP2
Colorectal	CNPY4
Colorectal	CNTN2
Colorectal	COMT
Colorectal	CORO1A
Colorectal	CPVL
Colorectal	CRADD
Colorectal	CRKL
Colorectal	CRTAM
Colorectal	CTF1
Colorectal	CTSB
Colorectal	CTSC
Colorectal	CXCL1
Colorectal	CXCL3
Colorectal	CXCL5
Colorectal	CXCL8
Colorectal	DAB2
Colorectal	DAG1
Colorectal	DAPP1
Colorectal	DARS1
Colorectal	DBI
Colorectal	DBNL
Colorectal	DCTN1
Colorectal	DCTN2
Colorectal	DCTN6
Colorectal	DDAH1
Colorectal	DDX58
Colorectal	DFFA
Colorectal	DIABLO
Colorectal	DKK4
Colorectal	DNAJA2
Colorectal	DOK2
Colorectal	DRG2
Colorectal	DUSP3
Colorectal	EBAG9
Colorectal	EDAR
Colorectal	EGF
Colorectal	EIF4B
Colorectal	EIF4G1
Colorectal	ENO1
Colorectal	ENO2
Colorectal	EPO
Colorectal	ERBIN
Colorectal	EREG
Colorectal	ESAM
Colorectal	F2R
Colorectal	FABP9
Colorectal	FADD
Colorectal	FCRL6
Colorectal	FES
Colorectal	FGF2
Colorectal	FGF21
Colorectal	FGF23
Colorectal	FHIT
Colorectal	FKBP1B
Colorectal	FKBP4
Colorectal	FKBP5
Colorectal	FKBP7
Colorectal	FLI1
Colorectal	FLT3LG
Colorectal	FUT8
Colorectal	FXN
Colorectal	FXYD5
Colorectal	FYB1
Colorectal	GBP2
Colorectal	GDF15
Colorectal	GGH
Colorectal	GLB1
Colorectal	GLOD4
Colorectal	GMPR
Colorectal	GNE
Colorectal	GOPC
Colorectal	GP6
Colorectal	GRAP2
Colorectal	GRK5
Colorectal	GYS1
Colorectal	HARS1
Colorectal	HBEGF
Colorectal	HCLS1
Colorectal	HEXIM1
Colorectal	HGS
Colorectal	HLA-DRA
Colorectal	HPCAL1
Colorectal	HSPA1A
Colorectal	HSPB1
Colorectal	ICA1
Colorectal	IDS
Colorectal	IFNG
Colorectal	IGFBP1
Colorectal	IGFBP2
Colorectal	IL12A_IL12B
Colorectal	IL12B
Colorectal	IL17A
Colorectal	IL1B
Colorectal	IL7
Colorectal	IMPA1
Colorectal	INPP1
Colorectal	IPCEF1
Colorectal	IRAK4
Colorectal	ITGA11
Colorectal	ITGA6
Colorectal	ITGB1BP2
Colorectal	ITGB2
Colorectal	ITIH3
Colorectal	KIFBP
Colorectal	KLRB1
Colorectal	KLRD1
Colorectal	KRT18
Colorectal	KYAT1
Colorectal	LACTB2
Colorectal	LAP3
Colorectal	LAT
Colorectal	LAT2
Colorectal	LCN2
Colorectal	LGALS4
Colorectal	LGALS8
Colorectal	LSM1
Colorectal	LTA4H
Colorectal	LYN
Colorectal	LYPD8
Colorectal	MANF
Colorectal	MAP2K6
Colorectal	MAP4K5
Colorectal	MAVS
Colorectal	MAX
Colorectal	MCFD2
Colorectal	MED18
Colorectal	MESD
Colorectal	METAP2
Colorectal	MGLL
Colorectal	MGMT
Colorectal	MIF
Colorectal	MITD1
Colorectal	MLN
Colorectal	MMP1
Colorectal	MMP12
Colorectal	MPHOSPH8
Colorectal	MPI
Colorectal	MPIG6B
Colorectal	MSMB
Colorectal	MSR1
Colorectal	MSRA
Colorectal	MTPN
Colorectal	MUC13
Colorectal	MZT1
Colorectal	NCK2
Colorectal	NRP1
Colorectal	NSFL1C
Colorectal	NT5C3A
Colorectal	NUB1
Colorectal	NUDC
Colorectal	NUDT2
Colorectal	NUDT5
Colorectal	PADI4
Colorectal	PAK4
Colorectal	PAPPA
Colorectal	PARK7
Colorectal	PDGFA
Colorectal	PDGFB
Colorectal	PDLIM7
Colorectal	PEBP1
Colorectal	PGLYRP1
Colorectal	PLA2G4A
Colorectal	PLIN3
Colorectal	PLPBP
Colorectal	PLXNB3
Colorectal	PMVK
Colorectal	PON2
Colorectal	PPIB
Colorectal	PPME1
Colorectal	PPP1R12A
Colorectal	PPP1R2
Colorectal	PPP1R9B
Colorectal	PPP3R1
Colorectal	PRDX3
Colorectal	PRDX5
Colorectal	PRDX6
Colorectal	PRKAR1A
Colorectal	PRTFDC1
Colorectal	PTEN
Colorectal	PTPN1
Colorectal	PTPN6
Colorectal	PTX3
Colorectal	PVALB
Colorectal	QDPR
Colorectal	RAB37
Colorectal	RAB6A
Colorectal	RABEPK
Colorectal	RAD23B
Colorectal	RARRES2
Colorectal	REG3A
Colorectal	REG4
Colorectal	RETN
Colorectal	RHOC
Colorectal	RILP
Colorectal	RWDD1
Colorectal	SAMD9L
Colorectal	SCRN1
Colorectal	SDC4
Colorectal	SELE
Colorectal	SELP
Colorectal	SELPLG
Colorectal	SEMA4D
Colorectal	SERPINB1
Colorectal	SERPINB6
Colorectal	SERPINB9
Colorectal	SERPINE1
Colorectal	SF3B4
Colorectal	SH2B3
Colorectal	SH2D1A
Colorectal	SHMT1
Colorectal	SIAE
Colorectal	SIRT2
Colorectal	SKAP2
Colorectal	SLAMF8
Colorectal	SMAD1
Colorectal	SMAD5
Colorectal	SNAP23
Colorectal	SNAP29
Colorectal	SPARC
Colorectal	SPINK4
Colorectal	SPRY2
Colorectal	SRC
Colorectal	STAMBP
Colorectal	STAT5B
Colorectal	STIP1
Colorectal	STK11
Colorectal	STK24
Colorectal	STK4
Colorectal	STXBP3
Colorectal	SUGT1
Colorectal	SULT1A1
Colorectal	TACC3
Colorectal	TARBP2
Colorectal	TBC1D23
Colorectal	TBCB
Colorectal	TBCC
Colorectal	TBL1X
Colorectal	TFF1
Colorectal	TFF3
Colorectal	TFRC
Colorectal	TIA1
Colorectal	TMSB10
Colorectal	TNFSF14
Colorectal	TPMT
Colorectal	TRIAP1
Colorectal	TRIM21
Colorectal	TST
Colorectal	TXLNA
Colorectal	TXNDC5
Colorectal	TXNRD1
Colorectal	TYMP
Colorectal	USO1
Colorectal	USP8
Colorectal	VASH1
Colorectal	VPS37A
Colorectal	VPS53
Colorectal	VTA1
Colorectal	WAS
Colorectal	WASF1
Colorectal	WASF3
Colorectal	YTHDF3
DLBCL	ACE2
DLBCL	ACP5
DLBCL	ACP6
DLBCL	ACY1
DLBCL	ADA
DLBCL	ADA2
DLBCL	ADAM15
DLBCL	ADAM8
DLBCL	ADH4
DLBCL	ADM
DLBCL	AGXT
DLBCL	ALDH1A1
DLBCL	AMFR
DLBCL	ANGPT2
DLBCL	ANGPTL1
DLBCL	ANGPTL2
DLBCL	ANPEP
DLBCL	APBB1IP
DLBCL	ART3
DLBCL	ATXN10
DLBCL	AXL
DLBCL	B4GALT1
DLBCL	BACH1
DLBCL	BAG6
DLBCL	BAIAP2
DLBCL	BLMH
DLBCL	BRK1
DLBCL	BST2
DLBCL	BTN3A2
DLBCL	C19orf12
DLBCL	C1QA
DLBCL	C2
DLBCL	C4BPB
DLBCL	CA5A
DLBCL	CANT1
DLBCL	CCL18
DLBCL	CCL19
DLBCL	CCL2
DLBCL	CCL22
DLBCL	CCL23
DLBCL	CCL26
DLBCL	CCL3
DLBCL	CCL4
DLBCL	CD14
DLBCL	CD163
DLBCL	CD22
DLBCL	CD27
DLBCL	CD274
DLBCL	CD28
DLBCL	CD300C
DLBCL	CD300E
DLBCL	CD300LF
DLBCL	CD38
DLBCL	CD4
DLBCL	CD40
DLBCL	CD48
DLBCL	CD5
DLBCL	CD6
DLBCL	CD63
DLBCL	CD70
DLBCL	CD74
DLBCL	CD79B
DLBCL	CD83
DLBCL	CD8A
DLBCL	CDCP1
DLBCL	CDH2
DLBCL	CDH5
DLBCL	CDHR2
DLBCL	CEACAM1
DLBCL	CEACAM21
DLBCL	CEACAM8
DLBCL	CHI3L1
DLBCL	CLEC1A
DLBCL	CLEC4G
DLBCL	CLEC6A
DLBCL	CLSPN
DLBCL	COL4A1
DLBCL	CRACR2A
DLBCL	CRTAM
DLBCL	CSF1
DLBCL	CST7
DLBCL	CSTB
DLBCL	CTSL
DLBCL	CXCL10
DLBCL	CXCL11
DLBCL	CXCL13
DLBCL	CXCL9
DLBCL	DAG1
DLBCL	DCTPP1
DLBCL	DCXR
DLBCL	DLL1
DLBCL	DNMBP
DLBCL	DPY30
DLBCL	DSC2
DLBCL	EBI3_IL27
DLBCL	EFNA4
DLBCL	EGLN1
DLBCL	ELOA
DLBCL	EZR
DLBCL	F9
DLBCL	FAS
DLBCL	FASLG
DLBCL	FCAR
DLBCL	FCGR2B
DLBCL	FCN2
DLBCL	FCRL1
DLBCL	FCRL2
DLBCL	FCRL3
DLBCL	FCRL6
DLBCL	FCRLB
DLBCL	FGR
DLBCL	FKBP4
DLBCL	FLT4
DLBCL	FST
DLBCL	FSTL3
DLBCL	FURIN
DLBCL	FUS
DLBCL	GCNT1
DLBCL	GFER
DLBCL	GFRA1
DLBCL	GGT1
DLBCL	GLO1
DLBCL	GLRX
DLBCL	GNLY
DLBCL	GOLM2
DLBCL	GPKOW
DLBCL	GPR37
DLBCL	GRN
DLBCL	GRPEL1
DLBCL	GZMA
DLBCL	GZMB
DLBCL	GZMH
DLBCL	HAO1
DLBCL	HAVCR1
DLBCL	HAVCR2
DLBCL	HLA-DRA
DLBCL	HMOX1
DLBCL	HMOX2
DLBCL	HNMT
DLBCL	HS6ST1
DLBCL	HTRA2
DLBCL	HYOU1
DLBCL	ICAM1
DLBCL	ICAM2
DLBCL	IFNGR1
DLBCL	IFNLR1
DLBCL	IGF2R
DLBCL	IGSF8
DLBCL	IKBKG
DLBCL	IL10
DLBCL	IL10RA
DLBCL	IL10RB
DLBCL	IL12A_IL12B
DLBCL	IL12B
DLBCL	IL12RB1
DLBCL	IL13RA1
DLBCL	IL15
DLBCL	IL15RA
DLBCL	IL16
DLBCL	IL17RA
DLBCL	IL17RB
DLBCL	IL18
DLBCL	IL18BP
DLBCL	IL18R1
DLBCL	IL1R2
DLBCL	IL1RL1
DLBCL	IL1RN
DLBCL	IL2RA
DLBCL	IL4R
DLBCL	IL6
DLBCL	IQGAP2
DLBCL	IRAG2
DLBCL	ITIH3
DLBCL	KEL
DLBCL	KIR2DL3
DLBCL	KIRREL2
DLBCL	KLRD1
DLBCL	KYNU
DLBCL	LAG3
DLBCL	LAIR1
DLBCL	LAIR2
DLBCL	LBP
DLBCL	LBR
DLBCL	LDLR
DLBCL	LGALS9
DLBCL	LILRA5
DLBCL	LILRB1
DLBCL	LILRB2
DLBCL	LILRB4
DLBCL	LRIG1
DLBCL	LSP1
DLBCL	LTA
DLBCL	LTBP2
DLBCL	LY75
DLBCL	LY9
[truncated: 2,251 more rows]

## Sheet: 3a
GROUP	Cancer	Protein	Protein Importance	Rank
AML	AML	CD244	100	1
AML	AML	FLT3LG	99.1481	2
AML	AML	FLT3	98.6828	3
AML	AML	MMP9	89.5779	4
AML	AML	LCN2	65.8	5
AML	AML	PGLYRP1	64.4271	6
AML	AML	TNFSF13B	60.412	7
AML	AML	TNFRSF10C	53.1556	8
AML	AML	RGMA	50.3488	9
AML	AML	FCGR3B	43.9761	10
AML	AML	SDC4	38.9081	11
AML	AML	CXCL8	31.7709	12
AML	AML	CDON	30.8055	13
AML	AML	EPO	30.5351	14
AML	AML	SFTPA1	26.8364	15
AML	AML	PGF	26.6538	16
AML	AML	TPSAB1	25.6446	17
AML	AML	CDH17	25.0056	18
AML	AML	CCL17	21.1144	19
AML	AML	IL12B	20.7672	20
AML	AML	CD300C	18.941	21
AML	AML	LTA	13.8678	22
AML	AML	KIT	13.1574	23
AML	AML	RELT	11.5317	24
AML	AML	IL12A_IL12B	7.8328	25
AML	AML	CTSF	6.87174	26
AML	AML	GDF2	6.774	27
AML	AML	VNN2	6.30344	28
AML	AML	ANGPT1	5.18285	29
AML	AML	ULBP2	4.50262	30
AML	AML	EDAR	2.33332	31
AML	AML	RRM2	1.6021	32
AML	AML	PON3	0.892577	33
AML	AML	AARSD1	0	34
AML	AML	ABHD14B	0	35
AML	AML	ABL1	0	36
AML	AML	ACAA1	0	37
AML	AML	ACAN	0	38
AML	AML	ACE2	0	39
AML	AML	ACOX1	0	40
AML	AML	ACP5	0	41
AML	AML	ACP6	0	42
AML	AML	ACTA2	0	43
AML	AML	ACTN4	0	44
AML	AML	ACVRL1	0	45
AML	AML	ACY1	0	46
AML	AML	ADA	0	47
AML	AML	ADA2	0	48
AML	AML	ADAM15	0	49
AML	AML	ADAM22	0	50
AML	AML	ADAM23	0	51
AML	AML	ADAM8	0	52
AML	AML	ADAMTS13	0	53
AML	AML	ADAMTS15	0	54
AML	AML	ADAMTS16	0	55
AML	AML	ADAMTS8	0	56
AML	AML	ADCYAP1R1	0	57
AML	AML	ADGRB3	0	58
AML	AML	ADGRE2	0	59
AML	AML	ADGRE5	0	60
AML	AML	ADGRG1	0	61
AML	AML	ADGRG2	0	62
AML	AML	ADH4	0	63
AML	AML	ADM	0	64
AML	AML	AFP	0	65
AML	AML	AGER	0	66
AML	AML	AGR2	0	67
AML	AML	AGR3	0	68
AML	AML	AGRN	0	69
AML	AML	AGRP	0	70
AML	AML	AGXT	0	71
AML	AML	AHCY	0	72
AML	AML	AHSP	0	73
AML	AML	AIF1	0	74
AML	AML	AIFM1	0	75
AML	AML	AK1	0	76
AML	AML	AKR1B1	0	77
AML	AML	AKR1C4	0	78
AML	AML	AKT1S1	0	79
AML	AML	AKT3	0	80
AML	AML	ALCAM	0	81
AML	AML	ALDH1A1	0	82
AML	AML	ALDH3A1	0	83
AML	AML	ALPP	0	84
AML	AML	AMBN	0	85
AML	AML	AMBP	0	86
AML	AML	AMFR	0	87
AML	AML	AMIGO2	0	88
AML	AML	AMN	0	89
AML	AML	AMY2A	0	90
AML	AML	AMY2B	0	91
AML	AML	ANG	0	92
AML	AML	ANGPT2	0	93
AML	AML	ANGPTL1	0	94
AML	AML	ANGPTL2	0	95
AML	AML	ANGPTL3	0	96
AML	AML	ANGPTL4	0	97
AML	AML	ANGPTL7	0	98
AML	AML	ANKRD54	0	99
AML	AML	ANPEP	0	100
AML	AML	ANXA10	0	101
AML	AML	ANXA11	0	102
AML	AML	ANXA3	0	103
AML	AML	ANXA4	0	104
AML	AML	ANXA5	0	105
AML	AML	AOC1	0	106
AML	AML	AOC3	0	107
AML	AML	APBB1IP	0	108
AML	AML	APEX1	0	109
AML	AML	APLP1	0	110
AML	AML	APOH	0	111
AML	AML	APOM	0	112
AML	AML	APP	0	113
AML	AML	APRT	0	114
AML	AML	AREG	0	115
AML	AML	ARG1	0	116
AML	AML	ARHGAP1	0	117
AML	AML	ARHGAP25	0	118
AML	AML	ARHGEF12	0	119
AML	AML	ARID4B	0	120
AML	AML	ARNT	0	121
AML	AML	ARSA	0	122
AML	AML	ARSB	0	123
AML	AML	ART3	0	124
AML	AML	ARTN	0	125
AML	AML	ASAH2	0	126
AML	AML	ASGR1	0	127
AML	AML	ATF2	0	128
AML	AML	ATG4A	0	129
AML	AML	ATOX1	0	130
AML	AML	ATP5IF1	0	131
AML	AML	ATP5PO	0	132
AML	AML	ATP6AP2	0	133
AML	AML	ATP6V1D	0	134
AML	AML	ATP6V1F	0	135
AML	AML	ATXN10	0	136
AML	AML	AXIN1	0	137
AML	AML	AXL	0	138
AML	AML	AZU1	0	139
AML	AML	B4GALT1	0	140
AML	AML	B4GAT1	0	141
AML	AML	BACH1	0	142
AML	AML	BAG3	0	143
AML	AML	BAG6	0	144
AML	AML	BAIAP2	0	145
AML	AML	BAMBI	0	146
AML	AML	BANK1	0	147
AML	AML	BAX	0	148
AML	AML	BCAM	0	149
AML	AML	BCAN	0	150
AML	AML	BCL2L11	0	151
AML	AML	BCR	0	152
AML	AML	BGN	0	153
AML	AML	BID	0	154
AML	AML	BIN2	0	155
AML	AML	BIRC2	0	156
AML	AML	BLMH	0	157
AML	AML	BLVRB	0	158
AML	AML	BMP4	0	159
AML	AML	BMP6	0	160
AML	AML	BOC	0	161
AML	AML	BPIFB1	0	162
AML	AML	BRK1	0	163
AML	AML	BSG	0	164
AML	AML	BST1	0	165
AML	AML	BST2	0	166
AML	AML	BTC	0	167
AML	AML	BTN2A1	0	168
AML	AML	BTN3A2	0	169
AML	AML	C19orf12	0	170
AML	AML	C1QA	0	171
AML	AML	C1QTNF1	0	172
AML	AML	C2	0	173
AML	AML	C2CD2L	0	174
AML	AML	C4BPB	0	175
AML	AML	CA1	0	176
AML	AML	CA11	0	177
AML	AML	CA12	0	178
AML	AML	CA13	0	179
AML	AML	CA14	0	180
AML	AML	CA2	0	181
AML	AML	CA3	0	182
AML	AML	CA4	0	183
AML	AML	CA5A	0	184
AML	AML	CA6	0	185
AML	AML	CA9	0	186
AML	AML	CALB1	0	187
AML	AML	CALB2	0	188
AML	AML	CALCA	0	189
AML	AML	CALCOCO1	0	190
AML	AML	CAMKK1	0	191
AML	AML	CANT1	0	192
AML	AML	CAPG	0	193
AML	AML	CARHSP1	0	194
AML	AML	CASP1	0	195
AML	AML	CASP10	0	196
AML	AML	CASP2	0	197
AML	AML	CASP3	0	198
AML	AML	CASP8	0	199
AML	AML	CBLIF	0	200
AML	AML	CBLN4	0	201
AML	AML	CC2D1A	0	202
AML	AML	CCDC80	0	203
AML	AML	CCL11	0	204
AML	AML	CCL13	0	205
AML	AML	CCL14	0	206
AML	AML	CCL15	0	207
AML	AML	CCL16	0	208
AML	AML	CCL18	0	209
AML	AML	CCL19	0	210
AML	AML	CCL2	0	211
AML	AML	CCL20	0	212
AML	AML	CCL21	0	213
AML	AML	CCL22	0	214
AML	AML	CCL23	0	215
AML	AML	CCL24	0	216
AML	AML	CCL25	0	217
AML	AML	CCL26	0	218
AML	AML	CCL27	0	219
AML	AML	CCL28	0	220
AML	AML	CCL3	0	221
AML	AML	CCL4	0	222
AML	AML	CCL5	0	223
AML	AML	CCL7	0	224
AML	AML	CCL8	0	225
AML	AML	CCN1	0	226
AML	AML	CCN2	0	227
AML	AML	CCN3	0	228
AML	AML	CCN4	0	229
AML	AML	CCN5	0	230
AML	AML	CCS	0	231
AML	AML	CCT5	0	232
AML	AML	CD109	0	233
AML	AML	CD14	0	234
AML	AML	CD160	0	235
AML	AML	CD163	0	236
AML	AML	CD164	0	237
AML	AML	CD177	0	238
AML	AML	CD1C	0	239
AML	AML	CD200	0	240
AML	AML	CD200R1	0	241
AML	AML	CD207	0	242
AML	AML	CD209	0	243
AML	AML	CD22	0	244
AML	AML	CD27	0	245
AML	AML	CD274	0	246
AML	AML	CD276	0	247
AML	AML	CD28	0	248
AML	AML	CD2AP	0	249
AML	AML	CD300E	0	250
AML	AML	CD300LF	0	251
AML	AML	CD300LG	0	252
AML	AML	CD302	0	253
AML	AML	CD33	0	254
AML	AML	CD34	0	255
AML	AML	CD38	0	256
AML	AML	CD4	0	257
AML	AML	CD40	0	258
AML	AML	CD40LG	0	259
AML	AML	CD46	0	260
AML	AML	CD48	0	261
AML	AML	CD5	0	262
AML	AML	CD55	0	263
AML	AML	CD58	0	264
AML	AML	CD59	0	265
AML	AML	CD6	0	266
AML	AML	CD63	0	267
AML	AML	CD69	0	268
AML	AML	CD70	0	269
AML	AML	CD74	0	270
AML	AML	CD79B	0	271
AML	AML	CD83	0	272
AML	AML	CD84	0	273
AML	AML	CD8A	0	274
AML	AML	CD93	0	275
AML	AML	CD99	0	276
AML	AML	CD99L2	0	277
AML	AML	CDC27	0	278
AML	AML	CDC37	0	279
AML	AML	CDCP1	0	280
AML	AML	CDH1	0	281
AML	AML	CDH15	0	282
AML	AML	CDH2	0	283
AML	AML	CDH3	0	284
AML	AML	CDH5	0	285
AML	AML	CDH6	0	286
AML	AML	CDHR1	0	287
AML	AML	CDHR2	0	288
AML	AML	CDHR5	0	289
AML	AML	CDKN1A	0	290
AML	AML	CDKN2D	0	291
AML	AML	CDNF	0	292
AML	AML	CDSN	0	293
AML	AML	CEACAM1	0	294
AML	AML	CEACAM21	0	295
AML	AML	CEACAM3	0	296
AML	AML	CEACAM5	0	297
AML	AML	CEACAM8	0	298
AML	AML	CEBPB	0	299
AML	AML	CELA3A	0	300
AML	AML	CEP164	0	301
AML	AML	CEP20	0	302
AML	AML	CEP43	0	303
AML	AML	CEP85	0	304
AML	AML	CERT	0	305
AML	AML	CES1	0	306
AML	AML	CES2	0	307
AML	AML	CES3	0	308
AML	AML	CETN2	0	309
AML	AML	CFC1	0	310
AML	AML	CGA	0	311
AML	AML	CGREF1	0	312
AML	AML	CHAC2	0	313
AML	AML	CHEK2	0	314
AML	AML	CHGB	0	315
AML	AML	CHI3L1	0	316
AML	AML	CHIT1	0	317
AML	AML	CHL1	0	318
AML	AML	CHMP1A	0	319
AML	AML	CHRDL1	0	320
AML	AML	CHRDL2	0	321
AML	AML	CIAPIN1	0	322
AML	AML	CKAP4	0	323
AML	AML	CKMT1A_CKMT1B	0	324
AML	AML	CLC	0	325
AML	AML	CLEC10A	0	326
AML	AML	CLEC11A	0	327
AML	AML	CLEC14A	0	328
AML	AML	CLEC1A	0	329
AML	AML	CLEC1B	0	330
AML	AML	CLEC4A	0	331
AML	AML	CLEC4C	0	332
AML	AML	CLEC4D	0	333
AML	AML	CLEC4G	0	334
AML	AML	CLEC5A	0	335
AML	AML	CLEC6A	0	336
AML	AML	CLEC7A	0	337
AML	AML	CLIP2	0	338
AML	AML	CLMP	0	339
AML	AML	CLPP	0	340
AML	AML	CLPS	0	341
AML	AML	CLSPN	0	342
AML	AML	CLSTN1	0	343
AML	AML	CLSTN2	0	344
AML	AML	CLTA	0	345
AML	AML	CLUL1	0	346
AML	AML	CNDP1	0	347
AML	AML	CNPY2	0	348
AML	AML	CNPY4	0	349
AML	AML	CNST	0	350
AML	AML	CNTN1	0	351
AML	AML	CNTN2	0	352
AML	AML	CNTN3	0	353
AML	AML	CNTN4	0	354
AML	AML	CNTN5	0	355
AML	AML	CNTNAP2	0	356
AML	AML	COL18A1	0	357
AML	AML	COL1A1	0	358
AML	AML	COL4A1	0	359
AML	AML	COL6A3	0	360
AML	AML	COL9A1	0	361
AML	AML	COLEC12	0	362
AML	AML	COMP	0	363
AML	AML	COMT	0	364
AML	AML	COPE	0	365
AML	AML	CORO1A	0	366
AML	AML	COX5B	0	367
AML	AML	CPA1	0	368
AML	AML	CPA2	0	369
AML	AML	CPB1	0	370
AML	AML	CPE	0	371
AML	AML	CPM	0	372
AML	AML	CPPED1	0	373
AML	AML	CPVL	0	374
AML	AML	CPXM1	0	375
AML	AML	CR2	0	376
AML	AML	CRACR2A	0	377
AML	AML	CRADD	0	378
AML	AML	CREG1	0	379
AML	AML	CRELD2	0	380
AML	AML	CRH	0	381
AML	AML	CRHBP	0	382
AML	AML	CRHR1	0	383
AML	AML	CRIM1	0	384
AML	AML	CRIP2	0	385
AML	AML	CRISP2	0	386
AML	AML	CRKL	0	387
AML	AML	CRLF1	0	388
AML	AML	CRNN	0	389
AML	AML	CRTAC1	0	390
AML	AML	CRTAM	0	391
AML	AML	CRX	0	392
AML	AML	CSF1	0	393
AML	AML	CSF2RA	0	394
AML	AML	CSF3	0	395
AML	AML	CST3	0	396
AML	AML	CST5	0	397
AML	AML	CST6	0	398
AML	AML	CST7	0	399
AML	AML	CSTB	0	400
AML	AML	CTF1	0	401
AML	AML	CTRB1	0	402
AML	AML	CTRC	0	403
AML	AML	CTSB	0	404
AML	AML	CTSC	0	405
AML	AML	CTSD	0	406
AML	AML	CTSH	0	407
AML	AML	CTSL	0	408
AML	AML	CTSO	0	409
AML	AML	CTSS	0	410
AML	AML	CTSV	0	411
AML	AML	CTSZ	0	412
AML	AML	CX3CL1	0	413
AML	AML	CXADR	0	414
AML	AML	CXCL1	0	415
AML	AML	CXCL10	0	416
AML	AML	CXCL11	0	417
AML	AML	CXCL12	0	418
AML	AML	CXCL13	0	419
AML	AML	CXCL14	0	420
AML	AML	CXCL16	0	421
AML	AML	CXCL17	0	422
AML	AML	CXCL3	0	423
AML	AML	CXCL5	0	424
AML	AML	CXCL6	0	425
AML	AML	CXCL9	0	426
AML	AML	DAB2	0	427
AML	AML	DAG1	0	428
AML	AML	DAPP1	0	429
AML	AML	DARS1	0	430
AML	AML	DBI	0	431
AML	AML	DBNL	0	432
AML	AML	DCBLD2	0	433
AML	AML	DCN	0	434
AML	AML	DCTN1	0	435
AML	AML	DCTN2	0	436
AML	AML	DCTN6	0	437
AML	AML	DCTPP1	0	438
AML	AML	DCXR	0	439
AML	AML	DDAH1	0	440
AML	AML	DDC	0	441
AML	AML	DDR1	0	442
AML	AML	DDX58	0	443
AML	AML	DECR1	0	444
AML	AML	DEFA1_DEFA1B	0	445
AML	AML	DEFB4A_DEFB4B	0	446
AML	AML	DFFA	0	447
AML	AML	DGKZ	0	448
AML	AML	DIABLO	0	449
AML	AML	DKK1	0	450
AML	AML	DKK3	0	451
AML	AML	DKK4	0	452
AML	AML	DKKL1	0	453
AML	AML	DLK1	0	454
AML	AML	DLL1	0	455
AML	AML	DNAJA2	0	456
AML	AML	DNAJB1	0	457
AML	AML	DNAJB8	0	458
AML	AML	DNER	0	459
AML	AML	DNMBP	0	460
AML	AML	DNPH1	0	461
AML	AML	DOK2	0	462
AML	AML	DPEP1	0	463
AML	AML	DPEP2	0	464
AML	AML	DPP10	0	465
AML	AML	DPP4	0	466
AML	AML	DPP6	0	467
AML	AML	DPP7	0	468
AML	AML	DPT	0	469
AML	AML	DPY30	0	470
AML	AML	DRAXIN	0	471
AML	AML	DRG2	0	472
AML	AML	DSC2	0	473
AML	AML	DSG2	0	474
AML	AML	DSG3	0	475
AML	AML	DSG4	0	476
AML	AML	DTX3	0	477
AML	AML	DUOX2	0	478
AML	AML	DUSP3	0	479
AML	AML	EBAG9	0	480
AML	AML	EBI3_IL27	0	481
AML	AML	ECE1	0	482
AML	AML	EDA2R	0	483
AML	AML	EDIL3	0	484
AML	AML	EFEMP1	0	485
AML	AML	EFNA1	0	486
AML	AML	EFNA4	0	487
AML	AML	EGF	0	488
AML	AML	EGFL7	0	489
AML	AML	EGFR	0	490
AML	AML	EGLN1	0	491
AML	AML	EIF4B	0	492
AML	AML	EIF4EBP1	0	493
AML	AML	EIF4G1	0	494
AML	AML	EIF5A	0	495
AML	AML	ELOA	0	496
AML	AML	ENAH	0	497
AML	AML	ENG	0	498
AML	AML	ENO1	0	499
AML	AML	ENO2	0	500
BRC	Breast	IL5	100	1
BRC	Breast	NEFL	83.957	2
BRC	Breast	PAEP	78.3952	3
BRC	Breast	GCG	72.3571	4
BRC	Breast	EBI3_IL27	68.5581	5
BRC	Breast	PRTG	64.944	6
BRC	Breast	FOLR3	64.0943	7
BRC	Breast	CCL2	63.0711	8
BRC	Breast	HAGH	62.9402	9
BRC	Breast	CST5	61.5985	10
BRC	Breast	CXCL8	61.0381	11
BRC	Breast	LAMP3	58.0798	12
BRC	Breast	SDC4	56.1401	13
BRC	Breast	OXT	56.0552	14
BRC	Breast	GFAP	55.2398	15
BRC	Breast	TP53INP1	54.5577	16
BRC	Breast	WFDC2	54.5238	17
BRC	Breast	HSD11B1	53.1515	18
BRC	Breast	SNCG	52.4616	19
BRC	Breast	BTC	52.2688	20
BRC	Breast	LPL	51.6648	21
BRC	Breast	MSMB	51.6335	22
BRC	Breast	AHSP	50.2963	23
BRC	Breast	ALDH3A1	49.9512	24
BRC	Breast	SCGB3A2	49.5983	25
BRC	Breast	EPO	48.5227	26
BRC	Breast	CD207	48.243	27
BRC	Breast	ICAM3	48.0055	28
BRC	Breast	ACP6	45.2064	29
BRC	Breast	IGFBPL1	45.086	30
BRC	Breast	IL22RA1	43.8124	31
BRC	Breast	IL20	43.6615	32
BRC	Breast	VASN	43.1347	33
BRC	Breast	WASF3	42.5833	34
BRC	Breast	INHBC	41.4311	35
BRC	Breast	ITGA11	41.2225	36
BRC	Breast	SPOCK1	40.8046	37
BRC	Breast	CNTN3	40.0067	38
BRC	Breast	CD8A	39.7548	39
BRC	Breast	CA11	38.691	40
BRC	Breast	APOH	38.5468	41
BRC	Breast	PKLR	38.1806	42
BRC	Breast	PPY	37.5406	43
BRC	Breast	NUDT2	37.137	44
BRC	Breast	LYAR	35.973	45
BRC	Breast	VSTM1	35.1899	46
BRC	Breast	CSF1	35.17	47
BRC	Breast	SCARF2	34.953	48
BRC	Breast	GH1	34.9517	49
BRC	Breast	TMPRSS5	34.1246	50
BRC	Breast	STC2	34.0404	51
BRC	Breast	TFRC	33.9954	52
BRC	Breast	CTSV	33.348	53
BRC	Breast	CD200	33.1097	54
BRC	Breast	JCHAIN	33.0956	55
BRC	Breast	CNTN5	32.8713	56
BRC	Breast	KLK12	32.0501	57
BRC	Breast	CNPY2	31.5199	58
BRC	Breast	TNFRSF9	30.8826	59
BRC	Breast	ICAM2	30.8123	60
BRC	Breast	FEN1	30.8089	61
BRC	Breast	NPM1	30.7123	62
BRC	Breast	FABP2	30.2833	63
BRC	Breast	FGF23	30.1271	64
BRC	Breast	ENPP5	29.8493	65
BRC	Breast	CD74	29.1773	66
BRC	Breast	SIT1	28.9346	67
BRC	Breast	CA1	28.788	68
BRC	Breast	KLB	28.7196	69
BRC	Breast	VIM	28.5889	70
BRC	Breast	CD79B	28.4278	71
BRC	Breast	ICAM4	28.0229	72
BRC	Breast	CLPS	27.673	73
BRC	Breast	GH2	27.5683	74
BRC	Breast	CCL26	27.0392	75
BRC	Breast	GPC5	26.8899	76
BRC	Breast	CD160	26.6291	77
BRC	Breast	MYOC	26.4893	78
BRC	Breast	MMP10	26.3957	79
BRC	Breast	TIMD4	26.1473	80
BRC	Breast	SERPINA12	25.984	81
BRC	Breast	CXCL17	25.7484	82
BRC	Breast	IL34	25.3583	83
BRC	Breast	RET	25.2029	84
BRC	Breast	MET	25.1789	85
BRC	Breast	PTPRN2	25.1554	86
BRC	Breast	MZB1	24.7115	87
BRC	Breast	WAS	24.3272	88
BRC	Breast	PRSS8	24.3089	89
BRC	Breast	SIGLEC1	24.276	90
BRC	Breast	PLA2G1B	24.2493	91
BRC	Breast	MMP3	24.0868	92
BRC	Breast	PSIP1	23.8725	93
BRC	Breast	CD40LG	23.81	94
BRC	Breast	IL15	23.6097	95
BRC	Breast	WIF1	23.5098	96
BRC	Breast	PQBP1	23.4799	97
BRC	Breast	ASAH2	23.4195	98
BRC	Breast	KITLG	23.2866	99
BRC	Breast	CTF1	22.9959	100
BRC	Breast	ANXA5	22.7362	101
BRC	Breast	CCL3	22.66	102
BRC	Breast	CRIP2	22.6576	103
BRC	Breast	COMT	22.3294	104
BRC	Breast	F3	22.2699	105
BRC	Breast	FCRLB	22.2183	106
BRC	Breast	SMAD1	22.135	107
BRC	Breast	STC1	22.046	108
BRC	Breast	CALCA	21.8384	109
BRC	Breast	GFER	20.9793	110
BRC	Breast	KCNIP4	20.9699	111
BRC	Breast	PTPRS	20.7668	112
BRC	Breast	PCSK9	20.6113	113
BRC	Breast	COL1A1	20.599	114
BRC	Breast	ADCYAP1R1	20.5736	115
BRC	Breast	CRTAM	20.5497	116
BRC	Breast	MEGF9	20.3581	117
BRC	Breast	CPB1	20.311	118
BRC	Breast	TNFRSF10C	20.2298	119
BRC	Breast	REN	19.7606	120
BRC	Breast	PLXDC1	19.4947	121
BRC	Breast	PTPRM	19.3152	122
BRC	Breast	ERBB2	19.2454	123
BRC	Breast	ADGRG1	18.8658	124
BRC	Breast	SMARCA2	18.759	125
BRC	Breast	CA4	18.6019	126
BRC	Breast	SPINK6	18.2907	127
BRC	Breast	BSG	18.2581	128
BRC	Breast	FABP6	18.1021	129
BRC	Breast	TNR	18.0181	130
BRC	Breast	LAIR2	18.0152	131
BRC	Breast	NMNAT1	17.7821	132
BRC	Breast	SPINT2	17.4353	133
BRC	Breast	SLIT2	17.418	134
BRC	Breast	CD99L2	17.3091	135
BRC	Breast	CLEC4A	17.2953	136
BRC	Breast	GZMH	17.2007	137
BRC	Breast	CRX	17.1415	138
BRC	Breast	SIGLEC7	16.6118	139
BRC	Breast	MFGE8	16.425	140
BRC	Breast	CA3	16.2895	141
BRC	Breast	CCL23	16.288	142
BRC	Breast	GPA33	16.2173	143
BRC	Breast	TNFRSF21	16.0856	144
BRC	Breast	HBEGF	15.8984	145
BRC	Breast	NCF2	15.8733	146
BRC	Breast	LAT2	15.5077	147
BRC	Breast	ADAMTS15	15.4049	148
BRC	Breast	CLEC6A	15.3864	149
BRC	Breast	EZR	14.915	150
BRC	Breast	ANXA11	14.5727	151
BRC	Breast	TNFRSF10A	14.564	152
BRC	Breast	BIRC2	14.4446	153
BRC	Breast	CA6	14.2924	154
BRC	Breast	EDAR	14.2718	155
BRC	Breast	SFTPA1	14.0796	156
BRC	Breast	PDGFRB	13.9371	157
BRC	Breast	TMPRSS15	13.8119	158
BRC	Breast	KIR2DL3	13.764	159
BRC	Breast	IL11	13.6973	160
BRC	Breast	FCRL2	13.5218	161
BRC	Breast	HK2	13.4866	162
BRC	Breast	DKK4	13.4797	163
BRC	Breast	BLVRB	13.4287	164
BRC	Breast	SLAMF6	13.2133	165
BRC	Breast	NTF3	13.1012	166
BRC	Breast	IFNGR2	12.9653	167
BRC	Breast	RBP2	12.9365	168
BRC	Breast	NPPC	12.9114	169
BRC	Breast	NCS1	12.8928	170
BRC	Breast	ICA1	12.782	171
BRC	Breast	CES3	12.7771	172
BRC	Breast	APRT	12.6304	173
BRC	Breast	INPPL1	12.4182	174
BRC	Breast	PDP1	12.3339	175
BRC	Breast	SDC1	12.2654	176
BRC	Breast	SELPLG	12.2021	177
BRC	Breast	PEAR1	11.9627	178
BRC	Breast	SLC39A5	11.9072	179
BRC	Breast	ENG	11.768	180
BRC	Breast	FCGR3B	11.7475	181
BRC	Breast	MAD1L1	11.6837	182
BRC	Breast	AMFR	11.6723	183
BRC	Breast	FCGR2B	11.6527	184
BRC	Breast	FAP	11.5793	185
BRC	Breast	TXNDC5	11.5471	186
BRC	Breast	ABHD14B	11.5231	187
BRC	Breast	GOLM2	11.3864	188
BRC	Breast	CLEC10A	11.3676	189
BRC	Breast	HAVCR1	11.3633	190
BRC	Breast	LPCAT2	11.2232	191
BRC	Breast	GUCA2A	11.1869	192
BRC	Breast	NINJ1	11.173	193
BRC	Breast	IL1RAP	11.0159	194
BRC	Breast	DPP10	10.618	195
BRC	Breast	CXCL10	10.5908	196
BRC	Breast	PSMG3	10.4774	197
BRC	Breast	LILRA2	10.406	198
BRC	Breast	NOS1	10.2405	199
BRC	Breast	KIRREL2	10.2177	200
BRC	Breast	CSF2RA	10.1627	201
BRC	Breast	NRTN	10.0576	202
BRC	Breast	MMP1	9.89789	203
BRC	Breast	CXCL16	9.73044	204
BRC	Breast	CD70	9.65581	205
BRC	Breast	MILR1	9.3673	206
BRC	Breast	RBKS	9.35053	207
BRC	Breast	MAPT	9.19053	208
BRC	Breast	SMOC2	9.11778	209
BRC	Breast	LHB	9.11745	210
BRC	Breast	AGER	9.111	211
BRC	Breast	ROBO2	9.09556	212
BRC	Breast	LILRB1	9.04643	213
BRC	Breast	IGSF3	9.03858	214
BRC	Breast	PM20D1	8.84686	215
BRC	Breast	LY9	8.76843	216
BRC	Breast	CHL1	8.65908	217
BRC	Breast	EPHA10	8.38267	218
BRC	Breast	DSG3	8.18805	219
BRC	Breast	HMOX1	8.13659	220
BRC	Breast	LSP1	8.10211	221
BRC	Breast	SIRT5	8.06563	222
BRC	Breast	PTX3	7.98018	223
BRC	Breast	CD177	7.9741	224
BRC	Breast	TNFRSF6B	7.83958	225
BRC	Breast	SFTPA2	7.5818	226
BRC	Breast	CES1	7.49778	227
BRC	Breast	DKK3	7.40767	228
BRC	Breast	CAPG	7.31235	229
BRC	Breast	MCAM	7.29353	230
BRC	Breast	CEACAM21	7.15459	231
BRC	Breast	MEGF10	7.03031	232
BRC	Breast	KIT	7.00336	233
BRC	Breast	KLK13	6.922	234
BRC	Breast	S100A4	6.9162	235
BRC	Breast	MMP8	6.77631	236
BRC	Breast	ELOA	6.58255	237
BRC	Breast	PDCD1	6.55153	238
BRC	Breast	SIGLEC15	6.49717	239
BRC	Breast	TST	6.43308	240
BRC	Breast	FOSB	6.42539	241
BRC	Breast	IRAK1	6.41406	242
BRC	Breast	BPIFB1	6.38562	243
BRC	Breast	IL1RL1	6.32039	244
BRC	Breast	IL15RA	6.15832	245
BRC	Breast	DPP7	5.83453	246
BRC	Breast	CDH1	5.63748	247
BRC	Breast	CDCP1	5.52424	248
BRC	Breast	TACSTD2	5.45154	249
BRC	Breast	UMOD	5.43388	250
BRC	Breast	SERPINB5	5.40177	251
BRC	Breast	ANGPTL7	5.39379	252
BRC	Breast	KLRB1	5.39071	253
BRC	Breast	LEP	5.12823	254
BRC	Breast	C4BPB	4.96039	255
BRC	Breast	OMG	4.86212	256
BRC	Breast	RGS8	4.79729	257
BRC	Breast	MAEA	4.58025	258
BRC	Breast	TSPAN1	4.43342	259
BRC	Breast	GRN	4.37287	260
BRC	Breast	BLMH	4.26331	261
BRC	Breast	TNXB	4.17369	262
BRC	Breast	KLK11	4.07461	263
BRC	Breast	CD84	4.04878	264
BRC	Breast	NELL1	3.91617	265
BRC	Breast	GLO1	3.91459	266
BRC	Breast	CDON	3.89773	267
BRC	Breast	SCARF1	3.84187	268
BRC	Breast	PAK4	3.80445	269
BRC	Breast	YES1	3.72102	270
BRC	Breast	COL9A1	3.68897	271
BRC	Breast	WASF1	3.27041	272
BRC	Breast	NCR1	3.2486	273
BRC	Breast	XG	3.10807	274
BRC	Breast	SIGLEC10	3.04364	275
BRC	Breast	IL10RA	2.95223	276
BRC	Breast	PSMA1	2.91055	277
BRC	Breast	LIF	2.90232	278
BRC	Breast	AGXT	2.88792	279
BRC	Breast	CA14	2.88346	280
BRC	Breast	PTS	2.77986	281
BRC	Breast	ODAM	2.29733	282
BRC	Breast	HDGF	2.24143	283
BRC	Breast	CX3CL1	2.17721	284
BRC	Breast	ENTPD5	2.17157	285
BRC	Breast	HSP90B1	2.16923	286
BRC	Breast	CPE	2.13362	287
BRC	Breast	IL6	1.96065	288
BRC	Breast	OSCAR	1.94112	289
BRC	Breast	LTBP3	1.91942	290
BRC	Breast	FGFR2	1.8754	291
BRC	Breast	GFOD2	1.66651	292
BRC	Breast	FBP1	1.57133	293
BRC	Breast	ATP6V1D	1.55227	294
BRC	Breast	ZBTB17	1.39338	295
BRC	Breast	FMNL1	1.3815	296
BRC	Breast	DDAH1	1.25793	297
BRC	Breast	RTN4R	1.24726	298
BRC	Breast	CLSTN2	1.20871	299
BRC	Breast	SIRPA	1.14278	300
BRC	Breast	FLT1	1.01247	301
BRC	Breast	EPHX2	0.985408	302
BRC	Breast	IL13RA1	0.979525	303
BRC	Breast	CD33	0.962401	304
BRC	Breast	CLEC4D	0.962304	305
BRC	Breast	EIF5A	0.857008	306
BRC	Breast	BRK1	0.693557	307
BRC	Breast	GUSB	0.645335	308
BRC	Breast	MVK	0.63853	309
BRC	Breast	NRP2	0.617492	310
BRC	Breast	DPP6	0.601264	311
BRC	Breast	TDGF1	0.559485	312
BRC	Breast	CA2	0.554048	313
BRC	Breast	CRISP2	0.54673	314
BRC	Breast	SEMA3F	0.427968	315
BRC	Breast	FCGR2A	0.388363	316
BRC	Breast	ADAMTS13	0.309903	317
BRC	Breast	TIE1	0.27998	318
BRC	Breast	CCL22	0.246957	319
BRC	Breast	EPHA1	0.241816	320
BRC	Breast	TYRO3	0.203123	321
BRC	Breast	CCL24	0.194656	322
BRC	Breast	CPM	0.192716	323
BRC	Breast	VEGFD	0.160692	324
BRC	Breast	MMP9	0.102744	325
BRC	Breast	ACAA1	0.097279	326
BRC	Breast	ITGB1BP1	0.0815478	327
BRC	Breast	TIMP4	0.0112517	328
BRC	Breast	AARSD1	0	329
BRC	Breast	ABL1	0	330
BRC	Breast	ACAN	0	331
BRC	Breast	ACE2	0	332
BRC	Breast	ACOX1	0	333
BRC	Breast	ACP5	0	334
BRC	Breast	ACTA2	0	335
BRC	Breast	ACTN4	0	336
BRC	Breast	ACVRL1	0	337
BRC	Breast	ACY1	0	338
BRC	Breast	ADA	0	339
BRC	Breast	ADA2	0	340
BRC	Breast	ADAM15	0	341
BRC	Breast	ADAM22	0	342
BRC	Breast	ADAM23	0	343
BRC	Breast	ADAM8	0	344
BRC	Breast	ADAMTS16	0	345
BRC	Breast	ADAMTS8	0	346
BRC	Breast	ADGRB3	0	347
BRC	Breast	ADGRE2	0	348
BRC	Breast	ADGRE5	0	349
BRC	Breast	ADGRG2	0	350
BRC	Breast	ADH4	0	351
BRC	Breast	ADM	0	352
BRC	Breast	AFP	0	353
BRC	Breast	AGR2	0	354
BRC	Breast	AGR3	0	355
BRC	Breast	AGRN	0	356
BRC	Breast	AGRP	0	357
BRC	Breast	AHCY	0	358
BRC	Breast	AIF1	0	359
BRC	Breast	AIFM1	0	360
BRC	Breast	AK1	0	361
BRC	Breast	AKR1B1	0	362
BRC	Breast	AKR1C4	0	363
BRC	Breast	AKT1S1	0	364
BRC	Breast	AKT3	0	365
BRC	Breast	ALCAM	0	366
BRC	Breast	ALDH1A1	0	367
BRC	Breast	ALPP	0	368
BRC	Breast	AMBN	0	369
BRC	Breast	AMBP	0	370
BRC	Breast	AMIGO2	0	371
BRC	Breast	AMN	0	372
BRC	Breast	AMY2A	0	373
BRC	Breast	AMY2B	0	374
BRC	Breast	ANG	0	375
BRC	Breast	ANGPT1	0	376
BRC	Breast	ANGPT2	0	377
BRC	Breast	ANGPTL1	0	378
BRC	Breast	ANGPTL2	0	379
BRC	Breast	ANGPTL3	0	380
BRC	Breast	ANGPTL4	0	381
BRC	Breast	ANKRD54	0	382
BRC	Breast	ANPEP	0	383
BRC	Breast	ANXA10	0	384
BRC	Breast	ANXA3	0	385
BRC	Breast	ANXA4	0	386
BRC	Breast	AOC1	0	387
BRC	Breast	AOC3	0	388
BRC	Breast	APBB1IP	0	389
BRC	Breast	APEX1	0	390
BRC	Breast	APLP1	0	391
BRC	Breast	APOM	0	392
BRC	Breast	APP	0	393
BRC	Breast	AREG	0	394
BRC	Breast	ARG1	0	395
BRC	Breast	ARHGAP1	0	396
BRC	Breast	ARHGAP25	0	397
BRC	Breast	ARHGEF12	0	398
BRC	Breast	ARID4B	0	399
BRC	Breast	ARNT	0	400
BRC	Breast	ARSA	0	401
BRC	Breast	ARSB	0	402
BRC	Breast	ART3	0	403
BRC	Breast	ARTN	0	404
BRC	Breast	ASGR1	0	405
BRC	Breast	ATF2	0	406
BRC	Breast	ATG4A	0	407
BRC	Breast	ATOX1	0	408
BRC	Breast	ATP5IF1	0	409
BRC	Breast	ATP5PO	0	410
BRC	Breast	ATP6AP2	0	411
BRC	Breast	ATP6V1F	0	412
BRC	Breast	ATXN10	0	413
BRC	Breast	AXIN1	0	414
BRC	Breast	AXL	0	415
BRC	Breast	AZU1	0	416
BRC	Breast	B4GALT1	0	417
BRC	Breast	B4GAT1	0	418
BRC	Breast	BACH1	0	419
BRC	Breast	BAG3	0	420
BRC	Breast	BAG6	0	421
BRC	Breast	BAIAP2	0	422
BRC	Breast	BAMBI	0	423
BRC	Breast	BANK1	0	424
BRC	Breast	BAX	0	425
BRC	Breast	BCAM	0	426
BRC	Breast	BCAN	0	427
BRC	Breast	BCL2L11	0	428
BRC	Breast	BCR	0	429
BRC	Breast	BGN	0	430
BRC	Breast	BID	0	431
BRC	Breast	BIN2	0	432
BRC	Breast	BMP4	0	433
BRC	Breast	BMP6	0	434
BRC	Breast	BOC	0	435
BRC	Breast	BST1	0	436
BRC	Breast	BST2	0	437
BRC	Breast	BTN2A1	0	438
BRC	Breast	BTN3A2	0	439
BRC	Breast	C19orf12	0	440
BRC	Breast	C1QA	0	441
BRC	Breast	C1QTNF1	0	442
BRC	Breast	C2	0	443
BRC	Breast	C2CD2L	0	444
BRC	Breast	CA12	0	445
BRC	Breast	CA13	0	446
BRC	Breast	CA5A	0	447
BRC	Breast	CA9	0	448
BRC	Breast	CALB1	0	449
BRC	Breast	CALB2	0	450
BRC	Breast	CALCOCO1	0	451
BRC	Breast	CAMKK1	0	452
BRC	Breast	CANT1	0	453
BRC	Breast	CARHSP1	0	454
BRC	Breast	CASP1	0	455
BRC	Breast	CASP10	0	456
BRC	Breast	CASP2	0	457
BRC	Breast	CASP3	0	458
BRC	Breast	CASP8	0	459
BRC	Breast	CBLIF	0	460
BRC	Breast	CBLN4	0	461
BRC	Breast	CC2D1A	0	462
BRC	Breast	CCDC80	0	463
BRC	Breast	CCL11	0	464
BRC	Breast	CCL13	0	465
BRC	Breast	CCL14	0	466
BRC	Breast	CCL15	0	467
BRC	Breast	CCL16	0	468
BRC	Breast	CCL17	0	469
BRC	Breast	CCL18	0	470
BRC	Breast	CCL19	0	471
BRC	Breast	CCL20	0	472
BRC	Breast	CCL21	0	473
BRC	Breast	CCL25	0	474
BRC	Breast	CCL27	0	475
BRC	Breast	CCL28	0	476
BRC	Breast	CCL4	0	477
BRC	Breast	CCL5	0	478
BRC	Breast	CCL7	0	479
BRC	Breast	CCL8	0	480
BRC	Breast	CCN1	0	481
BRC	Breast	CCN2	0	482
BRC	Breast	CCN3	0	483
BRC	Breast	CCN4	0	484
BRC	Breast	CCN5	0	485
BRC	Breast	CCS	0	486
BRC	Breast	CCT5	0	487
BRC	Breast	CD109	0	488
BRC	Breast	CD14	0	489
BRC	Breast	CD163	0	490
BRC	Breast	CD164	0	491
BRC	Breast	CD1C	0	492
BRC	Breast	CD200R1	0	493
BRC	Breast	CD209	0	494
BRC	Breast	CD22	0	495
BRC	Breast	CD244	0	496
BRC	Breast	CD27	0	497
BRC	Breast	CD274	0	498
BRC	Breast	CD276	0	499
BRC	Breast	CD28	0	500
CLL	CLL	TCL1A	100	1
CLL	CLL	STC1	69.4361	2
CLL	CLL	FCRL2	69.0269	3
CLL	CLL	CD22	68.9587	4
CLL	CLL	FCER2	66.7142	5
CLL	CLL	CD6	64.9819	6
CLL	CLL	FCRL1	40.6426	7
CLL	CLL	NPM1	34.64	8
CLL	CLL	APEX1	33.7226	9
CLL	CLL	CD5	27.4729	10
CLL	CLL	SEMA7A	26.2519	11
CLL	CLL	PARP1	25.7296	12
CLL	CLL	LY9	22.2834	13
CLL	CLL	NMNAT1	22.232	14
CLL	CLL	FCRL3	19.9001	15
CLL	CLL	TNFRSF9	17.3728	16
CLL	CLL	IL16	13.3261	17
CLL	CLL	CD74	12.2826	18
CLL	CLL	IGSF3	11.7662	19
CLL	CLL	SIGLEC6	9.06651	20
CLL	CLL	AARSD1	0	21
CLL	CLL	ABHD14B	0	22
CLL	CLL	ABL1	0	23
CLL	CLL	ACAA1	0	24
CLL	CLL	ACAN	0	25
CLL	CLL	ACE2	0	26
CLL	CLL	ACOX1	0	27
CLL	CLL	ACP5	0	28
CLL	CLL	ACP6	0	29
CLL	CLL	ACTA2	0	30
CLL	CLL	ACTN4	0	31
CLL	CLL	ACVRL1	0	32
CLL	CLL	ACY1	0	33
CLL	CLL	ADA	0	34
CLL	CLL	ADA2	0	35
CLL	CLL	ADAM15	0	36
CLL	CLL	ADAM22	0	37
CLL	CLL	ADAM23	0	38
CLL	CLL	ADAM8	0	39
CLL	CLL	ADAMTS13	0	40
CLL	CLL	ADAMTS15	0	41
CLL	CLL	ADAMTS16	0	42
CLL	CLL	ADAMTS8	0	43
CLL	CLL	ADCYAP1R1	0	44
CLL	CLL	ADGRB3	0	45
CLL	CLL	ADGRE2	0	46
CLL	CLL	ADGRE5	0	47
CLL	CLL	ADGRG1	0	48
CLL	CLL	ADGRG2	0	49
CLL	CLL	ADH4	0	50
CLL	CLL	ADM	0	51
CLL	CLL	AFP	0	52
CLL	CLL	AGER	0	53
CLL	CLL	AGR2	0	54
CLL	CLL	AGR3	0	55
CLL	CLL	AGRN	0	56
CLL	CLL	AGRP	0	57
CLL	CLL	AGXT	0	58
CLL	CLL	AHCY	0	59
CLL	CLL	AHSP	0	60
CLL	CLL	AIF1	0	61
CLL	CLL	AIFM1	0	62
CLL	CLL	AK1	0	63
CLL	CLL	AKR1B1	0	64
CLL	CLL	AKR1C4	0	65
CLL	CLL	AKT1S1	0	66
CLL	CLL	AKT3	0	67
CLL	CLL	ALCAM	0	68
CLL	CLL	ALDH1A1	0	69
CLL	CLL	ALDH3A1	0	70
CLL	CLL	ALPP	0	71
CLL	CLL	AMBN	0	72
CLL	CLL	AMBP	0	73
CLL	CLL	AMFR	0	74
CLL	CLL	AMIGO2	0	75
CLL	CLL	AMN	0	76
CLL	CLL	AMY2A	0	77
CLL	CLL	AMY2B	0	78
CLL	CLL	ANG	0	79
CLL	CLL	ANGPT1	0	80
CLL	CLL	ANGPT2	0	81
CLL	CLL	ANGPTL1	0	82
CLL	CLL	ANGPTL2	0	83
CLL	CLL	ANGPTL3	0	84
CLL	CLL	ANGPTL4	0	85
CLL	CLL	ANGPTL7	0	86
CLL	CLL	ANKRD54	0	87
CLL	CLL	ANPEP	0	88
CLL	CLL	ANXA10	0	89
CLL	CLL	ANXA11	0	90
CLL	CLL	ANXA3	0	91
CLL	CLL	ANXA4	0	92
CLL	CLL	ANXA5	0	93
CLL	CLL	AOC1	0	94
CLL	CLL	AOC3	0	95
CLL	CLL	APBB1IP	0	96
CLL	CLL	APLP1	0	97
CLL	CLL	APOH	0	98
CLL	CLL	APOM	0	99
CLL	CLL	APP	0	100
CLL	CLL	APRT	0	101
CLL	CLL	AREG	0	102
CLL	CLL	ARG1	0	103
CLL	CLL	ARHGAP1	0	104
CLL	CLL	ARHGAP25	0	105
CLL	CLL	ARHGEF12	0	106
CLL	CLL	ARID4B	0	107
CLL	CLL	ARNT	0	108
CLL	CLL	ARSA	0	109
CLL	CLL	ARSB	0	110
CLL	CLL	ART3	0	111
CLL	CLL	ARTN	0	112
CLL	CLL	ASAH2	0	113
CLL	CLL	ASGR1	0	114
CLL	CLL	ATF2	0	115
CLL	CLL	ATG4A	0	116
CLL	CLL	ATOX1	0	117
CLL	CLL	ATP5IF1	0	118
CLL	CLL	ATP5PO	0	119
CLL	CLL	ATP6AP2	0	120
CLL	CLL	ATP6V1D	0	121
CLL	CLL	ATP6V1F	0	122
CLL	CLL	ATXN10	0	123
CLL	CLL	AXIN1	0	124
CLL	CLL	AXL	0	125
CLL	CLL	AZU1	0	126
CLL	CLL	B4GALT1	0	127
CLL	CLL	B4GAT1	0	128
CLL	CLL	BACH1	0	129
CLL	CLL	BAG3	0	130
CLL	CLL	BAG6	0	131
CLL	CLL	BAIAP2	0	132
CLL	CLL	BAMBI	0	133
CLL	CLL	BANK1	0	134
CLL	CLL	BAX	0	135
CLL	CLL	BCAM	0	136
CLL	CLL	BCAN	0	137
CLL	CLL	BCL2L11	0	138
CLL	CLL	BCR	0	139
CLL	CLL	BGN	0	140
CLL	CLL	BID	0	141
CLL	CLL	BIN2	0	142
CLL	CLL	BIRC2	0	143
CLL	CLL	BLMH	0	144
CLL	CLL	BLVRB	0	145
CLL	CLL	BMP4	0	146
CLL	CLL	BMP6	0	147
CLL	CLL	BOC	0	148
CLL	CLL	BPIFB1	0	149
CLL	CLL	BRK1	0	150
CLL	CLL	BSG	0	151
CLL	CLL	BST1	0	152
CLL	CLL	BST2	0	153
CLL	CLL	BTC	0	154
CLL	CLL	BTN2A1	0	155
CLL	CLL	BTN3A2	0	156
CLL	CLL	C19orf12	0	157
CLL	CLL	C1QA	0	158
CLL	CLL	C1QTNF1	0	159
CLL	CLL	C2	0	160
CLL	CLL	C2CD2L	0	161
CLL	CLL	C4BPB	0	162
CLL	CLL	CA1	0	163
CLL	CLL	CA11	0	164
CLL	CLL	CA12	0	165
CLL	CLL	CA13	0	166
CLL	CLL	CA14	0	167
CLL	CLL	CA2	0	168
CLL	CLL	CA3	0	169
CLL	CLL	CA4	0	170
CLL	CLL	CA5A	0	171
CLL	CLL	CA6	0	172
CLL	CLL	CA9	0	173
CLL	CLL	CALB1	0	174
CLL	CLL	CALB2	0	175
CLL	CLL	CALCA	0	176
CLL	CLL	CALCOCO1	0	177
CLL	CLL	CAMKK1	0	178
CLL	CLL	CANT1	0	179
CLL	CLL	CAPG	0	180
CLL	CLL	CARHSP1	0	181
CLL	CLL	CASP1	0	182
CLL	CLL	CASP10	0	183
CLL	CLL	CASP2	0	184
CLL	CLL	CASP3	0	185
CLL	CLL	CASP8	0	186
CLL	CLL	CBLIF	0	187
CLL	CLL	CBLN4	0	188
CLL	CLL	CC2D1A	0	189
CLL	CLL	CCDC80	0	190
CLL	CLL	CCL11	0	191
CLL	CLL	CCL13	0	192
CLL	CLL	CCL14	0	193
CLL	CLL	CCL15	0	194
CLL	CLL	CCL16	0	195
CLL	CLL	CCL17	0	196
CLL	CLL	CCL18	0	197
CLL	CLL	CCL19	0	198
CLL	CLL	CCL2	0	199
CLL	CLL	CCL20	0	200
CLL	CLL	CCL21	0	201
CLL	CLL	CCL22	0	202
CLL	CLL	CCL23	0	203
CLL	CLL	CCL24	0	204
CLL	CLL	CCL25	0	205
CLL	CLL	CCL26	0	206
CLL	CLL	CCL27	0	207
CLL	CLL	CCL28	0	208
CLL	CLL	CCL3	0	209
CLL	CLL	CCL4	0	210
CLL	CLL	CCL5	0	211
CLL	CLL	CCL7	0	212
CLL	CLL	CCL8	0	213
CLL	CLL	CCN1	0	214
CLL	CLL	CCN2	0	215
CLL	CLL	CCN3	0	216
CLL	CLL	CCN4	0	217
CLL	CLL	CCN5	0	218
CLL	CLL	CCS	0	219
CLL	CLL	CCT5	0	220
CLL	CLL	CD109	0	221
CLL	CLL	CD14	0	222
CLL	CLL	CD160	0	223
CLL	CLL	CD163	0	224
CLL	CLL	CD164	0	225
CLL	CLL	CD177	0	226
CLL	CLL	CD1C	0	227
CLL	CLL	CD200	0	228
CLL	CLL	CD200R1	0	229
CLL	CLL	CD207	0	230
CLL	CLL	CD209	0	231
CLL	CLL	CD244	0	232
CLL	CLL	CD27	0	233
CLL	CLL	CD274	0	234
CLL	CLL	CD276	0	235
CLL	CLL	CD28	0	236
CLL	CLL	CD2AP	0	237
CLL	CLL	CD300C	0	238
CLL	CLL	CD300E	0	239
CLL	CLL	CD300LF	0	240
CLL	CLL	CD300LG	0	241
CLL	CLL	CD302	0	242
CLL	CLL	CD33	0	243
CLL	CLL	CD34	0	244
CLL	CLL	CD38	0	245
CLL	CLL	CD4	0	246
CLL	CLL	CD40	0	247
CLL	CLL	CD40LG	0	248
CLL	CLL	CD46	0	249
CLL	CLL	CD48	0	250
CLL	CLL	CD55	0	251
CLL	CLL	CD58	0	252
CLL	CLL	CD59	0	253
CLL	CLL	CD63	0	254
CLL	CLL	CD69	0	255
CLL	CLL	CD70	0	256
CLL	CLL	CD79B	0	257
CLL	CLL	CD83	0	258
CLL	CLL	CD84	0	259
CLL	CLL	CD8A	0	260
CLL	CLL	CD93	0	261
CLL	CLL	CD99	0	262
CLL	CLL	CD99L2	0	263
CLL	CLL	CDC27	0	264
CLL	CLL	CDC37	0	265
CLL	CLL	CDCP1	0	266
CLL	CLL	CDH1	0	267
CLL	CLL	CDH15	0	268
CLL	CLL	CDH17	0	269
CLL	CLL	CDH2	0	270
CLL	CLL	CDH3	0	271
CLL	CLL	CDH5	0	272
CLL	CLL	CDH6	0	273
CLL	CLL	CDHR1	0	274
CLL	CLL	CDHR2	0	275
CLL	CLL	CDHR5	0	276
CLL	CLL	CDKN1A	0	277
CLL	CLL	CDKN2D	0	278
CLL	CLL	CDNF	0	279
CLL	CLL	CDON	0	280
CLL	CLL	CDSN	0	281
CLL	CLL	CEACAM1	0	282
CLL	CLL	CEACAM21	0	283
CLL	CLL	CEACAM3	0	284
CLL	CLL	CEACAM5	0	285
CLL	CLL	CEACAM8	0	286
CLL	CLL	CEBPB	0	287
CLL	CLL	CELA3A	0	288
CLL	CLL	CEP164	0	289
CLL	CLL	CEP20	0	290
CLL	CLL	CEP43	0	291
CLL	CLL	CEP85	0	292
CLL	CLL	CERT	0	293
CLL	CLL	CES1	0	294
CLL	CLL	CES2	0	295
CLL	CLL	CES3	0	296
CLL	CLL	CETN2	0	297
CLL	CLL	CFC1	0	298
CLL	CLL	CGA	0	299
CLL	CLL	CGREF1	0	300
CLL	CLL	CHAC2	0	301
CLL	CLL	CHEK2	0	302
CLL	CLL	CHGB	0	303
CLL	CLL	CHI3L1	0	304
CLL	CLL	CHIT1	0	305
CLL	CLL	CHL1	0	306
CLL	CLL	CHMP1A	0	307
CLL	CLL	CHRDL1	0	308
CLL	CLL	CHRDL2	0	309
CLL	CLL	CIAPIN1	0	310
CLL	CLL	CKAP4	0	311
CLL	CLL	CKMT1A_CKMT1B	0	312
CLL	CLL	CLC	0	313
CLL	CLL	CLEC10A	0	314
CLL	CLL	CLEC11A	0	315
CLL	CLL	CLEC14A	0	316
CLL	CLL	CLEC1A	0	317
CLL	CLL	CLEC1B	0	318
CLL	CLL	CLEC4A	0	319
CLL	CLL	CLEC4C	0	320
CLL	CLL	CLEC4D	0	321
CLL	CLL	CLEC4G	0	322
CLL	CLL	CLEC5A	0	323
CLL	CLL	CLEC6A	0	324
CLL	CLL	CLEC7A	0	325
CLL	CLL	CLIP2	0	326
CLL	CLL	CLMP	0	327
CLL	CLL	CLPP	0	328
CLL	CLL	CLPS	0	329
CLL	CLL	CLSPN	0	330
CLL	CLL	CLSTN1	0	331
CLL	CLL	CLSTN2	0	332
CLL	CLL	CLTA	0	333
CLL	CLL	CLUL1	0	334
CLL	CLL	CNDP1	0	335
CLL	CLL	CNPY2	0	336
CLL	CLL	CNPY4	0	337
CLL	CLL	CNST	0	338
CLL	CLL	CNTN1	0	339
CLL	CLL	CNTN2	0	340
CLL	CLL	CNTN3	0	341
CLL	CLL	CNTN4	0	342
CLL	CLL	CNTN5	0	343
CLL	CLL	CNTNAP2	0	344
CLL	CLL	COL18A1	0	345
CLL	CLL	COL1A1	0	346
CLL	CLL	COL4A1	0	347
CLL	CLL	COL6A3	0	348
CLL	CLL	COL9A1	0	349
CLL	CLL	COLEC12	0	350
CLL	CLL	COMP	0	351
CLL	CLL	COMT	0	352
CLL	CLL	COPE	0	353
CLL	CLL	CORO1A	0	354
CLL	CLL	COX5B	0	355
CLL	CLL	CPA1	0	356
CLL	CLL	CPA2	0	357
CLL	CLL	CPB1	0	358
CLL	CLL	CPE	0	359
CLL	CLL	CPM	0	360
CLL	CLL	CPPED1	0	361
CLL	CLL	CPVL	0	362
CLL	CLL	CPXM1	0	363
CLL	CLL	CR2	0	364
CLL	CLL	CRACR2A	0	365
CLL	CLL	CRADD	0	366
CLL	CLL	CREG1	0	367
CLL	CLL	CRELD2	0	368
CLL	CLL	CRH	0	369
CLL	CLL	CRHBP	0	370
CLL	CLL	CRHR1	0	371
CLL	CLL	CRIM1	0	372
CLL	CLL	CRIP2	0	373
CLL	CLL	CRISP2	0	374
CLL	CLL	CRKL	0	375
CLL	CLL	CRLF1	0	376
CLL	CLL	CRNN	0	377
CLL	CLL	CRTAC1	0	378
CLL	CLL	CRTAM	0	379
CLL	CLL	CRX	0	380
CLL	CLL	CSF1	0	381
CLL	CLL	CSF2RA	0	382
CLL	CLL	CSF3	0	383
CLL	CLL	CST3	0	384
CLL	CLL	CST5	0	385
CLL	CLL	CST6	0	386
CLL	CLL	CST7	0	387
CLL	CLL	CSTB	0	388
CLL	CLL	CTF1	0	389
CLL	CLL	CTRB1	0	390
CLL	CLL	CTRC	0	391
CLL	CLL	CTSB	0	392
CLL	CLL	CTSC	0	393
CLL	CLL	CTSD	0	394
CLL	CLL	CTSF	0	395
CLL	CLL	CTSH	0	396
CLL	CLL	CTSL	0	397
CLL	CLL	CTSO	0	398
CLL	CLL	CTSS	0	399
CLL	CLL	CTSV	0	400
CLL	CLL	CTSZ	0	401
CLL	CLL	CX3CL1	0	402
CLL	CLL	CXADR	0	403
CLL	CLL	CXCL1	0	404
CLL	CLL	CXCL10	0	405
CLL	CLL	CXCL11	0	406
CLL	CLL	CXCL12	0	407
CLL	CLL	CXCL13	0	408
CLL	CLL	CXCL14	0	409
CLL	CLL	CXCL16	0	410
CLL	CLL	CXCL17	0	411
CLL	CLL	CXCL3	0	412
CLL	CLL	CXCL5	0	413
CLL	CLL	CXCL6	0	414
CLL	CLL	CXCL8	0	415
CLL	CLL	CXCL9	0	416
CLL	CLL	DAB2	0	417
CLL	CLL	DAG1	0	418
CLL	CLL	DAPP1	0	419
CLL	CLL	DARS1	0	420
CLL	CLL	DBI	0	421
CLL	CLL	DBNL	0	422
CLL	CLL	DCBLD2	0	423
CLL	CLL	DCN	0	424
CLL	CLL	DCTN1	0	425
CLL	CLL	DCTN2	0	426
CLL	CLL	DCTN6	0	427
CLL	CLL	DCTPP1	0	428
CLL	CLL	DCXR	0	429
CLL	CLL	DDAH1	0	430
CLL	CLL	DDC	0	431
CLL	CLL	DDR1	0	432
CLL	CLL	DDX58	0	433
CLL	CLL	DECR1	0	434
CLL	CLL	DEFA1_DEFA1B	0	435
CLL	CLL	DEFB4A_DEFB4B	0	436
CLL	CLL	DFFA	0	437
CLL	CLL	DGKZ	0	438
CLL	CLL	DIABLO	0	439
CLL	CLL	DKK1	0	440
CLL	CLL	DKK3	0	441
CLL	CLL	DKK4	0	442
CLL	CLL	DKKL1	0	443
CLL	CLL	DLK1	0	444
CLL	CLL	DLL1	0	445
CLL	CLL	DNAJA2	0	446
CLL	CLL	DNAJB1	0	447
CLL	CLL	DNAJB8	0	448
CLL	CLL	DNER	0	449
CLL	CLL	DNMBP	0	450
CLL	CLL	DNPH1	0	451
CLL	CLL	DOK2	0	452
CLL	CLL	DPEP1	0	453
CLL	CLL	DPEP2	0	454
CLL	CLL	DPP10	0	455
CLL	CLL	DPP4	0	456
CLL	CLL	DPP6	0	457
CLL	CLL	DPP7	0	458
CLL	CLL	DPT	0	459
CLL	CLL	DPY30	0	460
CLL	CLL	DRAXIN	0	461
CLL	CLL	DRG2	0	462
CLL	CLL	DSC2	0	463
CLL	CLL	DSG2	0	464
CLL	CLL	DSG3	0	465
CLL	CLL	DSG4	0	466
CLL	CLL	DTX3	0	467
CLL	CLL	DUOX2	0	468
CLL	CLL	DUSP3	0	469
CLL	CLL	EBAG9	0	470
CLL	CLL	EBI3_IL27	0	471
CLL	CLL	ECE1	0	472
CLL	CLL	EDA2R	0	473
CLL	CLL	EDAR	0	474
CLL	CLL	EDIL3	0	475
CLL	CLL	EFEMP1	0	476
CLL	CLL	EFNA1	0	477
CLL	CLL	EFNA4	0	478
CLL	CLL	EGF	0	479
CLL	CLL	EGFL7	0	480
CLL	CLL	EGFR	0	481
CLL	CLL	EGLN1	0	482
CLL	CLL	EIF4B	0	483
CLL	CLL	EIF4EBP1	0	484
CLL	CLL	EIF4G1	0	485
CLL	CLL	EIF5A	0	486
CLL	CLL	ELOA	0	487
CLL	CLL	ENAH	0	488
CLL	CLL	ENG	0	489
CLL	CLL	ENO1	0	490
CLL	CLL	ENO2	0	491
CLL	CLL	ENPP2	0	492
CLL	CLL	ENPP5	0	493
CLL	CLL	ENPP7	0	494
CLL	CLL	ENTPD2	0	495
CLL	CLL	ENTPD5	0	496
CLL	CLL	ENTPD6	0	497
CLL	CLL	EPCAM	0	498
CLL	CLL	EPHA1	0	499
CLL	CLL	EPHA10	0	500
CRC	Colorectal	WFDC2	100	1
CRC	Colorectal	PLA2G10	85.0175	2
CRC	Colorectal	PRDX5	81.2573	3
CRC	Colorectal	TFRC	79.401	4
CRC	Colorectal	PADI4	76.297	5
CRC	Colorectal	CCL27	75.0049	6
CRC	Colorectal	LPL	73.3948	7
CRC	Colorectal	FKBP1B	71.5376	8
CRC	Colorectal	PRDX6	70.8252	9
CRC	Colorectal	ATP5PO	64.3165	10
CRC	Colorectal	LGALS4	63.6444	11
CRC	Colorectal	CCL20	58.6453	12
CRC	Colorectal	PLAT	57.4245	13
CRC	Colorectal	PRL	53.947	14
CRC	Colorectal	IKBKG	53.7587	15
CRC	Colorectal	SELE	53.5257	16
CRC	Colorectal	LAP3	51.9568	17
CRC	Colorectal	FUCA1	50.2304	18
CRC	Colorectal	ACP5	50.1967	19
CRC	Colorectal	AREG	50.1323	20
CRC	Colorectal	DUSP3	49.3325	21
CRC	Colorectal	TSPAN1	48.3936	22
CRC	Colorectal	PCSK9	48.3677	23
CRC	Colorectal	ADAMTS13	48.2287	24
CRC	Colorectal	ITGB2	47.9491	25
CRC	Colorectal	CES1	47.3222	26
CRC	Colorectal	TRAF2	46.2759	27
CRC	Colorectal	LYPD8	45.9098	28
CRC	Colorectal	PAEP	45.0845	29
CRC	Colorectal	IL17A	45.0447	30
CRC	Colorectal	GNE	44.4483	31
CRC	Colorectal	ICAM3	44.3698	32
CRC	Colorectal	FOLR1	44.1554	33
CRC	Colorectal	FGF21	44.0106	34
CRC	Colorectal	HSPB1	43.7728	35
CRC	Colorectal	ANGPT2	42.5299	36
CRC	Colorectal	PAPPA	42.3347	37
CRC	Colorectal	SPINT1	42.2593	38
CRC	Colorectal	PRDX1	42.0678	39
CRC	Colorectal	TNFRSF13B	41.4202	40
CRC	Colorectal	CST5	40.8755	41
CRC	Colorectal	PTX3	40.4024	42
CRC	Colorectal	PRCP	40.1942	43
CRC	Colorectal	SPINK4	40.0853	44
CRC	Colorectal	THBS4	39.949	45
CRC	Colorectal	GLO1	39.8199	46
CRC	Colorectal	KLK13	39.7376	47
CRC	Colorectal	SOST	39.2556	48
CRC	Colorectal	SELPLG	38.9147	49
CRC	Colorectal	MSMB	38.324	50
CRC	Colorectal	BID	38.1442	51
CRC	Colorectal	FCN2	37.9982	52
CRC	Colorectal	ADAMTS15	37.7468	53
CRC	Colorectal	CCL21	37.7239	54
CRC	Colorectal	SF3B4	37.0996	55
CRC	Colorectal	AGR3	37.0208	56
CRC	Colorectal	TFF3	37.0023	57
CRC	Colorectal	MMP12	36.6685	58
CRC	Colorectal	LAT	36.5597	59
CRC	Colorectal	DKK3	36.5446	60
CRC	Colorectal	ANXA11	36.0549	61
CRC	Colorectal	MFAP3	35.8219	62
CRC	Colorectal	LAMP2	35.3239	63
CRC	Colorectal	PSMA1	35.024	64
CRC	Colorectal	PON2	34.7549	65
CRC	Colorectal	ARG1	34.7216	66
CRC	Colorectal	GBP2	34.4223	67
CRC	Colorectal	KLRD1	34.1559	68
CRC	Colorectal	GH2	34.0948	69
CRC	Colorectal	CEACAM5	33.9389	70
CRC	Colorectal	CD79B	33.6435	71
CRC	Colorectal	CRX	33.146	72
CRC	Colorectal	BMP4	32.7817	73
CRC	Colorectal	TMPRSS5	32.7754	74
CRC	Colorectal	WIF1	32.4654	75
CRC	Colorectal	PNLIPRP2	32.2441	76
CRC	Colorectal	ANGPTL2	31.9959	77
CRC	Colorectal	PLA2G1B	31.7944	78
CRC	Colorectal	CPPED1	31.5803	79
CRC	Colorectal	CNST	31.4863	80
CRC	Colorectal	EPS8L2	31.3475	81
CRC	Colorectal	CA3	31.2693	82
CRC	Colorectal	HMBS	31.1074	83
CRC	Colorectal	MFGE8	30.9163	84
CRC	Colorectal	CXCL17	30.44	85
CRC	Colorectal	CD207	30.3867	86
CRC	Colorectal	GDF15	30.299	87
CRC	Colorectal	APLP1	30.108	88
CRC	Colorectal	TRIM21	29.9233	89
CRC	Colorectal	ABHD14B	29.5638	90
CRC	Colorectal	KLK12	29.4883	91
CRC	Colorectal	CALCOCO1	29.3852	92
CRC	Colorectal	GSAP	29.3792	93
CRC	Colorectal	RAD23B	29.1325	94
CRC	Colorectal	CA6	29.1068	95
CRC	Colorectal	HGS	28.855	96
CRC	Colorectal	DDR1	28.8238	97
CRC	Colorectal	AGR2	28.6209	98
CRC	Colorectal	FGF23	28.1666	99
CRC	Colorectal	ANXA10	27.9877	100
CRC	Colorectal	CLEC1B	27.846	101
CRC	Colorectal	IL24	27.8366	102
CRC	Colorectal	ITGB1BP2	27.6514	103
CRC	Colorectal	VTCN1	27.6085	104
CRC	Colorectal	FGR	27.548	105
CRC	Colorectal	GHRL	27.4267	106
CRC	Colorectal	ALPP	27.1421	107
CRC	Colorectal	FAM3B	27.1235	108
CRC	Colorectal	GRK5	27.1056	109
CRC	Colorectal	GOLM2	26.7455	110
CRC	Colorectal	ECE1	26.6561	111
CRC	Colorectal	BPIFB1	26.5975	112
CRC	Colorectal	AGER	26.5238	113
CRC	Colorectal	CTRB1	26.3491	114
CRC	Colorectal	CNTN5	26.3058	115
CRC	Colorectal	PDLIM7	26.2581	116
CRC	Colorectal	LYPD3	25.9536	117
CRC	Colorectal	NPM1	25.3779	118
CRC	Colorectal	ITGA11	25.3147	119
CRC	Colorectal	TJAP1	24.9615	120
CRC	Colorectal	SLAMF6	24.8698	121
CRC	Colorectal	CERT	24.8426	122
CRC	Colorectal	CTSC	24.8228	123
CRC	Colorectal	TFF1	24.7788	124
CRC	Colorectal	CD274	24.6768	125
CRC	Colorectal	EDIL3	24.464	126
CRC	Colorectal	NCAM2	24.3084	127
CRC	Colorectal	SMARCA2	24.2601	128
CRC	Colorectal	CKAP4	24.0693	129
CRC	Colorectal	PPP1R12A	23.8846	130
CRC	Colorectal	MAPT	23.8223	131
CRC	Colorectal	NPY	22.9196	132
CRC	Colorectal	MATN3	22.8103	133
CRC	Colorectal	IL6R	22.5593	134
CRC	Colorectal	INPP1	22.5382	135
CRC	Colorectal	KITLG	22.4326	136
CRC	Colorectal	SLAMF8	22.3835	137
CRC	Colorectal	PSMD9	22.2376	138
CRC	Colorectal	VWF	22.1536	139
CRC	Colorectal	SDC1	21.9186	140
CRC	Colorectal	CHRDL2	21.8928	141
CRC	Colorectal	DECR1	21.8027	142
CRC	Colorectal	PRKAR1A	21.7989	143
CRC	Colorectal	RET	21.5464	144
CRC	Colorectal	CAPG	21.4151	145
CRC	Colorectal	KRT18	21.1776	146
CRC	Colorectal	CNTN2	21.0623	147
CRC	Colorectal	ASAH2	20.9373	148
CRC	Colorectal	BACH1	20.6878	149
CRC	Colorectal	IL2	20.674	150
CRC	Colorectal	CRHR1	20.61	151
CRC	Colorectal	AOC1	20.5827	152
CRC	Colorectal	MEGF9	20.5285	153
CRC	Colorectal	DCTN2	20.5238	154
CRC	Colorectal	IL1RL2	20.388	155
CRC	Colorectal	FGF5	20.3873	156
CRC	Colorectal	NRP2	20.2826	157
CRC	Colorectal	CDH17	20.2235	158
CRC	Colorectal	TDGF1	19.9596	159
CRC	Colorectal	CTSB	19.8762	160
CRC	Colorectal	DAB2	19.7005	161
CRC	Colorectal	F7	19.6688	162
CRC	Colorectal	GP2	19.6316	163
CRC	Colorectal	ALCAM	19.6308	164
CRC	Colorectal	RAB6A	19.1918	165
CRC	Colorectal	WWP2	19.1806	166
CRC	Colorectal	ADA	19.1804	167
CRC	Colorectal	LPO	19.0619	168
CRC	Colorectal	GUCA2A	18.9189	169
CRC	Colorectal	MEPE	18.9127	170
CRC	Colorectal	CHEK2	18.8243	171
CRC	Colorectal	MZT1	18.7841	172
CRC	Colorectal	ARTN	18.4441	173
CRC	Colorectal	STK11	18.3046	174
CRC	Colorectal	PI3	18.3007	175
CRC	Colorectal	MANF	18.1997	176
CRC	Colorectal	CPVL	18.1199	177
CRC	Colorectal	FCGR2B	18.0291	178
CRC	Colorectal	CGA	18.0145	179
CRC	Colorectal	NFATC1	17.9193	180
CRC	Colorectal	C2CD2L	17.9078	181
CRC	Colorectal	ODAM	17.884	182
CRC	Colorectal	KLRB1	17.7952	183
CRC	Colorectal	MDGA1	17.5644	184
CRC	Colorectal	CDH15	17.4256	185
CRC	Colorectal	DDC	17.2704	186
CRC	Colorectal	S100A4	17.1721	187
CRC	Colorectal	NINJ1	17.0203	188
CRC	Colorectal	IGFBP1	16.9074	189
CRC	Colorectal	ZBTB16	16.8454	190
CRC	Colorectal	CASP8	16.8277	191
CRC	Colorectal	CD1C	16.774	192
CRC	Colorectal	IL13	16.583	193
CRC	Colorectal	CST3	16.4643	194
CRC	Colorectal	LEP	16.4505	195
CRC	Colorectal	NAMPT	16.4134	196
CRC	Colorectal	FCRL5	16.2376	197
CRC	Colorectal	C2	16.2077	198
CRC	Colorectal	PVR	16.1527	199
CRC	Colorectal	LAG3	16.1439	200
CRC	Colorectal	PLTP	16.0197	201
CRC	Colorectal	NT5E	15.8166	202
CRC	Colorectal	`HLA-DRA`	15.7736	203
CRC	Colorectal	DKK4	15.7083	204
CRC	Colorectal	CA9	15.431	205
CRC	Colorectal	ACAN	15.4275	206
CRC	Colorectal	PCDH1	15.3704	207
CRC	Colorectal	IRAG2	15.2583	208
CRC	Colorectal	MSLN	15.2346	209
CRC	Colorectal	PMVK	15.2258	210
CRC	Colorectal	EPCAM	15.1653	211
CRC	Colorectal	CCN2	15.1382	212
CRC	Colorectal	ART3	14.8849	213
CRC	Colorectal	LTBP2	14.6872	214
CRC	Colorectal	MERTK	14.6785	215
CRC	Colorectal	NADK	14.6764	216
CRC	Colorectal	HAGH	14.6526	217
CRC	Colorectal	HYAL1	14.6133	218
CRC	Colorectal	SERPINB5	14.599	219
CRC	Colorectal	CGREF1	14.578	220
CRC	Colorectal	FABP5	14.5462	221
CRC	Colorectal	LY9	14.5029	222
CRC	Colorectal	TREM2	14.2719	223
CRC	Colorectal	HMOX1	14.2709	224
CRC	Colorectal	HS6ST1	14.1466	225
CRC	Colorectal	KIRREL2	14.1263	226
CRC	Colorectal	BST1	14.0386	227
CRC	Colorectal	MAX	14.0319	228
CRC	Colorectal	TNFSF11	13.9722	229
CRC	Colorectal	PDP1	13.7196	230
CRC	Colorectal	NCS1	13.6656	231
CRC	Colorectal	SPON1	13.6645	232
CRC	Colorectal	GP1BA	13.5299	233
CRC	Colorectal	MLN	13.3799	234
CRC	Colorectal	ACVRL1	13.2948	235
CRC	Colorectal	PLXNA4	13.2273	236
CRC	Colorectal	MPI	13.2261	237
CRC	Colorectal	KRT5	13.2204	238
CRC	Colorectal	SCG2	13.2143	239
CRC	Colorectal	CREG1	13.034	240
CRC	Colorectal	TPP1	12.9797	241
CRC	Colorectal	AGRN	12.9758	242
CRC	Colorectal	SFRP1	12.8959	243
CRC	Colorectal	SLIT2	12.8101	244
CRC	Colorectal	IL10RA	12.8068	245
CRC	Colorectal	IDS	12.751	246
CRC	Colorectal	MTPN	12.6711	247
CRC	Colorectal	EZR	12.6685	248
CRC	Colorectal	QPCT	12.6498	249
CRC	Colorectal	AMBN	12.4634	250
CRC	Colorectal	IL33	12.4586	251
CRC	Colorectal	DPP6	12.4336	252
CRC	Colorectal	CSF1	12.4149	253
CRC	Colorectal	CDH2	12.1824	254
CRC	Colorectal	TYMP	12.0489	255
CRC	Colorectal	GH1	11.9794	256
CRC	Colorectal	CLEC7A	11.961	257
CRC	Colorectal	CTSV	11.8061	258
CRC	Colorectal	CLPS	11.7642	259
CRC	Colorectal	GFRA3	11.4611	260
CRC	Colorectal	TPMT	11.3611	261
CRC	Colorectal	CCL22	11.36	262
CRC	Colorectal	ANPEP	11.33	263
CRC	Colorectal	MUC13	11.2965	264
CRC	Colorectal	NTRK2	11.2316	265
CRC	Colorectal	FABP2	11.2115	266
CRC	Colorectal	LYN	11.1324	267
CRC	Colorectal	HYOU1	10.9486	268
CRC	Colorectal	SOD2	10.8663	269
CRC	Colorectal	YES1	10.7851	270
CRC	Colorectal	GMPR	10.7508	271
CRC	Colorectal	AHCY	10.466	272
CRC	Colorectal	SETMAR	10.4355	273
CRC	Colorectal	CPE	10.4205	274
CRC	Colorectal	SCARF1	10.3987	275
CRC	Colorectal	VNN2	10.3579	276
CRC	Colorectal	METAP1	10.2852	277
CRC	Colorectal	GFER	10.1855	278
CRC	Colorectal	CALB1	10.1169	279
CRC	Colorectal	FABP9	10.0673	280
CRC	Colorectal	CDCP1	9.94045	281
CRC	Colorectal	PVALB	9.88229	282
CRC	Colorectal	BGN	9.82669	283
CRC	Colorectal	ING1	9.77554	284
CRC	Colorectal	PCOLCE	9.74872	285
CRC	Colorectal	CRTAC1	9.70695	286
CRC	Colorectal	LY6D	9.67591	287
CRC	Colorectal	NOTCH3	9.56888	288
CRC	Colorectal	COL6A3	9.44519	289
CRC	Colorectal	ENPP2	9.41698	290
CRC	Colorectal	LDLR	9.35373	291
CRC	Colorectal	CRACR2A	9.30741	292
CRC	Colorectal	GCG	9.22987	293
CRC	Colorectal	ANXA5	9.15432	294
CRC	Colorectal	CA13	9.14969	295
CRC	Colorectal	NMNAT1	9.13664	296
CRC	Colorectal	FADD	8.93871	297
CRC	Colorectal	DKK1	8.87069	298
CRC	Colorectal	HBQ1	8.85711	299
CRC	Colorectal	TPPP3	8.83941	300
CRC	Colorectal	CEP85	8.76546	301
CRC	Colorectal	SCGB1A1	8.75343	302
CRC	Colorectal	MDK	8.53396	303
CRC	Colorectal	IL12B	8.34069	304
CRC	Colorectal	TCN2	8.317	305
CRC	Colorectal	SIRT5	8.31496	306
CRC	Colorectal	DBNL	8.28874	307
CRC	Colorectal	CLSTN1	8.27393	308
CRC	Colorectal	IL1R2	8.20598	309
CRC	Colorectal	CD48	8.19731	310
CRC	Colorectal	APRT	8.18553	311
CRC	Colorectal	NID2	8.06188	312
CRC	Colorectal	CCL28	7.85205	313
CRC	Colorectal	KCNIP4	7.85157	314
CRC	Colorectal	LAT2	7.8282	315
CRC	Colorectal	MNDA	7.78394	316
CRC	Colorectal	TCL1A	7.73753	317
CRC	Colorectal	REG1B	7.68147	318
CRC	Colorectal	FUT3_FUT5	7.65878	319
CRC	Colorectal	SERPINB8	7.61829	320
CRC	Colorectal	ARSA	7.55936	321
CRC	Colorectal	TIE1	7.51159	322
CRC	Colorectal	TMPRSS15	7.49308	323
CRC	Colorectal	HAO1	7.46503	324
CRC	Colorectal	CD34	7.33064	325
CRC	Colorectal	SEZ6L2	7.31086	326
CRC	Colorectal	CTF1	7.30422	327
CRC	Colorectal	GLRX	7.25711	328
CRC	Colorectal	PLA2G15	7.23196	329
CRC	Colorectal	BCAN	7.21732	330
CRC	Colorectal	RGMA	7.21059	331
CRC	Colorectal	SMOC1	7.14175	332
CRC	Colorectal	NOS1	7.09432	333
CRC	Colorectal	NT5C3A	7.03776	334
CRC	Colorectal	CXADR	7.01599	335
CRC	Colorectal	CDC37	7.01209	336
CRC	Colorectal	TANK	6.99866	337
CRC	Colorectal	LTA4H	6.97445	338
CRC	Colorectal	FCRL2	6.88065	339
CRC	Colorectal	EPO	6.86697	340
CRC	Colorectal	HSD11B1	6.71919	341
CRC	Colorectal	TNFRSF10A	6.71038	342
CRC	Colorectal	PSPN	6.43622	343
CRC	Colorectal	PLA2G2A	6.32123	344
CRC	Colorectal	CD40	6.14508	345
CRC	Colorectal	ATF2	6.09503	346
CRC	Colorectal	SUMF2	5.85178	347
CRC	Colorectal	XG	5.76495	348
CRC	Colorectal	CCN4	5.7029	349
CRC	Colorectal	CSF3	5.66532	350
CRC	Colorectal	SFTPD	5.59439	351
CRC	Colorectal	HCLS1	5.54489	352
CRC	Colorectal	BRK1	5.49211	353
CRC	Colorectal	TIA1	5.34362	354
CRC	Colorectal	ENTPD5	5.32432	355
CRC	Colorectal	INPPL1	5.09082	356
CRC	Colorectal	PODXL	5.07096	357
CRC	Colorectal	DSG2	4.98932	358
CRC	Colorectal	LSP1	4.87561	359
CRC	Colorectal	PTK7	4.86845	360
CRC	Colorectal	TLR3	4.77933	361
CRC	Colorectal	BANK1	4.747	362
CRC	Colorectal	CLEC4C	4.72152	363
CRC	Colorectal	S100A12	4.60711	364
CRC	Colorectal	NCF2	4.60319	365
CRC	Colorectal	MATN2	4.56895	366
CRC	Colorectal	IGFBPL1	4.55859	367
CRC	Colorectal	NUDT2	4.51701	368
CRC	Colorectal	FOLR3	4.4791	369
CRC	Colorectal	KDR	4.41309	370
CRC	Colorectal	IFNG	4.37927	371
CRC	Colorectal	GPC5	4.36191	372
CRC	Colorectal	VEGFA	4.29268	373
CRC	Colorectal	ACTN4	4.25002	374
CRC	Colorectal	FST	4.09621	375
CRC	Colorectal	EBI3_IL27	4.04248	376
CRC	Colorectal	HARS1	3.94938	377
CRC	Colorectal	VWA1	3.93887	378
CRC	Colorectal	SLC39A14	3.87877	379
CRC	Colorectal	NDUFS6	3.77334	380
CRC	Colorectal	ALDH3A1	3.7223	381
CRC	Colorectal	SPOCK1	3.70701	382
CRC	Colorectal	CDHR1	3.68835	383
CRC	Colorectal	WFDC12	3.50698	384
CRC	Colorectal	CDKN2D	3.48207	385
CRC	Colorectal	SFTPA2	3.45837	386
CRC	Colorectal	MET	3.40347	387
CRC	Colorectal	AHSP	3.3694	388
CRC	Colorectal	PIK3AP1	3.33338	389
CRC	Colorectal	PRSS27	3.29791	390
CRC	Colorectal	CD244	3.24341	391
CRC	Colorectal	TNR	3.22351	392
CRC	Colorectal	DDAH1	3.10951	393
CRC	Colorectal	SCARA5	2.99627	394
CRC	Colorectal	IL1B	2.9926	395
CRC	Colorectal	TNFRSF11A	2.97704	396
CRC	Colorectal	ITM2A	2.88108	397
CRC	Colorectal	CD109	2.65184	398
CRC	Colorectal	RTN4R	2.62748	399
CRC	Colorectal	LY75	2.59958	400
CRC	Colorectal	OSCAR	2.5804	401
CRC	Colorectal	ESM1	2.55754	402
CRC	Colorectal	CLEC11A	2.53709	403
CRC	Colorectal	CRISP2	2.4021	404
CRC	Colorectal	FGFBP1	2.35228	405
CRC	Colorectal	CRIM1	2.34781	406
CRC	Colorectal	SLC27A4	2.34393	407
CRC	Colorectal	RASSF2	2.32887	408
CRC	Colorectal	SPINK6	2.16229	409
CRC	Colorectal	CST7	2.15136	410
CRC	Colorectal	BST2	2.15044	411
CRC	Colorectal	FXN	2.09497	412
CRC	Colorectal	VPS37A	1.99297	413
CRC	Colorectal	HMOX2	1.96269	414
CRC	Colorectal	PEAR1	1.95047	415
CRC	Colorectal	NCAM1	1.95043	416
CRC	Colorectal	SIRT2	1.93744	417
CRC	Colorectal	NOTCH1	1.90768	418
CRC	Colorectal	DAPP1	1.88098	419
CRC	Colorectal	IVD	1.87426	420
CRC	Colorectal	FHIT	1.82629	421
CRC	Colorectal	RSPO1	1.82261	422
CRC	Colorectal	CD63	1.76514	423
CRC	Colorectal	GFAP	1.68648	424
CRC	Colorectal	PRTFDC1	1.53472	425
CRC	Colorectal	TNFSF14	1.49095	426
CRC	Colorectal	CCL14	1.46058	427
CRC	Colorectal	LGALS7_LGALS7B	1.44593	428
CRC	Colorectal	RSPO3	1.42491	429
CRC	Colorectal	GPNMB	1.42061	430
CRC	Colorectal	ADAM8	1.33928	431
CRC	Colorectal	NTF4	1.3387	432
CRC	Colorectal	GFRA2	1.27495	433
CRC	Colorectal	CLUL1	1.27216	434
CRC	Colorectal	CCN5	1.25837	435
CRC	Colorectal	KIFBP	1.09503	436
CRC	Colorectal	PTN	1.0921	437
CRC	Colorectal	GZMB	1.07219	438
CRC	Colorectal	MMP10	1.02477	439
CRC	Colorectal	AKR1B1	1.01215	440
CRC	Colorectal	IFNL1	0.981768	441
CRC	Colorectal	NTF3	0.93557	442
CRC	Colorectal	TP53INP1	0.928251	443
CRC	Colorectal	DPEP2	0.809817	444
CRC	Colorectal	CLEC1A	0.75353	445
CRC	Colorectal	ARHGEF12	0.721477	446
CRC	Colorectal	FLT3	0.683732	447
CRC	Colorectal	ANGPT1	0.656768	448
CRC	Colorectal	SCGB3A2	0.645284	449
CRC	Colorectal	DTX3	0.644411	450
CRC	Colorectal	ADAMTS16	0.611037	451
CRC	Colorectal	NCAN	0.594083	452
CRC	Colorectal	THOP1	0.586424	453
CRC	Colorectal	GLB1	0.556786	454
CRC	Colorectal	ESAM	0.545452	455
CRC	Colorectal	OBP2B	0.525718	456
CRC	Colorectal	FUT8	0.485744	457
CRC	Colorectal	COMP	0.474178	458
CRC	Colorectal	TSHB	0.471355	459
CRC	Colorectal	IFNGR1	0.453442	460
CRC	Colorectal	PSG1	0.446128	461
CRC	Colorectal	IKZF2	0.371243	462
CRC	Colorectal	CASP1	0.316459	463
CRC	Colorectal	MESD	0.258677	464
CRC	Colorectal	DKKL1	0.20758	465
CRC	Colorectal	CSTB	0.194208	466
CRC	Colorectal	TIMD4	0.180272	467
CRC	Colorectal	LIF	0.144125	468
CRC	Colorectal	SIRPA	0.126816	469
CRC	Colorectal	MB	0.095377	470
CRC	Colorectal	SH2B3	0.0895102	471
CRC	Colorectal	PPIB	0.0378996	472
CRC	Colorectal	AMIGO2	0.0267737	473
CRC	Colorectal	AARSD1	0	474
CRC	Colorectal	ABL1	0	475
CRC	Colorectal	ACAA1	0	476
CRC	Colorectal	ACE2	0	477
CRC	Colorectal	ACOX1	0	478
CRC	Colorectal	ACP6	0	479
CRC	Colorectal	ACTA2	0	480
CRC	Colorectal	ACY1	0	481
CRC	Colorectal	ADA2	0	482
CRC	Colorectal	ADAM15	0	483
CRC	Colorectal	ADAM22	0	484
CRC	Colorectal	ADAM23	0	485
CRC	Colorectal	ADAMTS8	0	486
CRC	Colorectal	ADCYAP1R1	0	487
CRC	Colorectal	ADGRB3	0	488
CRC	Colorectal	ADGRE2	0	489
CRC	Colorectal	ADGRE5	0	490
CRC	Colorectal	ADGRG1	0	491
CRC	Colorectal	ADGRG2	0	492
CRC	Colorectal	ADH4	0	493
CRC	Colorectal	ADM	0	494
CRC	Colorectal	AFP	0	495
CRC	Colorectal	AGRP	0	496
CRC	Colorectal	AGXT	0	497
CRC	Colorectal	AIF1	0	498
CRC	Colorectal	AIFM1	0	499
[truncated: 4,001 more rows]

## Sheet: 3b
Cancer	Protein	Protein Importance
AML	CD244	100
AML	FLT3LG	99.1481
AML	FLT3	98.6828
AML	MMP9	89.5779
AML	LCN2	65.8
AML	PGLYRP1	64.4271
AML	TNFSF13B	60.412
AML	TNFRSF10C	53.1556
AML	RGMA	50.3488
AML	FCGR3B	43.9761
CLL	TCL1A	100
CLL	STC1	69.4361
CLL	FCRL2	69.0269
CLL	CD22	68.9587
CLL	FCER2	66.7142
CLL	CD6	64.9819
CLL	FCRL1	40.6426
CLL	NPM1	34.64
CLL	APEX1	33.7226
CLL	CD5	27.4729
DLBCL	KLK12	100
DLBCL	CXCL9	68.9461
DLBCL	CXCL13	66.5664
DLBCL	DCXR	59.3387
DLBCL	SERPINA9	52.0748
DLBCL	NME3	45.5974
DLBCL	WFIKKN2	43.5413
DLBCL	ICOSLG	40.8077
DLBCL	LSM1	35.9425
DLBCL	CELA3A	31.56
Myeloma	CNTN5	100
Myeloma	SLAMF7	53.9106
Myeloma	MZB1	35.2974
Myeloma	QPCT	34.3501
Myeloma	WFIKKN1	12.8104
Myeloma	ITGB2	6.68563
Myeloma	CD22	5.38386
Myeloma	TNFSF13B	1.26081
Myeloma	PLA2G7	1.09299
Colorectal	WFDC2	100
Colorectal	PLA2G10	85.0175
Colorectal	PRDX5	81.2573
Colorectal	TFRC	79.401
Colorectal	PADI4	76.297
Colorectal	CCL27	75.0049
Colorectal	LPL	73.3948
Colorectal	FKBP1B	71.5376
Colorectal	PRDX6	70.8252
Colorectal	ATP5PO	64.3165
Lung	VTCN1	100
Lung	SLAMF7	95.1358
Lung	CEACAM5	89.5625
Lung	TRIM5	82.4832
Lung	MMP12	79.7385
Lung	BCL2L11	78.1093
Lung	PLAT	77.2404
Lung	PRDX5	76.7999
Lung	ATP6V1D	72.4252
Lung	RUVBL1	69.0447
Glioma	GFAP	100
Glioma	BCAN	45.8012
Glioma	IGFBP1	43.3212
Glioma	ADAMTS13	30.3795
Glioma	LAG3	27.7374
Glioma	CALCOCO1	26.397
Glioma	ADAMTS16	25.6424
Glioma	FKBP4	25.6318
Glioma	LAMP2	23.7276
Glioma	DLK1	23.0258
Breast	IL5	100
Breast	NEFL	83.957
Breast	PAEP	78.3952
Breast	GCG	72.3571
Breast	EBI3_IL27	68.5581
Breast	PRTG	64.944
Breast	FOLR3	64.0943
Breast	CCL2	63.0711
Breast	HAGH	62.9402
Breast	CST5	61.5985
Cervical	LTA4H	100
Cervical	ICAM4	99.5314
Cervical	CPB1	98.57
Cervical	PLXNB2	86.3187
Cervical	IL1RAP	78.9265
Cervical	MUC16	78.3416
Cervical	GLO1	78.064
Cervical	CD33	75.7075
Cervical	CHRDL2	75.571
Cervical	LY75	73.7158
Endometrial	PSG1	100
Endometrial	PLAT	90.3744
Endometrial	VEGFD	90.1265
Endometrial	DNAJB8	85.4204
Endometrial	HS6ST1	75.0696
Endometrial	TNFSF10	74.7676
Endometrial	WFDC2	73.7147
Endometrial	SERPINA11	72.9861
Endometrial	DPT	69.2252
Endometrial	ARNT	61.2927
Ovarian	PAEP	100
Ovarian	CDH3	26.6805
Ovarian	ICAM3	24.0845
Ovarian	SSC5D	23.4048
Ovarian	VTCN1	21.577
Ovarian	ICAM2	20.8264
Ovarian	LAMP2	20.3146
Ovarian	PSPN	18.7402
Ovarian	ADA	18.2426
Ovarian	PRDX6	17.2835
Prostate	PRDX6	100
Prostate	DNER	94.0016
Prostate	BGN	87.5171
Prostate	IL20	87.4543
Prostate	FAP	85.1246
Prostate	CXCL6	84.406
Prostate	CD34	83.2254
Prostate	CDH17	82.2914
Prostate	CRTAC1	73.0649
Prostate	IL18RAP	69.0137

## Sheet: 3c
Cancer	Selected_cancer	Assay	NPX
Colorectal	Colorectal	PRDX5	1.7221
Colorectal	Colorectal	PRDX5	2.9136
Colorectal	Colorectal	PRDX5	2.2103
Colorectal	Colorectal	PRDX5	-0.0112
Colorectal	Colorectal	PRDX5	1.25555
Colorectal	Colorectal	PRDX5	1.81245
Colorectal	Colorectal	PRDX5	2.30415
Colorectal	Colorectal	PRDX5	1.92705
Colorectal	Colorectal	PRDX5	1.68515
Colorectal	Colorectal	PRDX5	2.07805
Colorectal	Colorectal	PRDX5	1.78685
Colorectal	Colorectal	PRDX5	0.74075
Colorectal	Colorectal	PRDX5	1.76065
Colorectal	Colorectal	PRDX5	2.54725
Colorectal	Colorectal	PRDX5	1.95345
Colorectal	Colorectal	PRDX5	1.83515
Colorectal	Colorectal	PRDX5	2.00785
Colorectal	Colorectal	PRDX5	2.10855
Colorectal	Colorectal	PRDX5	2.96285
Colorectal	Colorectal	PRDX5	2.36505
Colorectal	Colorectal	PRDX5	2.77465
Colorectal	Colorectal	PRDX5	1.56565
Colorectal	Colorectal	PRDX5	2.5332
Colorectal	Colorectal	PRDX5	3.0901
Colorectal	Colorectal	PRDX5	2.7104
Colorectal	Colorectal	PRDX5	2.2856
Colorectal	Colorectal	PRDX5	1.7719
Colorectal	Colorectal	PRDX5	2.4739
Colorectal	Colorectal	PRDX5	2.94895
Colorectal	Colorectal	PRDX5	2.78365
Colorectal	Colorectal	PRDX5	3.17255
Colorectal	Colorectal	PRDX5	2.94715
Colorectal	Colorectal	PRDX5	2.47625
Colorectal	Colorectal	PRDX5	2.83845
Colorectal	Colorectal	PRDX5	1.38265
Colorectal	Colorectal	PRDX5	2.23595
Colorectal	Colorectal	PRDX5	1.83295
Colorectal	Colorectal	PRDX5	2.42715
Colorectal	Colorectal	PRDX5	2.37625
Colorectal	Colorectal	PRDX5	2.07975
Colorectal	Colorectal	PRDX5	1.93765
Colorectal	Colorectal	PRDX5	2.37565
Colorectal	Colorectal	PRDX5	1.92175
Colorectal	Colorectal	PRDX5	2.7842
Colorectal	Colorectal	PRDX5	1.5697
Colorectal	Colorectal	PRDX5	2.0102
Colorectal	Colorectal	PRDX5	1.4244
Colorectal	Colorectal	PRDX5	2.4849
Colorectal	Colorectal	PRDX5	2.4783
Colorectal	Colorectal	PRDX5	2.6208
Colorectal	Colorectal	PRDX5	2.1213
Colorectal	Colorectal	PRDX5	1.8014
Colorectal	Colorectal	PRDX5	2.8262
Colorectal	Colorectal	PRDX5	1.3987
Colorectal	Colorectal	PRDX5	0.8865
Colorectal	Colorectal	PRDX5	2.5618
Colorectal	Colorectal	PRDX5	1.97495
Colorectal	Colorectal	PRDX5	2.70975
Colorectal	Colorectal	PRDX5	2.43915
Colorectal	Colorectal	PRDX5	2.86075
Colorectal	Colorectal	PRDX5	2.32145
Colorectal	Colorectal	PRDX5	1.14645
Colorectal	Colorectal	PRDX5	1.34225
Colorectal	Colorectal	PRDX5	2.87775
Colorectal	Colorectal	PRDX5	2.33895
Colorectal	Colorectal	PRDX5	1.49665
Colorectal	Colorectal	PRDX5	1.12955
Colorectal	Colorectal	PRDX5	2.39965
Colorectal	Colorectal	PRDX5	1.83795
Colorectal	Colorectal	PRDX5	1.90605
Colorectal	Colorectal	PRDX5	2.5731
Colorectal	Colorectal	PRDX5	2.1782
Colorectal	Colorectal	PRDX5	2.0316
Colorectal	Colorectal	PRDX5	0.9372
Colorectal	Colorectal	PRDX5	0.7499
Colorectal	Colorectal	PRDX5	1.5106
Colorectal	Colorectal	PRDX5	2.6093
Colorectal	Colorectal	PRDX5	2.1573
Colorectal	Colorectal	PRDX5	1.8627
Colorectal	Colorectal	PRDX5	2.4622
Colorectal	Colorectal	PRDX5	1.752
Colorectal	Colorectal	PRDX5	2.2569
Colorectal	Colorectal	PRDX5	2.02095
Colorectal	Colorectal	PRDX5	2.24355
Colorectal	Colorectal	PRDX5	2.43685
Colorectal	Colorectal	PRDX5	2.15485
Colorectal	Colorectal	PRDX5	2.20865
Colorectal	Colorectal	PRDX5	2.63955
Colorectal	Colorectal	PRDX5	2.46595
Colorectal	Colorectal	PRDX5	2.86675
Colorectal	Colorectal	PRDX5	1.80725
Colorectal	Colorectal	PRDX5	1.72895
Colorectal	Colorectal	PRDX5	0.58825
Colorectal	Colorectal	PRDX5	2.62925
Colorectal	Colorectal	PRDX5	2.57015
Colorectal	Colorectal	PRDX5	1.76185
Colorectal	Colorectal	PRDX5	1.75565
Colorectal	Colorectal	PRDX5	1.52595
Colorectal	Colorectal	PRDX5	2.16675
Colorectal	Colorectal	PRDX5	2.88455
Colorectal	Colorectal	PRDX5	2.80125
Colorectal	Colorectal	PRDX5	2.26485
Colorectal	Colorectal	PRDX5	1.85955
Colorectal	Colorectal	PRDX5	2.36035
Colorectal	Colorectal	PRDX5	2.15555
Colorectal	Colorectal	PRDX5	2.24025
Colorectal	Colorectal	PRDX5	2.21215
Colorectal	Colorectal	PRDX5	1.62915
Colorectal	Colorectal	PRDX5	2.00945
Colorectal	Colorectal	PRDX5	1.96925
Colorectal	Colorectal	PRDX5	1.83355
Colorectal	Colorectal	PRDX5	2.76345
Colorectal	Colorectal	PRDX5	1.35355
Colorectal	Colorectal	PRDX5	2.23025
Colorectal	Colorectal	PRDX5	2.36675
Colorectal	Colorectal	PRDX5	2.85365
Colorectal	Colorectal	PRDX5	1.78405
Colorectal	Colorectal	PRDX5	2.82305
Colorectal	Colorectal	PRDX5	0.28805
Colorectal	Colorectal	PRDX5	1.64725
Colorectal	Colorectal	PRDX5	3.1328
Colorectal	Colorectal	PRDX5	3.2423
Colorectal	Colorectal	PRDX5	2.3629
Colorectal	Colorectal	PRDX5	2.9146
Colorectal	Colorectal	PRDX5	3.0589
Colorectal	Colorectal	PRDX5	-0.9982
Colorectal	Colorectal	PRDX5	0.3586
Colorectal	Colorectal	PRDX5	2.4127
Colorectal	Colorectal	PRDX5	2.56035
Colorectal	Colorectal	PRDX5	1.51225
Colorectal	Colorectal	PRDX5	2.84025
Colorectal	Colorectal	PRDX5	3.16015
Colorectal	Colorectal	PRDX5	2.43255
Colorectal	Colorectal	PRDX5	2.49345
Colorectal	Colorectal	PRDX5	2.64195
Colorectal	Colorectal	PRDX5	2.50065
Colorectal	Colorectal	PRDX5	1.78775
Colorectal	Colorectal	PRDX5	1.0469
Colorectal	Colorectal	PRDX5	1.7006
Colorectal	Colorectal	PRDX5	1.5523
Colorectal	Colorectal	PRDX5	0.50125
Colorectal	Colorectal	PRDX5	2.52055
Colorectal	Colorectal	PRDX5	2.99025
Colorectal	Colorectal	PRDX5	2.26985
Colorectal	Colorectal	PRDX5	0.61245
Colorectal	Colorectal	PRDX5	2.39665
Colorectal	Colorectal	PRDX5	1.88665
Colorectal	Colorectal	PRDX5	1.63175
Colorectal	Colorectal	PRDX5	2.78465
Colorectal	Colorectal	PRDX5	2.53535
Colorectal	Colorectal	PRDX5	1.71945
Colorectal	Colorectal	PRDX5	1.69945
Colorectal	Colorectal	PRDX5	1.6315
Colorectal	Colorectal	PRDX5	2.2428
Colorectal	Colorectal	PRDX5	2.7991
Colorectal	Colorectal	PRDX5	1.5532
Colorectal	Colorectal	PRDX5	2.0346
Colorectal	Colorectal	PRDX5	1.9846
Colorectal	Colorectal	PRDX5	0.1226
Colorectal	Colorectal	PRDX5	2.2287
Colorectal	Colorectal	PRDX5	0.3271
Colorectal	Colorectal	PRDX5	3.2836
Colorectal	Colorectal	PRDX5	2.1158
Colorectal	Colorectal	PRDX5	3.0695
Colorectal	Colorectal	PRDX5	2.9663
Colorectal	Colorectal	PRDX5	2.0582
Colorectal	Colorectal	PRDX5	2.8803
Colorectal	Colorectal	PRDX5	2.753
Colorectal	Colorectal	PRDX5	1.44235
Colorectal	Colorectal	PRDX5	1.03395
Colorectal	Colorectal	PRDX5	1.90275
Colorectal	Colorectal	PRDX5	1.99855
Colorectal	Colorectal	PRDX5	0.34935
Colorectal	Colorectal	PRDX5	1.91715
Colorectal	Colorectal	PRDX5	0.61385
Colorectal	Colorectal	PRDX5	0.5318
Colorectal	Colorectal	PRDX5	2.234
Colorectal	Colorectal	PRDX5	1.36265
Colorectal	Colorectal	PRDX5	1.08035
Colorectal	Colorectal	PRDX5	1.61065
Colorectal	Colorectal	PRDX5	0.60505
Colorectal	Colorectal	PRDX5	1.71755
Colorectal	Colorectal	PRDX5	1.14975
Colorectal	Colorectal	PRDX5	2.6374
Colorectal	Colorectal	PRDX5	2.5911
Colorectal	Colorectal	PRDX5	2.5482
Colorectal	Colorectal	PRDX5	-0.1321
Colorectal	Colorectal	PRDX5	2.3247
Colorectal	Colorectal	PRDX5	3.2428
Colorectal	Colorectal	PRDX5	2.4477
Colorectal	Colorectal	PRDX5	3.178
Colorectal	Colorectal	PRDX5	2.8715
Colorectal	Colorectal	PRDX5	3.189
Colorectal	Colorectal	PRDX5	2.9886
Colorectal	Colorectal	PRDX5	3.0111
Colorectal	Colorectal	PRDX5	3.1619
Colorectal	Colorectal	PRDX5	1.7131
Colorectal	Colorectal	PRDX5	1.9071
Colorectal	Colorectal	PRDX5	2.1354
Colorectal	Colorectal	PRDX5	1.304
Colorectal	Colorectal	PRDX5	2.4157
Colorectal	Colorectal	PRDX5	2.1002
Colorectal	Colorectal	PRDX5	1.9499
Colorectal	Colorectal	PRDX5	2.6697
Colorectal	Colorectal	PRDX5	2.1174
Colorectal	Colorectal	PRDX5	3.3938
Colorectal	Colorectal	PRDX5	2.36
Colorectal	Colorectal	PRDX5	2.5176
Colorectal	Colorectal	PRDX5	2.6067
Colorectal	Colorectal	PRDX5	1.4873
Colorectal	Colorectal	PRDX5	3.4522
Colorectal	Colorectal	PRDX5	2.906
Colorectal	Colorectal	PRDX5	3.25195
Colorectal	Colorectal	PRDX5	3.24845
Colorectal	Colorectal	PRDX5	3.31045
Colorectal	Colorectal	PRDX5	3.13095
Colorectal	Colorectal	PRDX5	3.42325
Colorectal	Colorectal	PRDX5	2.73075
Colorectal	Colorectal	PRDX5	3.36225
Colorectal	Colorectal	PRDX5	2.88825
Colorectal	Colorectal	PRDX5	3.33935
Lung	Colorectal	PRDX5	1.8975
Lung	Colorectal	PRDX5	3.0739
Lung	Colorectal	PRDX5	1.8599
Lung	Colorectal	PRDX5	2.5044
Lung	Colorectal	PRDX5	2.1504
Lung	Colorectal	PRDX5	1.9589
Lung	Colorectal	PRDX5	0.8682
Lung	Colorectal	PRDX5	0.62585
Lung	Colorectal	PRDX5	0.98965
Lung	Colorectal	PRDX5	1.26045
Lung	Colorectal	PRDX5	1.38075
Lung	Colorectal	PRDX5	1.56755
Lung	Colorectal	PRDX5	0.86965
Lung	Colorectal	PRDX5	1.48575
Lung	Colorectal	PRDX5	1.70165
Lung	Colorectal	PRDX5	1.79985
Lung	Colorectal	PRDX5	1.96305
Lung	Colorectal	PRDX5	0.95155
Lung	Colorectal	PRDX5	1.83105
Lung	Colorectal	PRDX5	1.01315
Lung	Colorectal	PRDX5	1.89385
Lung	Colorectal	PRDX5	2.38185
Lung	Colorectal	PRDX5	1.68785
Lung	Colorectal	PRDX5	1.55225
Lung	Colorectal	PRDX5	2.44065
Lung	Colorectal	PRDX5	2.0113
Lung	Colorectal	PRDX5	2.8799
Lung	Colorectal	PRDX5	2.2586
Lung	Colorectal	PRDX5	2.9376
Lung	Colorectal	PRDX5	2.1854
Lung	Colorectal	PRDX5	1.79105
Lung	Colorectal	PRDX5	2.54565
Lung	Colorectal	PRDX5	0.90185
Lung	Colorectal	PRDX5	2.34825
Lung	Colorectal	PRDX5	2.04085
Lung	Colorectal	PRDX5	3.19195
Lung	Colorectal	PRDX5	2.55065
Lung	Colorectal	PRDX5	2.49095
Lung	Colorectal	PRDX5	0.78035
Lung	Colorectal	PRDX5	1.99965
Lung	Colorectal	PRDX5	1.92955
Lung	Colorectal	PRDX5	-1.39725
Lung	Colorectal	PRDX5	1.61675
Lung	Colorectal	PRDX5	2.12665
Lung	Colorectal	PRDX5	1.73045
Lung	Colorectal	PRDX5	1.6619
Lung	Colorectal	PRDX5	2.5853
Lung	Colorectal	PRDX5	2.1893
Lung	Colorectal	PRDX5	2.5352
Lung	Colorectal	PRDX5	2.5642
Lung	Colorectal	PRDX5	2.1638
Lung	Colorectal	PRDX5	3.044
Lung	Colorectal	PRDX5	2.1487
Lung	Colorectal	PRDX5	2.5483
Lung	Colorectal	PRDX5	2.4027
Lung	Colorectal	PRDX5	2.3515
Lung	Colorectal	PRDX5	2.6178
Lung	Colorectal	PRDX5	2.6099
Lung	Colorectal	PRDX5	2.31705
Lung	Colorectal	PRDX5	0.09285
Lung	Colorectal	PRDX5	1.82605
Lung	Colorectal	PRDX5	1.20445
Lung	Colorectal	PRDX5	2.13255
Lung	Colorectal	PRDX5	2.72495
Lung	Colorectal	PRDX5	2.28475
Lung	Colorectal	PRDX5	1.81755
Lung	Colorectal	PRDX5	-0.82875
Lung	Colorectal	PRDX5	2.48925
Lung	Colorectal	PRDX5	1.35355
Lung	Colorectal	PRDX5	2.04715
Lung	Colorectal	PRDX5	1.44135
Lung	Colorectal	PRDX5	2.15485
Lung	Colorectal	PRDX5	0.4316
Lung	Colorectal	PRDX5	2.3447
Lung	Colorectal	PRDX5	2.0801
Lung	Colorectal	PRDX5	1.7208
Lung	Colorectal	PRDX5	-0.3734
Lung	Colorectal	PRDX5	2.3965
Lung	Colorectal	PRDX5	1.478
Lung	Colorectal	PRDX5	1.9364
Lung	Colorectal	PRDX5	2.42925
Lung	Colorectal	PRDX5	2.63215
Lung	Colorectal	PRDX5	1.09505
Lung	Colorectal	PRDX5	2.16515
Lung	Colorectal	PRDX5	2.55615
Lung	Colorectal	PRDX5	2.10355
Lung	Colorectal	PRDX5	1.20815
Lung	Colorectal	PRDX5	1.35305
Lung	Colorectal	PRDX5	1.92495
Lung	Colorectal	PRDX5	2.37925
Lung	Colorectal	PRDX5	2.28845
Lung	Colorectal	PRDX5	1.74965
Lung	Colorectal	PRDX5	2.89915
Lung	Colorectal	PRDX5	2.53975
Lung	Colorectal	PRDX5	2.78715
Lung	Colorectal	PRDX5	2.25795
Lung	Colorectal	PRDX5	0.84565
Lung	Colorectal	PRDX5	1.93915
Lung	Colorectal	PRDX5	2.31835
Lung	Colorectal	PRDX5	-0.14245
Lung	Colorectal	PRDX5	2.66415
Lung	Colorectal	PRDX5	1.89915
Lung	Colorectal	PRDX5	3.07595
Lung	Colorectal	PRDX5	1.75865
Lung	Colorectal	PRDX5	0.64465
Lung	Colorectal	PRDX5	2.29005
Lung	Colorectal	PRDX5	2.01335
Lung	Colorectal	PRDX5	2.26195
Lung	Colorectal	PRDX5	2.90875
Lung	Colorectal	PRDX5	2.10535
Lung	Colorectal	PRDX5	1.75105
Lung	Colorectal	PRDX5	1.41655
Lung	Colorectal	PRDX5	1.28075
Lung	Colorectal	PRDX5	2.15665
Lung	Colorectal	PRDX5	2.49075
Lung	Colorectal	PRDX5	2.02725
Lung	Colorectal	PRDX5	1.94975
Lung	Colorectal	PRDX5	2.26795
Lung	Colorectal	PRDX5	1.44065
Lung	Colorectal	PRDX5	1.49555
Lung	Colorectal	PRDX5	2.33485
Lung	Colorectal	PRDX5	1.41175
Lung	Colorectal	PRDX5	1.77145
Lung	Colorectal	PRDX5	1.51915
Lung	Colorectal	PRDX5	2.71685
Lung	Colorectal	PRDX5	1.89265
Lung	Colorectal	PRDX5	2.9623
Lung	Colorectal	PRDX5	2.622
Lung	Colorectal	PRDX5	2.6067
Lung	Colorectal	PRDX5	3.0178
Lung	Colorectal	PRDX5	3.1251
Lung	Colorectal	PRDX5	2.4718
Lung	Colorectal	PRDX5	2.61415
Lung	Colorectal	PRDX5	1.99955
Lung	Colorectal	PRDX5	2.98875
Lung	Colorectal	PRDX5	3.12155
Lung	Colorectal	PRDX5	2.42675
Lung	Colorectal	PRDX5	1.54085
Lung	Colorectal	PRDX5	2.47555
Lung	Colorectal	PRDX5	1.5123
Lung	Colorectal	PRDX5	1.73
Lung	Colorectal	PRDX5	1.8475
Lung	Colorectal	PRDX5	1.9017
Lung	Colorectal	PRDX5	0.195
Lung	Colorectal	PRDX5	1.6005
Lung	Colorectal	PRDX5	0.6761
Lung	Colorectal	PRDX5	1.5416
Lung	Colorectal	PRDX5	1.4864
Lung	Colorectal	PRDX5	2.0004
Lung	Colorectal	PRDX5	1.9218
Lung	Colorectal	PRDX5	1.3994
Lung	Colorectal	PRDX5	1.3334
Lung	Colorectal	PRDX5	1.1087
Lung	Colorectal	PRDX5	2.43465
Lung	Colorectal	PRDX5	2.82785
Lung	Colorectal	PRDX5	2.30035
Lung	Colorectal	PRDX5	2.98805
Lung	Colorectal	PRDX5	1.29855
Lung	Colorectal	PRDX5	2.09895
Lung	Colorectal	PRDX5	2.16125
Lung	Colorectal	PRDX5	2.97785
Lung	Colorectal	PRDX5	0.71025
Lung	Colorectal	PRDX5	2.42385
Lung	Colorectal	PRDX5	1.89765
Lung	Colorectal	PRDX5	2.23815
Lung	Colorectal	PRDX5	2.17225
Lung	Colorectal	PRDX5	2.59265
Lung	Colorectal	PRDX5	2.43275
Lung	Colorectal	PRDX5	2.08025
Lung	Colorectal	PRDX5	1.00595
Lung	Colorectal	PRDX5	0.7518
Lung	Colorectal	PRDX5	2.5816
Lung	Colorectal	PRDX5	1.1969
Lung	Colorectal	PRDX5	2.6647
Lung	Colorectal	PRDX5	2.8757
Lung	Colorectal	PRDX5	1.9945
Lung	Colorectal	PRDX5	1.0187
Lung	Colorectal	PRDX5	2.4633
Lung	Colorectal	PRDX5	1.2751
Lung	Colorectal	PRDX5	1.7168
Lung	Colorectal	PRDX5	2.1489
Lung	Colorectal	PRDX5	2.4995
Lung	Colorectal	PRDX5	2.4251
Lung	Colorectal	PRDX5	0.0499
Lung	Colorectal	PRDX5	2.1429
Lung	Colorectal	PRDX5	2.6234
Lung	Colorectal	PRDX5	1.961
Lung	Colorectal	PRDX5	2.6323
Lung	Colorectal	PRDX5	2.1282
Lung	Colorectal	PRDX5	1.6218
Lung	Colorectal	PRDX5	0.301
Lung	Colorectal	PRDX5	2.7843
Lung	Colorectal	PRDX5	1.654
Lung	Colorectal	PRDX5	1.70665
Lung	Colorectal	PRDX5	1.51725
Lung	Colorectal	PRDX5	1.46825
Lung	Colorectal	PRDX5	1.77665
Lung	Colorectal	PRDX5	1.22465
Lung	Colorectal	PRDX5	1.50155
Lung	Colorectal	PRDX5	1.7457
Lung	Colorectal	PRDX5	2.2132
Lung	Colorectal	PRDX5	1.8827
Lung	Colorectal	PRDX5	1.935
Lung	Colorectal	PRDX5	1.8003
Lung	Colorectal	PRDX5	2.1337
Lung	Colorectal	PRDX5	2.1264
Lung	Colorectal	PRDX5	1.96
Lung	Colorectal	PRDX5	1.6699
Lung	Colorectal	PRDX5	1.8919
Lung	Colorectal	PRDX5	1.0292
Lung	Colorectal	PRDX5	2.0221
Lung	Colorectal	PRDX5	2.0965
Lung	Colorectal	PRDX5	-0.25455
Lung	Colorectal	PRDX5	1.54055
Lung	Colorectal	PRDX5	1.59405
Lung	Colorectal	PRDX5	1.60485
Lung	Colorectal	PRDX5	1.59755
Lung	Colorectal	PRDX5	-0.44325
Lung	Colorectal	PRDX5	1.12965
Lung	Colorectal	PRDX5	0.9092
Lung	Colorectal	PRDX5	2.4045
Lung	Colorectal	PRDX5	2.5123
Lung	Colorectal	PRDX5	1.6102
Lung	Colorectal	PRDX5	2.7311
Lung	Colorectal	PRDX5	0.1242
Lung	Colorectal	PRDX5	1.9461
Lung	Colorectal	PRDX5	2.2607
Lung	Colorectal	PRDX5	2.1816
Lung	Colorectal	PRDX5	3.1043
Lung	Colorectal	PRDX5	1.3952
Lung	Colorectal	PRDX5	3.1455
Lung	Colorectal	PRDX5	2.9082
Lung	Colorectal	PRDX5	0.848
Lung	Colorectal	PRDX5	2.601
Lung	Colorectal	PRDX5	2.9903
Lung	Colorectal	PRDX5	2.6378
Lung	Colorectal	PRDX5	3.2111
Lung	Colorectal	PRDX5	3.1192
Lung	Colorectal	PRDX5	2.1865
Lung	Colorectal	PRDX5	0.9579
Lung	Colorectal	PRDX5	2.0847
Lung	Colorectal	PRDX5	1.6169
Lung	Colorectal	PRDX5	1.6997
Lung	Colorectal	PRDX5	1.9927
Lung	Colorectal	PRDX5	1.6649
Lung	Colorectal	PRDX5	1.3298
Lung	Colorectal	PRDX5	2.113
Lung	Colorectal	PRDX5	0.222
Lung	Colorectal	PRDX5	1.8831
Lung	Colorectal	PRDX5	1.6932
Lung	Colorectal	PRDX5	2.6448
Lung	Colorectal	PRDX5	2.9711
Lung	Colorectal	PRDX5	2.2239
Lung	Colorectal	PRDX5	1.8539
Lung	Colorectal	PRDX5	3.03425
Lung	Colorectal	PRDX5	2.05165
Lung	Colorectal	PRDX5	3.49955
Lung	Colorectal	PRDX5	2.58015
Lung	Colorectal	PRDX5	2.44025
Lung	Colorectal	PRDX5	3.08545
Lung	Colorectal	PRDX5	3.06205
Lung	Colorectal	PRDX5	2.19495
Lung	Colorectal	PRDX5	1.51245
Lung	Colorectal	PRDX5	0.89255
Breast	Colorectal	PRDX5	-1.0383
Breast	Colorectal	PRDX5	1.913
Breast	Colorectal	PRDX5	3.0395
Breast	Colorectal	PRDX5	1.7104
Breast	Colorectal	PRDX5	1.69245
Breast	Colorectal	PRDX5	1.37055
Breast	Colorectal	PRDX5	2.33005
Breast	Colorectal	PRDX5	1.12555
Breast	Colorectal	PRDX5	1.76185
Breast	Colorectal	PRDX5	2.13475
Breast	Colorectal	PRDX5	1.57195
Breast	Colorectal	PRDX5	2.42675
Breast	Colorectal	PRDX5	2.2726
Breast	Colorectal	PRDX5	1.4563
Breast	Colorectal	PRDX5	1.7831
Breast	Colorectal	PRDX5	0.8606
Breast	Colorectal	PRDX5	0.88465
Breast	Colorectal	PRDX5	-0.72245
Breast	Colorectal	PRDX5	0.22805
Breast	Colorectal	PRDX5	1.47805
Breast	Colorectal	PRDX5	0.63925
Breast	Colorectal	PRDX5	1.20515
Breast	Colorectal	PRDX5	0.04045
Breast	Colorectal	PRDX5	1.7777
Breast	Colorectal	PRDX5	1.8047
Breast	Colorectal	PRDX5	2.9261
Breast	Colorectal	PRDX5	0.5028
Breast	Colorectal	PRDX5	1.0173
Breast	Colorectal	PRDX5	2.7477
Breast	Colorectal	PRDX5	0.0075
Breast	Colorectal	PRDX5	2.1553
Breast	Colorectal	PRDX5	0.3021
Breast	Colorectal	PRDX5	1.1918
Breast	Colorectal	PRDX5	1.9215
Breast	Colorectal	PRDX5	0.04535
Breast	Colorectal	PRDX5	0.83295
Breast	Colorectal	PRDX5	1.50015
Breast	Colorectal	PRDX5	1.67785
Breast	Colorectal	PRDX5	1.45935
Breast	Colorectal	PRDX5	0.19615
Breast	Colorectal	PRDX5	0.78465
Breast	Colorectal	PRDX5	1.98815
Breast	Colorectal	PRDX5	-1.3122
Breast	Colorectal	PRDX5	1.4436
Breast	Colorectal	PRDX5	1.204
Breast	Colorectal	PRDX5	2.022
Breast	Colorectal	PRDX5	1.85185
Breast	Colorectal	PRDX5	2.01945
Breast	Colorectal	PRDX5	2.43145
Breast	Colorectal	PRDX5	1.25775
Breast	Colorectal	PRDX5	1.59605
Breast	Colorectal	PRDX5	0.71485
Breast	Colorectal	PRDX5	1.08725
Breast	Colorectal	PRDX5	1.13405
Breast	Colorectal	PRDX5	1.25675
Breast	Colorectal	PRDX5	-0.90785
Breast	Colorectal	PRDX5	-0.37475
Breast	Colorectal	PRDX5	1.32715
Breast	Colorectal	PRDX5	0.36645
Breast	Colorectal	PRDX5	1.15405
Breast	Colorectal	PRDX5	-1.29225
Breast	Colorectal	PRDX5	0.21285
Breast	Colorectal	PRDX5	-0.00365
Breast	Colorectal	PRDX5	1.57065
Breast	Colorectal	PRDX5	-0.32865
Breast	Colorectal	PRDX5	2.14765
Breast	Colorectal	PRDX5	1.38635
Breast	Colorectal	PRDX5	1.11415
Breast	Colorectal	PRDX5	0.80575
Breast	Colorectal	PRDX5	1.95055
Breast	Colorectal	PRDX5	2.22565
Breast	Colorectal	PRDX5	1.88875
Breast	Colorectal	PRDX5	2.60505
Breast	Colorectal	PRDX5	0.30085
Breast	Colorectal	PRDX5	-1.57015
Breast	Colorectal	PRDX5	2.42215
Breast	Colorectal	PRDX5	2.59455
Breast	Colorectal	PRDX5	1.74175
Breast	Colorectal	PRDX5	2.50125
Breast	Colorectal	PRDX5	1.93425
Breast	Colorectal	PRDX5	0.78865
Breast	Colorectal	PRDX5	1.90405
Breast	Colorectal	PRDX5	1.92285
Breast	Colorectal	PRDX5	0.77045
Breast	Colorectal	PRDX5	2.70275
Breast	Colorectal	PRDX5	1.67065
Breast	Colorectal	PRDX5	1.70195
Breast	Colorectal	PRDX5	1.16945
Breast	Colorectal	PRDX5	1.56165
Breast	Colorectal	PRDX5	1.2342
Breast	Colorectal	PRDX5	0.8951
Breast	Colorectal	PRDX5	1.7903
Breast	Colorectal	PRDX5	1.39325
Breast	Colorectal	PRDX5	-0.03635
Breast	Colorectal	PRDX5	3.36845
Breast	Colorectal	PRDX5	3.32415
Breast	Colorectal	PRDX5	1.85595
Breast	Colorectal	PRDX5	2.82075
Breast	Colorectal	PRDX5	1.55305
Breast	Colorectal	PRDX5	2.41705
Breast	Colorectal	PRDX5	2.50705
Breast	Colorectal	PRDX5	-0.19445
Breast	Colorectal	PRDX5	1.69895
Breast	Colorectal	PRDX5	0.53745
Breast	Colorectal	PRDX5	1.45395
Breast	Colorectal	PRDX5	0.25125
Breast	Colorectal	PRDX5	0.5331
Breast	Colorectal	PRDX5	2.3145
Breast	Colorectal	PRDX5	1.3902
Breast	Colorectal	PRDX5	0.7369
Breast	Colorectal	PRDX5	0.7976
Breast	Colorectal	PRDX5	0.1115
Breast	Colorectal	PRDX5	2.3591
Breast	Colorectal	PRDX5	1.6865
Breast	Colorectal	PRDX5	1.7608
Breast	Colorectal	PRDX5	1.2144
Breast	Colorectal	PRDX5	2.8979
Breast	Colorectal	PRDX5	1.4062
Breast	Colorectal	PRDX5	1.3667
Breast	Colorectal	PRDX5	1.19225
Breast	Colorectal	PRDX5	0.12575
Breast	Colorectal	PRDX5	0.68305
Breast	Colorectal	PRDX5	-1.10455
Breast	Colorectal	PRDX5	1.54405
Breast	Colorectal	PRDX5	2.4531
Breast	Colorectal	PRDX5	-0.5842
Breast	Colorectal	PRDX5	1.8713
Breast	Colorectal	PRDX5	1.5839
Breast	Colorectal	PRDX5	2.148
Breast	Colorectal	PRDX5	1.87905
Breast	Colorectal	PRDX5	1.00725
Breast	Colorectal	PRDX5	1.79455
Breast	Colorectal	PRDX5	1.13675
Breast	Colorectal	PRDX5	-0.59665
Breast	Colorectal	PRDX5	0.69665
Breast	Colorectal	PRDX5	1.69435
Breast	Colorectal	PRDX5	1.23285
Breast	Colorectal	PRDX5	1.02115
Breast	Colorectal	PRDX5	1.62825
Breast	Colorectal	PRDX5	0.9036
Breast	Colorectal	PRDX5	-0.49
Breast	Colorectal	PRDX5	1.3262
Breast	Colorectal	PRDX5	2.3069
Breast	Colorectal	PRDX5	0.4178
Breast	Colorectal	PRDX5	1.8019
Breast	Colorectal	PRDX5	1.7483
Breast	Colorectal	PRDX5	0.52
Breast	Colorectal	PRDX5	1.7785
Breast	Colorectal	PRDX5	-0.3533
Breast	Colorectal	PRDX5	2.5842
Breast	Colorectal	PRDX5	2.5767
Cervical	Colorectal	PRDX5	-0.6916
Cervical	Colorectal	PRDX5	-2.063
Cervical	Colorectal	PRDX5	-0.3498
Cervical	Colorectal	PRDX5	1.31
Cervical	Colorectal	PRDX5	1.5615
Cervical	Colorectal	PRDX5	0.47195
Cervical	Colorectal	PRDX5	-1.66155
Cervical	Colorectal	PRDX5	1.56565
Cervical	Colorectal	PRDX5	1.51605
Cervical	Colorectal	PRDX5	1.44025
Cervical	Colorectal	PRDX5	-0.28145
Cervical	Colorectal	PRDX5	-0.53665
Cervical	Colorectal	PRDX5	2.11935
Cervical	Colorectal	PRDX5	-0.2693
Cervical	Colorectal	PRDX5	0.6822
Cervical	Colorectal	PRDX5	0.8424
Cervical	Colorectal	PRDX5	-0.9723
Cervical	Colorectal	PRDX5	0.3571
Cervical	Colorectal	PRDX5	-0.5778
Cervical	Colorectal	PRDX5	2.49845
Cervical	Colorectal	PRDX5	0.59665
Cervical	Colorectal	PRDX5	-1.44235
Cervical	Colorectal	PRDX5	-0.36155
Cervical	Colorectal	PRDX5	0.65485
Cervical	Colorectal	PRDX5	-0.63805
Cervical	Colorectal	PRDX5	0.04925
Cervical	Colorectal	PRDX5	0.20755
Cervical	Colorectal	PRDX5	2.32235
Cervical	Colorectal	PRDX5	1.37425
Cervical	Colorectal	PRDX5	-1.6437
Cervical	Colorectal	PRDX5	2.158
Cervical	Colorectal	PRDX5	-1.1096
Cervical	Colorectal	PRDX5	0.0547
Cervical	Colorectal	PRDX5	-2.5452
Cervical	Colorectal	PRDX5	1.025
Cervical	Colorectal	PRDX5	1.3542
Cervical	Colorectal	PRDX5	0.9653
Cervical	Colorectal	PRDX5	1.0753
Cervical	Colorectal	PRDX5	-1.7112
Cervical	Colorectal	PRDX5	-0.98935
Cervical	Colorectal	PRDX5	-0.02935
Cervical	Colorectal	PRDX5	-0.68385
Cervical	Colorectal	PRDX5	0.71395
Cervical	Colorectal	PRDX5	1.13305
Cervical	Colorectal	PRDX5	0.43555
Cervical	Colorectal	PRDX5	-2.352
Cervical	Colorectal	PRDX5	-1.5896
Cervical	Colorectal	PRDX5	2.73615
Cervical	Colorectal	PRDX5	-1.11765
Cervical	Colorectal	PRDX5	-0.23435
Cervical	Colorectal	PRDX5	-1.62275
Cervical	Colorectal	PRDX5	0.87945
Cervical	Colorectal	PRDX5	-0.16695
Cervical	Colorectal	PRDX5	0.76475
Cervical	Colorectal	PRDX5	-1.06915
Cervical	Colorectal	PRDX5	2.43775
Cervical	Colorectal	PRDX5	1.18815
Cervical	Colorectal	PRDX5	-0.97755
Cervical	Colorectal	PRDX5	0.47835
Cervical	Colorectal	PRDX5	1.43005
Cervical	Colorectal	PRDX5	1.33805
Cervical	Colorectal	PRDX5	-1.16055
Cervical	Colorectal	PRDX5	0.64945
Cervical	Colorectal	PRDX5	0.71625
Cervical	Colorectal	PRDX5	-0.82045
Cervical	Colorectal	PRDX5	3.0191
Cervical	Colorectal	PRDX5	2.961
Cervical	Colorectal	PRDX5	-0.44295
Cervical	Colorectal	PRDX5	1.6374
Cervical	Colorectal	PRDX5	1.2935
Cervical	Colorectal	PRDX5	-0.011
Cervical	Colorectal	PRDX5	0.7671
Cervical	Colorectal	PRDX5	0.1186
Cervical	Colorectal	PRDX5	-0.82415
Cervical	Colorectal	PRDX5	-0.85615
Cervical	Colorectal	PRDX5	-0.84545
Cervical	Colorectal	PRDX5	0.2029
Cervical	Colorectal	PRDX5	-0.6144
Cervical	Colorectal	PRDX5	-2.0838
Cervical	Colorectal	PRDX5	1.4728
Cervical	Colorectal	PRDX5	1.0062
Cervical	Colorectal	PRDX5	2.5161
Cervical	Colorectal	PRDX5	-0.83605
Cervical	Colorectal	PRDX5	-0.45935
Cervical	Colorectal	PRDX5	-0.78705
Cervical	Colorectal	PRDX5	0.9042
Cervical	Colorectal	PRDX5	-0.43895
Cervical	Colorectal	PRDX5	0.23525
Cervical	Colorectal	PRDX5	-2.45725
Cervical	Colorectal	PRDX5	0.52405
Cervical	Colorectal	PRDX5	1.64635
Cervical	Colorectal	PRDX5	0.10375
Cervical	Colorectal	PRDX5	-2.0241
Cervical	Colorectal	PRDX5	2.3785
Cervical	Colorectal	PRDX5	-1.7328
Cervical	Colorectal	PRDX5	-0.1938
Cervical	Colorectal	PRDX5	0.9397
Cervical	Colorectal	PRDX5	-0.6938
Cervical	Colorectal	PRDX5	0.3106
Cervical	Colorectal	PRDX5	0.125
Cervical	Colorectal	PRDX5	0.8932
Cervical	Colorectal	PRDX5	-0.0963
Prostate	Colorectal	PRDX5	2.6575
Prostate	Colorectal	PRDX5	1.194
Prostate	Colorectal	PRDX5	2.9436
Prostate	Colorectal	PRDX5	1.5267
Prostate	Colorectal	PRDX5	1.31655
Prostate	Colorectal	PRDX5	-0.64185
Prostate	Colorectal	PRDX5	1.21225
Prostate	Colorectal	PRDX5	1.74545
Prostate	Colorectal	PRDX5	0.61965
Prostate	Colorectal	PRDX5	1.68615
Prostate	Colorectal	PRDX5	1.88955
Prostate	Colorectal	PRDX5	1.95815
Prostate	Colorectal	PRDX5	2.58985
Prostate	Colorectal	PRDX5	1.3886
Prostate	Colorectal	PRDX5	2.6936
Prostate	Colorectal	PRDX5	-0.4361
Prostate	Colorectal	PRDX5	1.7039
Prostate	Colorectal	PRDX5	1.2699
Prostate	Colorectal	PRDX5	2.182
Prostate	Colorectal	PRDX5	3.50835
Prostate	Colorectal	PRDX5	-0.98185
Prostate	Colorectal	PRDX5	2.71735
Prostate	Colorectal	PRDX5	2.50845
Prostate	Colorectal	PRDX5	2.25015
Prostate	Colorectal	PRDX5	2.71185
Prostate	Colorectal	PRDX5	1.67555
Prostate	Colorectal	PRDX5	1.92685
Prostate	Colorectal	PRDX5	2.00425
Prostate	Colorectal	PRDX5	2.11675
Prostate	Colorectal	PRDX5	2.04565
Prostate	Colorectal	PRDX5	1.26775
Prostate	Colorectal	PRDX5	0.96295
Prostate	Colorectal	PRDX5	2.0634
Prostate	Colorectal	PRDX5	2.6297
Prostate	Colorectal	PRDX5	0.6694
Prostate	Colorectal	PRDX5	-0.9366
Prostate	Colorectal	PRDX5	-0.7511
Prostate	Colorectal	PRDX5	1.4194
Prostate	Colorectal	PRDX5	2.5881
Prostate	Colorectal	PRDX5	2.3806
Prostate	Colorectal	PRDX5	1.6655
Prostate	Colorectal	PRDX5	0.1242
Prostate	Colorectal	PRDX5	2.2823
Prostate	Colorectal	PRDX5	0.48985
Prostate	Colorectal	PRDX5	1.60805
Prostate	Colorectal	PRDX5	1.23185
Prostate	Colorectal	PRDX5	3.03245
Prostate	Colorectal	PRDX5	1.67205
Prostate	Colorectal	PRDX5	0.86545
Prostate	Colorectal	PRDX5	0.1851
Prostate	Colorectal	PRDX5	0.6214
Prostate	Colorectal	PRDX5	1.831
Prostate	Colorectal	PRDX5	0.649
Prostate	Colorectal	PRDX5	1.7825
Prostate	Colorectal	PRDX5	2.2254
Prostate	Colorectal	PRDX5	0.7667
Prostate	Colorectal	PRDX5	1.86275
Prostate	Colorectal	PRDX5	0.52925
Prostate	Colorectal	PRDX5	1.83765
Prostate	Colorectal	PRDX5	2.14795
Prostate	Colorectal	PRDX5	1.15575
Prostate	Colorectal	PRDX5	1.28195
Prostate	Colorectal	PRDX5	0.16545
Prostate	Colorectal	PRDX5	0.14215
Prostate	Colorectal	PRDX5	0.53275
Prostate	Colorectal	PRDX5	1.69235
Prostate	Colorectal	PRDX5	-0.04045
Prostate	Colorectal	PRDX5	-0.95635
Prostate	Colorectal	PRDX5	0.42065
Prostate	Colorectal	PRDX5	2.54625
Prostate	Colorectal	PRDX5	3.15295
Prostate	Colorectal	PRDX5	2.83265
Prostate	Colorectal	PRDX5	-0.70635
Prostate	Colorectal	PRDX5	3.05605
Prostate	Colorectal	PRDX5	-0.66425
Prostate	Colorectal	PRDX5	0.47615
Prostate	Colorectal	PRDX5	1.68085
Prostate	Colorectal	PRDX5	2.65305
Prostate	Colorectal	PRDX5	1.45685
Prostate	Colorectal	PRDX5	1.10095
Prostate	Colorectal	PRDX5	1.71295
Prostate	Colorectal	PRDX5	2.16605
Prostate	Colorectal	PRDX5	2.03775
Prostate	Colorectal	PRDX5	-0.09205
Prostate	Colorectal	PRDX5	2.30355
Prostate	Colorectal	PRDX5	2.47805
Prostate	Colorectal	PRDX5	2.55695
Prostate	Colorectal	PRDX5	1.35745
Prostate	Colorectal	PRDX5	2.51825
Prostate	Colorectal	PRDX5	1.52755
Prostate	Colorectal	PRDX5	0.8573
Prostate	Colorectal	PRDX5	1.51485
Prostate	Colorectal	PRDX5	2.86485
Prostate	Colorectal	PRDX5	-0.15035
Prostate	Colorectal	PRDX5	1.10785
Prostate	Colorectal	PRDX5	1.16785
Prostate	Colorectal	PRDX5	1.4399
Prostate	Colorectal	PRDX5	0.7091
Prostate	Colorectal	PRDX5	1.4399
Prostate	Colorectal	PRDX5	1.7712
Prostate	Colorectal	PRDX5	1.6256
Prostate	Colorectal	PRDX5	3.12675
Prostate	Colorectal	PRDX5	0.56655
Prostate	Colorectal	PRDX5	2.07425
Prostate	Colorectal	PRDX5	2.28885
Prostate	Colorectal	PRDX5	0.20025
Prostate	Colorectal	PRDX5	0.98755
Prostate	Colorectal	PRDX5	1.0478
Prostate	Colorectal	PRDX5	1.702
Prostate	Colorectal	PRDX5	2.0721
Prostate	Colorectal	PRDX5	1.7338
Prostate	Colorectal	PRDX5	2.9038
Prostate	Colorectal	PRDX5	0.3611
Prostate	Colorectal	PRDX5	2.3825
Prostate	Colorectal	PRDX5	1.7441
Prostate	Colorectal	PRDX5	0.7826
Prostate	Colorectal	PRDX5	0.1598
Prostate	Colorectal	PRDX5	1.22905
Prostate	Colorectal	PRDX5	1.98475
Prostate	Colorectal	PRDX5	1.17545
Prostate	Colorectal	PRDX5	0.82785
Prostate	Colorectal	PRDX5	0.92185
Prostate	Colorectal	PRDX5	2.12475
Prostate	Colorectal	PRDX5	1.15095
Prostate	Colorectal	PRDX5	1.13235
Prostate	Colorectal	PRDX5	1.94045
Prostate	Colorectal	PRDX5	-0.44335
Prostate	Colorectal	PRDX5	2.0505
Prostate	Colorectal	PRDX5	2.1279
Prostate	Colorectal	PRDX5	2.1915
Prostate	Colorectal	PRDX5	1.61395
Prostate	Colorectal	PRDX5	1.85485
Prostate	Colorectal	PRDX5	-0.37225
Prostate	Colorectal	PRDX5	0.38105
Prostate	Colorectal	PRDX5	1.77725
Prostate	Colorectal	PRDX5	1.50685
Prostate	Colorectal	PRDX5	1.68295
Prostate	Colorectal	PRDX5	1.81165
Prostate	Colorectal	PRDX5	2.8157
Prostate	Colorectal	PRDX5	1.1652
Prostate	Colorectal	PRDX5	2.5408
Prostate	Colorectal	PRDX5	2.448
Prostate	Colorectal	PRDX5	1.5921
Prostate	Colorectal	PRDX5	2.8558
Prostate	Colorectal	PRDX5	0.8559
Prostate	Colorectal	PRDX5	1.3354
Prostate	Colorectal	PRDX5	2.2038
Prostate	Colorectal	PRDX5	0.5038
Prostate	Colorectal	PRDX5	2.5259
Prostate	Colorectal	PRDX5	1.1555
Prostate	Colorectal	PRDX5	1.5964
Prostate	Colorectal	PRDX5	1.8542
Prostate	Colorectal	PRDX5	2.0652
Prostate	Colorectal	PRDX5	1.2134
Prostate	Colorectal	PRDX5	-0.02
Prostate	Colorectal	PRDX5	3.3204
Prostate	Colorectal	PRDX5	2.8695
Prostate	Colorectal	PRDX5	0.6981
Prostate	Colorectal	PRDX5	2.2021
Prostate	Colorectal	PRDX5	1.4242
Prostate	Colorectal	PRDX5	0.5845
Prostate	Colorectal	PRDX5	2.4809
Endometrial	Colorectal	PRDX5	-1.3314
Endometrial	Colorectal	PRDX5	-0.5684
Endometrial	Colorectal	PRDX5	0.77705
Endometrial	Colorectal	PRDX5	0.45475
Endometrial	Colorectal	PRDX5	0.1052
Endometrial	Colorectal	PRDX5	-0.1075
Endometrial	Colorectal	PRDX5	1.2184
Endometrial	Colorectal	PRDX5	1.9398
Endometrial	Colorectal	PRDX5	1.03035
Endometrial	Colorectal	PRDX5	-0.11165
Endometrial	Colorectal	PRDX5	-0.00775
Endometrial	Colorectal	PRDX5	0.13915
Endometrial	Colorectal	PRDX5	1.82725
Endometrial	Colorectal	PRDX5	2.04365
Endometrial	Colorectal	PRDX5	-0.5497
Endometrial	Colorectal	PRDX5	-0.1832
Endometrial	Colorectal	PRDX5	-0.6249
Endometrial	Colorectal	PRDX5	1.47905
Endometrial	Colorectal	PRDX5	0.54195
Endometrial	Colorectal	PRDX5	0.35755
Endometrial	Colorectal	PRDX5	-1.25815
Endometrial	Colorectal	PRDX5	-0.02155
Endometrial	Colorectal	PRDX5	0.68275
Endometrial	Colorectal	PRDX5	0.12725
Endometrial	Colorectal	PRDX5	2.407
Endometrial	Colorectal	PRDX5	-1.1507
Endometrial	Colorectal	PRDX5	0.3247
Endometrial	Colorectal	PRDX5	1.8038
Endometrial	Colorectal	PRDX5	-1.54475
Endometrial	Colorectal	PRDX5	0.43205
Endometrial	Colorectal	PRDX5	1.20985
Endometrial	Colorectal	PRDX5	-1.80215
Endometrial	Colorectal	PRDX5	0.20975
Endometrial	Colorectal	PRDX5	-0.42975
Endometrial	Colorectal	PRDX5	2.33575
Endometrial	Colorectal	PRDX5	2.03495
Endometrial	Colorectal	PRDX5	0.01945
Endometrial	Colorectal	PRDX5	2.23755
Endometrial	Colorectal	PRDX5	0.08145
Endometrial	Colorectal	PRDX5	-0.50645
Endometrial	Colorectal	PRDX5	1.11605
Endometrial	Colorectal	PRDX5	2.35005
Endometrial	Colorectal	PRDX5	0.85615
Endometrial	Colorectal	PRDX5	-0.06365
Endometrial	Colorectal	PRDX5	-0.38325
Endometrial	Colorectal	PRDX5	-0.83845
Endometrial	Colorectal	PRDX5	0.31215
Endometrial	Colorectal	PRDX5	-0.17225
Endometrial	Colorectal	PRDX5	0.05035
Endometrial	Colorectal	PRDX5	1.39705
Endometrial	Colorectal	PRDX5	2.4516
Endometrial	Colorectal	PRDX5	2.4083
Endometrial	Colorectal	PRDX5	-0.3075
Endometrial	Colorectal	PRDX5	2.8243
Endometrial	Colorectal	PRDX5	2.0133
Endometrial	Colorectal	PRDX5	-0.82615
Endometrial	Colorectal	PRDX5	-0.62695
Endometrial	Colorectal	PRDX5	0.89915
Endometrial	Colorectal	PRDX5	1.20705
Endometrial	Colorectal	PRDX5	-0.46615
Endometrial	Colorectal	PRDX5	0.21435
Endometrial	Colorectal	PRDX5	0.13015
Endometrial	Colorectal	PRDX5	1.1163
Endometrial	Colorectal	PRDX5	-1.6865
Endometrial	Colorectal	PRDX5	0.2996
Endometrial	Colorectal	PRDX5	0.31985
Endometrial	Colorectal	PRDX5	-0.27375
Endometrial	Colorectal	PRDX5	-0.29455
Endometrial	Colorectal	PRDX5	0.89195
Endometrial	Colorectal	PRDX5	-0.51125
Endometrial	Colorectal	PRDX5	1.86475
Endometrial	Colorectal	PRDX5	-0.347
Endometrial	Colorectal	PRDX5	1.9679
Endometrial	Colorectal	PRDX5	1.7557
Endometrial	Colorectal	PRDX5	0.9213
Endometrial	Colorectal	PRDX5	2.1162
Endometrial	Colorectal	PRDX5	1.9388
Endometrial	Colorectal	PRDX5	-1.2787
Endometrial	Colorectal	PRDX5	-1.30945
Endometrial	Colorectal	PRDX5	2.12485
Endometrial	Colorectal	PRDX5	0.30235
Endometrial	Colorectal	PRDX5	0.01835
Endometrial	Colorectal	PRDX5	-1.43945
Endometrial	Colorectal	PRDX5	2.1399
Endometrial	Colorectal	PRDX5	1.24575
Endometrial	Colorectal	PRDX5	1.91835
Endometrial	Colorectal	PRDX5	-0.3042
Endometrial	Colorectal	PRDX5	0.8557
Endometrial	Colorectal	PRDX5	1.1373
Endometrial	Colorectal	PRDX5	1.0859
Endometrial	Colorectal	PRDX5	-0.6741
Endometrial	Colorectal	PRDX5	-0.427
Endometrial	Colorectal	PRDX5	0.0285
Endometrial	Colorectal	PRDX5	0.7012
Endometrial	Colorectal	PRDX5	-0.6917
Endometrial	Colorectal	PRDX5	0.967
Endometrial	Colorectal	PRDX5	0.1445
Endometrial	Colorectal	PRDX5	1.6528
Endometrial	Colorectal	PRDX5	0.3307
Endometrial	Colorectal	PRDX5	-0.0984
Endometrial	Colorectal	PRDX5	1.046
Glioma	Colorectal	PRDX5	-0.3284
Glioma	Colorectal	PRDX5	0.487
Glioma	Colorectal	PRDX5	0.5486
Glioma	Colorectal	PRDX5	-1.2521
Glioma	Colorectal	PRDX5	-1.28125
Glioma	Colorectal	PRDX5	1.31925
Glioma	Colorectal	PRDX5	0.83425
Glioma	Colorectal	PRDX5	0.68545
Glioma	Colorectal	PRDX5	1.90095
Glioma	Colorectal	PRDX5	0.37675
Glioma	Colorectal	PRDX5	0.24875
Glioma	Colorectal	PRDX5	0.91985
Glioma	Colorectal	PRDX5	0.97085
Glioma	Colorectal	PRDX5	1.24515
Glioma	Colorectal	PRDX5	3.0423
Glioma	Colorectal	PRDX5	1.7968
Glioma	Colorectal	PRDX5	2.2864
Glioma	Colorectal	PRDX5	-0.5676
Glioma	Colorectal	PRDX5	-0.7088
Glioma	Colorectal	PRDX5	1.20405
Glioma	Colorectal	PRDX5	-0.77075
Glioma	Colorectal	PRDX5	-0.82815
Glioma	Colorectal	PRDX5	-0.59005
Glioma	Colorectal	PRDX5	0.81925
Glioma	Colorectal	PRDX5	2.15315
Glioma	Colorectal	PRDX5	1.79795
Glioma	Colorectal	PRDX5	2.59005
Glioma	Colorectal	PRDX5	-1.1254
Glioma	Colorectal	PRDX5	1.2735
Glioma	Colorectal	PRDX5	2.3652
Glioma	Colorectal	PRDX5	1.7875
Glioma	Colorectal	PRDX5	-0.082
Glioma	Colorectal	PRDX5	1.4216
Glioma	Colorectal	PRDX5	2.5426
Glioma	Colorectal	PRDX5	1.679
Glioma	Colorectal	PRDX5	0.9197
Glioma	Colorectal	PRDX5	1.7769
Glioma	Colorectal	PRDX5	1.9253
Glioma	Colorectal	PRDX5	-0.7668
Glioma	Colorectal	PRDX5	-0.9561
Glioma	Colorectal	PRDX5	-0.9691
Glioma	Colorectal	PRDX5	2.43185
Glioma	Colorectal	PRDX5	2.86755
Glioma	Colorectal	PRDX5	1.14845
Glioma	Colorectal	PRDX5	1.81255
Glioma	Colorectal	PRDX5	0.66565
Glioma	Colorectal	PRDX5	2.31185
Glioma	Colorectal	PRDX5	-0.65325
Glioma	Colorectal	PRDX5	2.17905
Glioma	Colorectal	PRDX5	1.40895
Glioma	Colorectal	PRDX5	2.38875
Glioma	Colorectal	PRDX5	0.44835
Glioma	Colorectal	PRDX5	1.88815
Glioma	Colorectal	PRDX5	2.20195
Glioma	Colorectal	PRDX5	1.3678
Glioma	Colorectal	PRDX5	1.8476
Glioma	Colorectal	PRDX5	-0.4577
Glioma	Colorectal	PRDX5	2.4605
Glioma	Colorectal	PRDX5	2.015
Glioma	Colorectal	PRDX5	-1.1849
Glioma	Colorectal	PRDX5	1.82965
Glioma	Colorectal	PRDX5	0.22715
Glioma	Colorectal	PRDX5	-0.43975
Glioma	Colorectal	PRDX5	0.25225
Glioma	Colorectal	PRDX5	0.93035
Glioma	Colorectal	PRDX5	1.10945
Glioma	Colorectal	PRDX5	1.17335
Glioma	Colorectal	PRDX5	1.30755
Glioma	Colorectal	PRDX5	0.52205
Glioma	Colorectal	PRDX5	-0.96945
Glioma	Colorectal	PRDX5	2.61015
Glioma	Colorectal	PRDX5	1.64925
Glioma	Colorectal	PRDX5	-0.40705
Glioma	Colorectal	PRDX5	2.50455
Glioma	Colorectal	PRDX5	1.61595
Glioma	Colorectal	PRDX5	1.03025
Glioma	Colorectal	PRDX5	0.09825
Glioma	Colorectal	PRDX5	2.21655
Glioma	Colorectal	PRDX5	2.04095
Glioma	Colorectal	PRDX5	1.30265
Glioma	Colorectal	PRDX5	2.2389
Glioma	Colorectal	PRDX5	-0.4033
Glioma	Colorectal	PRDX5	1.0345
Glioma	Colorectal	PRDX5	3.1092
Glioma	Colorectal	PRDX5	3.0124
Glioma	Colorectal	PRDX5	3.2652
Glioma	Colorectal	PRDX5	1.1998
Glioma	Colorectal	PRDX5	1.70285
Glioma	Colorectal	PRDX5	1.40225
Glioma	Colorectal	PRDX5	1.46855
Glioma	Colorectal	PRDX5	0.23215
Glioma	Colorectal	PRDX5	-0.10875
Glioma	Colorectal	PRDX5	-0.04095
Glioma	Colorectal	PRDX5	-0.6579
Glioma	Colorectal	PRDX5	1.7874
Glioma	Colorectal	PRDX5	-1.8165
Glioma	Colorectal	PRDX5	0.66075
Glioma	Colorectal	PRDX5	-0.44735
Glioma	Colorectal	PRDX5	0.96165
Glioma	Colorectal	PRDX5	1.01715
Glioma	Colorectal	PRDX5	2.13625
Glioma	Colorectal	PRDX5	0.15495
Glioma	Colorectal	PRDX5	1.59395
Glioma	Colorectal	PRDX5	0.20065
Glioma	Colorectal	PRDX5	-0.42895
Glioma	Colorectal	PRDX5	0.463
Glioma	Colorectal	PRDX5	0.394
Glioma	Colorectal	PRDX5	0.8742
Glioma	Colorectal	PRDX5	0.5229
Glioma	Colorectal	PRDX5	-1.7909
Glioma	Colorectal	PRDX5	0.5173
Glioma	Colorectal	PRDX5	0.3623
Glioma	Colorectal	PRDX5	-0.3509
Glioma	Colorectal	PRDX5	0.2651
Glioma	Colorectal	PRDX5	-0.5741
Glioma	Colorectal	PRDX5	1.2293
Glioma	Colorectal	PRDX5	0.88605
Glioma	Colorectal	PRDX5	-0.41935
Glioma	Colorectal	PRDX5	-0.26395
Glioma	Colorectal	PRDX5	1.66145
Glioma	Colorectal	PRDX5	-1.14675
Glioma	Colorectal	PRDX5	0.13855
Glioma	Colorectal	PRDX5	-0.78305
Glioma	Colorectal	PRDX5	1.00625
Glioma	Colorectal	PRDX5	0.2109
Glioma	Colorectal	PRDX5	1.9849
Glioma	Colorectal	PRDX5	1.9478
Glioma	Colorectal	PRDX5	1.86825
Glioma	Colorectal	PRDX5	0.68265
Glioma	Colorectal	PRDX5	1.09665
Glioma	Colorectal	PRDX5	1.2285
Glioma	Colorectal	PRDX5	0.7661
Glioma	Colorectal	PRDX5	-0.1174
Glioma	Colorectal	PRDX5	1.4333
Glioma	Colorectal	PRDX5	2.1992
Glioma	Colorectal	PRDX5	2.9471
Glioma	Colorectal	PRDX5	0.1614
Glioma	Colorectal	PRDX5	0.5438
Glioma	Colorectal	PRDX5	0.2416
Glioma	Colorectal	PRDX5	-0.4169
Glioma	Colorectal	PRDX5	1.1149
Glioma	Colorectal	PRDX5	0.7197
Glioma	Colorectal	PRDX5	1.7112
DLBCL	Colorectal	PRDX5	0.9707
DLBCL	Colorectal	PRDX5	1.436
DLBCL	Colorectal	PRDX5	1.94565
DLBCL	Colorectal	PRDX5	0.76335
DLBCL	Colorectal	PRDX5	2.26035
DLBCL	Colorectal	PRDX5	2.34545
DLBCL	Colorectal	PRDX5	2.19385
DLBCL	Colorectal	PRDX5	1.8097
DLBCL	Colorectal	PRDX5	1.35965
DLBCL	Colorectal	PRDX5	2.91575
DLBCL	Colorectal	PRDX5	1.09985
DLBCL	Colorectal	PRDX5	1.28515
DLBCL	Colorectal	PRDX5	1.98885
DLBCL	Colorectal	PRDX5	2.42295
DLBCL	Colorectal	PRDX5	-0.17635
DLBCL	Colorectal	PRDX5	0.3548
DLBCL	Colorectal	PRDX5	2.67515
DLBCL	Colorectal	PRDX5	-0.63165
DLBCL	Colorectal	PRDX5	1.60385
DLBCL	Colorectal	PRDX5	-0.3791
DLBCL	Colorectal	PRDX5	-0.14345
DLBCL	Colorectal	PRDX5	-0.92435
DLBCL	Colorectal	PRDX5	0.67465
DLBCL	Colorectal	PRDX5	0.28395
DLBCL	Colorectal	PRDX5	-0.14605
DLBCL	Colorectal	PRDX5	0.79885
DLBCL	Colorectal	PRDX5	2.39205
DLBCL	Colorectal	PRDX5	0.66535
DLBCL	Colorectal	PRDX5	-0.19255
DLBCL	Colorectal	PRDX5	2.22295
DLBCL	Colorectal	PRDX5	2.1075
DLBCL	Colorectal	PRDX5	2.195
DLBCL	Colorectal	PRDX5	0.09375
DLBCL	Colorectal	PRDX5	-2.62675
DLBCL	Colorectal	PRDX5	0.41565
DLBCL	Colorectal	PRDX5	1.771
DLBCL	Colorectal	PRDX5	1.6968
DLBCL	Colorectal	PRDX5	0.5956
DLBCL	Colorectal	PRDX5	1.30445
DLBCL	Colorectal	PRDX5	0.37945
DLBCL	Colorectal	PRDX5	1.30955
DLBCL	Colorectal	PRDX5	1.46855
DLBCL	Colorectal	PRDX5	-1.0316
DLBCL	Colorectal	PRDX5	0.1471
DLBCL	Colorectal	PRDX5	1.2218
DLBCL	Colorectal	PRDX5	1.205
DLBCL	Colorectal	PRDX5	-0.01345
DLBCL	Colorectal	PRDX5	1.67865
DLBCL	Colorectal	PRDX5	0.8264
DLBCL	Colorectal	PRDX5	1.1381
DLBCL	Colorectal	PRDX5	0.1894
DLBCL	Colorectal	PRDX5	2.3711
DLBCL	Colorectal	PRDX5	0.2768
DLBCL	Colorectal	PRDX5	2.2383
AML	Colorectal	PRDX5	1.2093
AML	Colorectal	PRDX5	1.2192
AML	Colorectal	PRDX5	2.2
AML	Colorectal	PRDX5	-0.30505
AML	Colorectal	PRDX5	1.45835
AML	Colorectal	PRDX5	1.60685
AML	Colorectal	PRDX5	0.0291
AML	Colorectal	PRDX5	-0.24645
AML	Colorectal	PRDX5	1.09095
AML	Colorectal	PRDX5	0.0044
AML	Colorectal	PRDX5	-1.6799
AML	Colorectal	PRDX5	-2.1321
AML	Colorectal	PRDX5	2.3042
AML	Colorectal	PRDX5	0.8319
AML	Colorectal	PRDX5	0.605
AML	Colorectal	PRDX5	1.87495
AML	Colorectal	PRDX5	0.53255
AML	Colorectal	PRDX5	-1.37945
AML	Colorectal	PRDX5	1.06095
AML	Colorectal	PRDX5	1.68795
AML	Colorectal	PRDX5	-0.09715
AML	Colorectal	PRDX5	1.74765
AML	Colorectal	PRDX5	-1.83425
AML	Colorectal	PRDX5	0.76635
AML	Colorectal	PRDX5	0.7914
AML	Colorectal	PRDX5	-0.88665
AML	Colorectal	PRDX5	0.561
AML	Colorectal	PRDX5	0.1204
AML	Colorectal	PRDX5	1.92785
AML	Colorectal	PRDX5	0.84595
AML	Colorectal	PRDX5	2.47395
AML	Colorectal	PRDX5	0.30595
AML	Colorectal	PRDX5	2.79885
AML	Colorectal	PRDX5	0.5479
AML	Colorectal	PRDX5	-1.3129
AML	Colorectal	PRDX5	-0.6447
AML	Colorectal	PRDX5	0.7171
AML	Colorectal	PRDX5	0.91365
AML	Colorectal	PRDX5	1.67855
AML	Colorectal	PRDX5	1.7678
AML	Colorectal	PRDX5	-0.5831
AML	Colorectal	PRDX5	0.8311
AML	Colorectal	PRDX5	0.2001
AML	Colorectal	PRDX5	2.109
AML	Colorectal	PRDX5	2.6043
AML	Colorectal	PRDX5	-1.6597
AML	Colorectal	PRDX5	-2.4319
AML	Colorectal	PRDX5	1.322
AML	Colorectal	PRDX5	-1.5284
AML	Colorectal	PRDX5	1.2353
Ovarian	Colorectal	PRDX5	2.8111
Ovarian	Colorectal	PRDX5	-1.8784
Ovarian	Colorectal	PRDX5	1.3307
Ovarian	Colorectal	PRDX5	2.50035
Ovarian	Colorectal	PRDX5	0.78405
Ovarian	Colorectal	PRDX5	2.42835
Ovarian	Colorectal	PRDX5	0.73365
Ovarian	Colorectal	PRDX5	2.61205
Ovarian	Colorectal	PRDX5	0.09995
Ovarian	Colorectal	PRDX5	0.7951
Ovarian	Colorectal	PRDX5	2.1861
Ovarian	Colorectal	PRDX5	1.8725
Ovarian	Colorectal	PRDX5	1.5017
Ovarian	Colorectal	PRDX5	2.36915
Ovarian	Colorectal	PRDX5	1.42265
Ovarian	Colorectal	PRDX5	2.23775
Ovarian	Colorectal	PRDX5	0.99615
Ovarian	Colorectal	PRDX5	-1.42425
Ovarian	Colorectal	PRDX5	1.75985
Ovarian	Colorectal	PRDX5	1.77085
Ovarian	Colorectal	PRDX5	-0.07345
Ovarian	Colorectal	PRDX5	-0.09325
Ovarian	Colorectal	PRDX5	1.661
Ovarian	Colorectal	PRDX5	2.388
Ovarian	Colorectal	PRDX5	2.8944
Ovarian	Colorectal	PRDX5	2.5112
Ovarian	Colorectal	PRDX5	2.0249
Ovarian	Colorectal	PRDX5	0.4353
Ovarian	Colorectal	PRDX5	1.1275
Ovarian	Colorectal	PRDX5	2.4862
Ovarian	Colorectal	PRDX5	0.17295
Ovarian	Colorectal	PRDX5	1.99395
Ovarian	Colorectal	PRDX5	1.52785
Ovarian	Colorectal	PRDX5	1.41855
Ovarian	Colorectal	PRDX5	1.36045
Ovarian	Colorectal	PRDX5	1.07955
Ovarian	Colorectal	PRDX5	1.96505
Ovarian	Colorectal	PRDX5	0.31655
Ovarian	Colorectal	PRDX5	1.07475
Ovarian	Colorectal	PRDX5	0.47315
Ovarian	Colorectal	PRDX5	1.71925
Ovarian	Colorectal	PRDX5	1.74695
Ovarian	Colorectal	PRDX5	1.43285
Ovarian	Colorectal	PRDX5	2.45365
Ovarian	Colorectal	PRDX5	0.403
Ovarian	Colorectal	PRDX5	0.1505
Ovarian	Colorectal	PRDX5	2.03585
Ovarian	Colorectal	PRDX5	-0.06955
Ovarian	Colorectal	PRDX5	1.98875
Ovarian	Colorectal	PRDX5	2.45615
Ovarian	Colorectal	PRDX5	1.54145
Ovarian	Colorectal	PRDX5	2.53365
Ovarian	Colorectal	PRDX5	1.25995
Ovarian	Colorectal	PRDX5	2.21775
Ovarian	Colorectal	PRDX5	1.82395
Ovarian	Colorectal	PRDX5	2.71785
Ovarian	Colorectal	PRDX5	1.00505
Ovarian	Colorectal	PRDX5	2.30755
Ovarian	Colorectal	PRDX5	1.76185
Ovarian	Colorectal	PRDX5	0.65805
Ovarian	Colorectal	PRDX5	0.06235
Ovarian	Colorectal	PRDX5	1.63415
Ovarian	Colorectal	PRDX5	1.64435
Ovarian	Colorectal	PRDX5	0.89815
Ovarian	Colorectal	PRDX5	2.34175
Ovarian	Colorectal	PRDX5	2.15175
Ovarian	Colorectal	PRDX5	1.57655
Ovarian	Colorectal	PRDX5	2.68635
Ovarian	Colorectal	PRDX5	0.93315
Ovarian	Colorectal	PRDX5	2.3209
Ovarian	Colorectal	PRDX5	1.8346
Ovarian	Colorectal	PRDX5	2.7543
Ovarian	Colorectal	PRDX5	2.13695
Ovarian	Colorectal	PRDX5	2.46945
Ovarian	Colorectal	PRDX5	1.93455
Ovarian	Colorectal	PRDX5	1.5404
Ovarian	Colorectal	PRDX5	0.1625
Ovarian	Colorectal	PRDX5	1.2159
Ovarian	Colorectal	PRDX5	1.0859
Ovarian	Colorectal	PRDX5	2.07205
Ovarian	Colorectal	PRDX5	1.93945
Ovarian	Colorectal	PRDX5	2.16935
Ovarian	Colorectal	PRDX5	0.70665
Ovarian	Colorectal	PRDX5	1.96445
Ovarian	Colorectal	PRDX5	0.66095
Ovarian	Colorectal	PRDX5	2.71285
Ovarian	Colorectal	PRDX5	2.02345
Ovarian	Colorectal	PRDX5	1.4294
Ovarian	Colorectal	PRDX5	1.0304
Ovarian	Colorectal	PRDX5	-1.0627
Ovarian	Colorectal	PRDX5	0.8002
Ovarian	Colorectal	PRDX5	2.2728
Ovarian	Colorectal	PRDX5	0.0259
Ovarian	Colorectal	PRDX5	2.7308
Ovarian	Colorectal	PRDX5	0.91005
Ovarian	Colorectal	PRDX5	1.23995
Ovarian	Colorectal	PRDX5	0.17185
Ovarian	Colorectal	PRDX5	0.77105
Ovarian	Colorectal	PRDX5	0.36775
Ovarian	Colorectal	PRDX5	0.95105
Ovarian	Colorectal	PRDX5	0.7866
Ovarian	Colorectal	PRDX5	1.6571
Ovarian	Colorectal	PRDX5	1.64385
Ovarian	Colorectal	PRDX5	0.07865
Ovarian	Colorectal	PRDX5	1.54515
Ovarian	Colorectal	PRDX5	1.21615
Ovarian	Colorectal	PRDX5	1.39795
Ovarian	Colorectal	PRDX5	1.22025
Ovarian	Colorectal	PRDX5	2.6263
Ovarian	Colorectal	PRDX5	2.1072
Ovarian	Colorectal	PRDX5	2.1975
Ovarian	Colorectal	PRDX5	0.3602
Ovarian	Colorectal	PRDX5	1.5106
Ovarian	Colorectal	PRDX5	2.2483
Ovarian	Colorectal	PRDX5	-0.0897
Ovarian	Colorectal	PRDX5	2.1959
Ovarian	Colorectal	PRDX5	0.9957
Ovarian	Colorectal	PRDX5	3.0888
Ovarian	Colorectal	PRDX5	0.8798
Ovarian	Colorectal	PRDX5	3.034
Ovarian	Colorectal	PRDX5	2.6685
Ovarian	Colorectal	PRDX5	0.7431
Ovarian	Colorectal	PRDX5	2.0868
Ovarian	Colorectal	PRDX5	0.998
Ovarian	Colorectal	PRDX5	2.0327
Ovarian	Colorectal	PRDX5	1.2056
Ovarian	Colorectal	PRDX5	0.4484
Ovarian	Colorectal	PRDX5	2.0107
Ovarian	Colorectal	PRDX5	1.11135
Ovarian	Colorectal	PRDX5	2.32615
Ovarian	Colorectal	PRDX5	1.83165
Ovarian	Colorectal	PRDX5	2.60315
Ovarian	Colorectal	PRDX5	-1.00635
CLL	Colorectal	PRDX5	0.6682
CLL	Colorectal	PRDX5	0.23235
CLL	Colorectal	PRDX5	1.62895
CLL	Colorectal	PRDX5	1.84145
CLL	Colorectal	PRDX5	0.65755
CLL	Colorectal	PRDX5	2.22985
CLL	Colorectal	PRDX5	1.3659
CLL	Colorectal	PRDX5	0.5961
CLL	Colorectal	PRDX5	2.456
CLL	Colorectal	PRDX5	1.9342
CLL	Colorectal	PRDX5	2.09325
CLL	Colorectal	PRDX5	0.8541
CLL	Colorectal	PRDX5	-0.1971
CLL	Colorectal	PRDX5	2.9853
CLL	Colorectal	PRDX5	-1.0325
CLL	Colorectal	PRDX5	3.0163
CLL	Colorectal	PRDX5	0.9401
CLL	Colorectal	PRDX5	2.55765
CLL	Colorectal	PRDX5	1.17225
CLL	Colorectal	PRDX5	1.83395
CLL	Colorectal	PRDX5	1.9695
CLL	Colorectal	PRDX5	1.94885
CLL	Colorectal	PRDX5	0.68695
CLL	Colorectal	PRDX5	0.58235
CLL	Colorectal	PRDX5	0.65845
CLL	Colorectal	PRDX5	1.32385
CLL	Colorectal	PRDX5	1.953
CLL	Colorectal	PRDX5	0.36385
CLL	Colorectal	PRDX5	1.08535
CLL	Colorectal	PRDX5	0.67755
CLL	Colorectal	PRDX5	0.4925
CLL	Colorectal	PRDX5	0.3942
CLL	Colorectal	PRDX5	-0.3788
CLL	Colorectal	PRDX5	1.4699
CLL	Colorectal	PRDX5	2.09445
CLL	Colorectal	PRDX5	0.90815
CLL	Colorectal	PRDX5	0.81195
CLL	Colorectal	PRDX5	0.6476
CLL	Colorectal	PRDX5	1.042
CLL	Colorectal	PRDX5	1.52115
CLL	Colorectal	PRDX5	1.2509
CLL	Colorectal	PRDX5	0.5782
CLL	Colorectal	PRDX5	1.7453
CLL	Colorectal	PRDX5	1.2381
CLL	Colorectal	PRDX5	1.0949
CLL	Colorectal	PRDX5	1.2506
CLL	Colorectal	PRDX5	0.2786
CLL	Colorectal	PRDX5	-0.6002
Myeloma	Colorectal	PRDX5	2.17075
Myeloma	Colorectal	PRDX5	-1.0158
Myeloma	Colorectal	PRDX5	1.27075
Myeloma	Colorectal	PRDX5	2.43095
Myeloma	Colorectal	PRDX5	2.373
Myeloma	Colorectal	PRDX5	0.87095
Myeloma	Colorectal	PRDX5	2.09975
Myeloma	Colorectal	PRDX5	1.56115
Myeloma	Colorectal	PRDX5	-0.54235
Myeloma	Colorectal	PRDX5	1.38635
Myeloma	Colorectal	PRDX5	2.11525
Myeloma	Colorectal	PRDX5	2.0679
Myeloma	Colorectal	PRDX5	0.87635
Myeloma	Colorectal	PRDX5	0.58435
Myeloma	Colorectal	PRDX5	1.44785
Myeloma	Colorectal	PRDX5	1.3752
Myeloma	Colorectal	PRDX5	1.87115
Myeloma	Colorectal	PRDX5	-0.07685
Myeloma	Colorectal	PRDX5	1.8413
Myeloma	Colorectal	PRDX5	0.6627
Myeloma	Colorectal	PRDX5	1.4674
Myeloma	Colorectal	PRDX5	2.4172
Myeloma	Colorectal	PRDX5	0.2814
Myeloma	Colorectal	PRDX5	0.729
Myeloma	Colorectal	PRDX5	1.8621
Myeloma	Colorectal	PRDX5	1.8453
Myeloma	Colorectal	PRDX5	1.16755
Myeloma	Colorectal	PRDX5	1.5398
Myeloma	Colorectal	PRDX5	2.4531
Myeloma	Colorectal	PRDX5	0.6732
Myeloma	Colorectal	PRDX5	1.6501
Myeloma	Colorectal	PRDX5	3.1023
Myeloma	Colorectal	PRDX5	2.4701
Colorectal	Lung	CEACAM5	-0.18495
Colorectal	Lung	CEACAM5	-0.29745
Colorectal	Lung	CEACAM5	1.08055
Colorectal	Lung	CEACAM5	5.45885
Colorectal	Lung	CEACAM5	2.0159
Colorectal	Lung	CEACAM5	1.7547
Colorectal	Lung	CEACAM5	2.341
Colorectal	Lung	CEACAM5	0.3044
Colorectal	Lung	CEACAM5	0.2834
Colorectal	Lung	CEACAM5	0.4833
Colorectal	Lung	CEACAM5	1.1046
Colorectal	Lung	CEACAM5	-0.0649
Colorectal	Lung	CEACAM5	-0.0552
Colorectal	Lung	CEACAM5	-0.60705
Colorectal	Lung	CEACAM5	1.55945
Colorectal	Lung	CEACAM5	1.78085
Colorectal	Lung	CEACAM5	0.53225
Colorectal	Lung	CEACAM5	1.67685
Colorectal	Lung	CEACAM5	1.32735
Colorectal	Lung	CEACAM5	1.33525
Colorectal	Lung	CEACAM5	2.29185
Colorectal	Lung	CEACAM5	2.3396
Colorectal	Lung	CEACAM5	1.1203
Colorectal	Lung	CEACAM5	2.09
Colorectal	Lung	CEACAM5	2.4801
Colorectal	Lung	CEACAM5	4.9871
Colorectal	Lung	CEACAM5	0.2402
Colorectal	Lung	CEACAM5	0.7217
Colorectal	Lung	CEACAM5	1.9222
Colorectal	Lung	CEACAM5	1.47315
Colorectal	Lung	CEACAM5	0.84865
Colorectal	Lung	CEACAM5	5.63345
Colorectal	Lung	CEACAM5	0.92955
Colorectal	Lung	CEACAM5	1.10345
Colorectal	Lung	CEACAM5	1.43475
Colorectal	Lung	CEACAM5	1.34085
Colorectal	Lung	CEACAM5	5.39855
Colorectal	Lung	CEACAM5	5.75165
Colorectal	Lung	CEACAM5	0.59315
Colorectal	Lung	CEACAM5	4.57285
Colorectal	Lung	CEACAM5	-0.10735
Colorectal	Lung	CEACAM5	1.9947
Colorectal	Lung	CEACAM5	0.2983
Colorectal	Lung	CEACAM5	1.3946
Colorectal	Lung	CEACAM5	0.0251
Colorectal	Lung	CEACAM5	-0.2614
Colorectal	Lung	CEACAM5	4.0418
Colorectal	Lung	CEACAM5	1.2369
Colorectal	Lung	CEACAM5	0.3224
Colorectal	Lung	CEACAM5	0.8912
Colorectal	Lung	CEACAM5	0.3835
Colorectal	Lung	CEACAM5	2.4767
Colorectal	Lung	CEACAM5	0.789
Colorectal	Lung	CEACAM5	1.5527
Colorectal	Lung	CEACAM5	2.3134
Colorectal	Lung	CEACAM5	2.8355
Colorectal	Lung	CEACAM5	2.205
Colorectal	Lung	CEACAM5	1.4843
Colorectal	Lung	CEACAM5	-0.0662
Colorectal	Lung	CEACAM5	-0.6918
Colorectal	Lung	CEACAM5	4.5105
Colorectal	Lung	CEACAM5	1.21895
Colorectal	Lung	CEACAM5	0.67725
Colorectal	Lung	CEACAM5	3.22995
Colorectal	Lung	CEACAM5	0.71445
Colorectal	Lung	CEACAM5	1.82145
Colorectal	Lung	CEACAM5	1.27555
Colorectal	Lung	CEACAM5	3.68925
Colorectal	Lung	CEACAM5	0.61855
Colorectal	Lung	CEACAM5	1.2821
Colorectal	Lung	CEACAM5	0.3124
Colorectal	Lung	CEACAM5	0.1024
Colorectal	Lung	CEACAM5	-0.0094
Colorectal	Lung	CEACAM5	4.8916
Colorectal	Lung	CEACAM5	1.3359
Colorectal	Lung	CEACAM5	0.3413
Colorectal	Lung	CEACAM5	2.4957
Colorectal	Lung	CEACAM5	1.6884
Colorectal	Lung	CEACAM5	3.6514
Colorectal	Lung	CEACAM5	1.0552
Colorectal	Lung	CEACAM5	-0.051
Colorectal	Lung	CEACAM5	0.352
Colorectal	Lung	CEACAM5	2.1895
Colorectal	Lung	CEACAM5	1.3658
Colorectal	Lung	CEACAM5	0.7694
Colorectal	Lung	CEACAM5	4.1079
Colorectal	Lung	CEACAM5	1.70845
Colorectal	Lung	CEACAM5	0.25015
Colorectal	Lung	CEACAM5	0.07735
Colorectal	Lung	CEACAM5	0.25715
Colorectal	Lung	CEACAM5	1.76045
Colorectal	Lung	CEACAM5	0.68845
Colorectal	Lung	CEACAM5	5.62185
Colorectal	Lung	CEACAM5	1.3657
Colorectal	Lung	CEACAM5	0.4017
Colorectal	Lung	CEACAM5	0.361
Colorectal	Lung	CEACAM5	1.8887
Colorectal	Lung	CEACAM5	1.4245
Colorectal	Lung	CEACAM5	0.91325
Colorectal	Lung	CEACAM5	1.71085
Colorectal	Lung	CEACAM5	1.13755
Colorectal	Lung	CEACAM5	2.68035
Colorectal	Lung	CEACAM5	0.42525
Colorectal	Lung	CEACAM5	0.56565
Colorectal	Lung	CEACAM5	0.65465
Colorectal	Lung	CEACAM5	-0.05605
Colorectal	Lung	CEACAM5	-0.00875
Colorectal	Lung	CEACAM5	4.60745
Colorectal	Lung	CEACAM5	0.97945
Colorectal	Lung	CEACAM5	0.81855
Colorectal	Lung	CEACAM5	-0.08775
Colorectal	Lung	CEACAM5	2.41185
Colorectal	Lung	CEACAM5	0.02305
Colorectal	Lung	CEACAM5	0.29875
Colorectal	Lung	CEACAM5	1.74995
Colorectal	Lung	CEACAM5	0.1313
Colorectal	Lung	CEACAM5	2.1027
Colorectal	Lung	CEACAM5	0.1039
Colorectal	Lung	CEACAM5	0.8521
Colorectal	Lung	CEACAM5	1.7153
Colorectal	Lung	CEACAM5	0.117
Colorectal	Lung	CEACAM5	1.5201
Colorectal	Lung	CEACAM5	3.9921
Colorectal	Lung	CEACAM5	-0.0064
Colorectal	Lung	CEACAM5	1.862
Colorectal	Lung	CEACAM5	-0.74715
Colorectal	Lung	CEACAM5	0.73315
Colorectal	Lung	CEACAM5	3.05005
Colorectal	Lung	CEACAM5	-0.42235
Colorectal	Lung	CEACAM5	0.69735
Colorectal	Lung	CEACAM5	-0.32855
Colorectal	Lung	CEACAM5	0.86335
Colorectal	Lung	CEACAM5	0.18875
Colorectal	Lung	CEACAM5	5.39385
Colorectal	Lung	CEACAM5	0.74015
Colorectal	Lung	CEACAM5	-0.27425
Colorectal	Lung	CEACAM5	0.96425
Colorectal	Lung	CEACAM5	4.83285
Colorectal	Lung	CEACAM5	0.07275
Colorectal	Lung	CEACAM5	0.79525
Colorectal	Lung	CEACAM5	5.15385
Colorectal	Lung	CEACAM5	5.82125
Colorectal	Lung	CEACAM5	-0.00425
Colorectal	Lung	CEACAM5	5.18695
Colorectal	Lung	CEACAM5	1.52795
Colorectal	Lung	CEACAM5	0.43315
Colorectal	Lung	CEACAM5	-0.76955
Colorectal	Lung	CEACAM5	0.94355
Colorectal	Lung	CEACAM5	1.69605
Colorectal	Lung	CEACAM5	2.54325
Colorectal	Lung	CEACAM5	2.03155
Colorectal	Lung	CEACAM5	1.94345
Colorectal	Lung	CEACAM5	2.82275
Colorectal	Lung	CEACAM5	1.57085
Colorectal	Lung	CEACAM5	0.3644
Colorectal	Lung	CEACAM5	-0.6462
Colorectal	Lung	CEACAM5	-2.2461
Colorectal	Lung	CEACAM5	1.1855
Colorectal	Lung	CEACAM5	4.3523
Colorectal	Lung	CEACAM5	0.3567
Colorectal	Lung	CEACAM5	1.04505
Colorectal	Lung	CEACAM5	4.86375
Colorectal	Lung	CEACAM5	0.78625
Colorectal	Lung	CEACAM5	0.1379
Colorectal	Lung	CEACAM5	5.8661
Colorectal	Lung	CEACAM5	2.4994
Colorectal	Lung	CEACAM5	4.2763
Colorectal	Lung	CEACAM5	0.6041
Colorectal	Lung	CEACAM5	1.2482
Colorectal	Lung	CEACAM5	1.3861
Colorectal	Lung	CEACAM5	4.1238
Colorectal	Lung	CEACAM5	1.30805
Colorectal	Lung	CEACAM5	-0.12355
Colorectal	Lung	CEACAM5	1.15105
Colorectal	Lung	CEACAM5	1.04775
Colorectal	Lung	CEACAM5	5.90695
Colorectal	Lung	CEACAM5	-0.67675
Colorectal	Lung	CEACAM5	3.21815
Colorectal	Lung	CEACAM5	0.32415
Colorectal	Lung	CEACAM5	0.5385
Colorectal	Lung	CEACAM5	1.8942
Colorectal	Lung	CEACAM5	0.5775
Colorectal	Lung	CEACAM5	1.0126
Colorectal	Lung	CEACAM5	0.6504
Colorectal	Lung	CEACAM5	1.9427
Colorectal	Lung	CEACAM5	0.6296
Colorectal	Lung	CEACAM5	0.9682
Colorectal	Lung	CEACAM5	1.8379
Colorectal	Lung	CEACAM5	4.1264
Colorectal	Lung	CEACAM5	0.6395
Colorectal	Lung	CEACAM5	0.1847
Colorectal	Lung	CEACAM5	1.2496
Colorectal	Lung	CEACAM5	-0.464
Colorectal	Lung	CEACAM5	1.2416
Colorectal	Lung	CEACAM5	1.4687
Colorectal	Lung	CEACAM5	0.9497
Colorectal	Lung	CEACAM5	1.5918
Colorectal	Lung	CEACAM5	0.8515
Colorectal	Lung	CEACAM5	3.0667
Colorectal	Lung	CEACAM5	1.0264
Colorectal	Lung	CEACAM5	0.9412
Colorectal	Lung	CEACAM5	6.1249
Colorectal	Lung	CEACAM5	0.868
Colorectal	Lung	CEACAM5	2.059
Colorectal	Lung	CEACAM5	1.1645
Colorectal	Lung	CEACAM5	2.9677
Colorectal	Lung	CEACAM5	5.4356
Colorectal	Lung	CEACAM5	0.1627
Colorectal	Lung	CEACAM5	0.5036
Colorectal	Lung	CEACAM5	2.1618
Colorectal	Lung	CEACAM5	0.63855
Colorectal	Lung	CEACAM5	1.73245
Colorectal	Lung	CEACAM5	0.47085
Colorectal	Lung	CEACAM5	0.64805
Colorectal	Lung	CEACAM5	1.62615
Lung	Lung	CEACAM5	3.50675
Lung	Lung	CEACAM5	0.81655
Lung	Lung	CEACAM5	6.45345
Lung	Lung	CEACAM5	1.09605
Lung	Lung	CEACAM5	-0.97065
Lung	Lung	CEACAM5	3.11575
Lung	Lung	CEACAM5	6.00905
Lung	Lung	CEACAM5	0.27925
Lung	Lung	CEACAM5	0.9598
Lung	Lung	CEACAM5	1.2583
Lung	Lung	CEACAM5	1.4143
Lung	Lung	CEACAM5	6.8548
Lung	Lung	CEACAM5	1.4382
Lung	Lung	CEACAM5	0.4606
Lung	Lung	CEACAM5	5.4725
Lung	Lung	CEACAM5	0.68435
Lung	Lung	CEACAM5	0.96405
Lung	Lung	CEACAM5	-0.20995
Lung	Lung	CEACAM5	2.21195
Lung	Lung	CEACAM5	1.33065
Lung	Lung	CEACAM5	0.7361
Lung	Lung	CEACAM5	0.201
Lung	Lung	CEACAM5	1.3798
Lung	Lung	CEACAM5	0.4211
Lung	Lung	CEACAM5	0.4702
Lung	Lung	CEACAM5	0.2994
Lung	Lung	CEACAM5	3.6057
Lung	Lung	CEACAM5	5.0517
Lung	Lung	CEACAM5	4.4982
Lung	Lung	CEACAM5	0.3042
Lung	Lung	CEACAM5	1.1526
Lung	Lung	CEACAM5	0.3532
Lung	Lung	CEACAM5	1.79055
Lung	Lung	CEACAM5	0.52725
Lung	Lung	CEACAM5	4.88675
Lung	Lung	CEACAM5	-0.48695
Lung	Lung	CEACAM5	2.35785
Lung	Lung	CEACAM5	6.16575
Lung	Lung	CEACAM5	0.15025
Lung	Lung	CEACAM5	5.79695
Lung	Lung	CEACAM5	0.23815
Lung	Lung	CEACAM5	0.55325
Lung	Lung	CEACAM5	1.56665
Lung	Lung	CEACAM5	3.68735
Lung	Lung	CEACAM5	2.03925
Lung	Lung	CEACAM5	4.03505
Lung	Lung	CEACAM5	0.90415
Lung	Lung	CEACAM5	-0.16085
Lung	Lung	CEACAM5	1.86445
Lung	Lung	CEACAM5	2.14065
Lung	Lung	CEACAM5	3.40545
Lung	Lung	CEACAM5	-0.3425
Lung	Lung	CEACAM5	6.0291
Lung	Lung	CEACAM5	0.5355
Lung	Lung	CEACAM5	1.4856
Lung	Lung	CEACAM5	0.3632
Lung	Lung	CEACAM5	5.3477
Lung	Lung	CEACAM5	5.5844
Lung	Lung	CEACAM5	5.4871
Lung	Lung	CEACAM5	3.7953
Lung	Lung	CEACAM5	0.2497
Lung	Lung	CEACAM5	0.7901
Lung	Lung	CEACAM5	0.4694
Lung	Lung	CEACAM5	1.8675
Lung	Lung	CEACAM5	0.7937
Lung	Lung	CEACAM5	6.1978
Lung	Lung	CEACAM5	1.7154
Lung	Lung	CEACAM5	0.6748
Lung	Lung	CEACAM5	0.9951
Lung	Lung	CEACAM5	5.74675
Lung	Lung	CEACAM5	2.01905
Lung	Lung	CEACAM5	2.55335
Lung	Lung	CEACAM5	2.41105
Lung	Lung	CEACAM5	1.41045
Lung	Lung	CEACAM5	3.39525
Lung	Lung	CEACAM5	1.22085
Lung	Lung	CEACAM5	5.17795
Lung	Lung	CEACAM5	0.16815
Lung	Lung	CEACAM5	0.57725
Lung	Lung	CEACAM5	0.49405
Lung	Lung	CEACAM5	2.4412
Lung	Lung	CEACAM5	5.8588
Lung	Lung	CEACAM5	1.8316
Lung	Lung	CEACAM5	3.0105
Lung	Lung	CEACAM5	0.144
Lung	Lung	CEACAM5	0.7037
Lung	Lung	CEACAM5	1.515
Lung	Lung	CEACAM5	0.9301
Lung	Lung	CEACAM5	0.1336
Lung	Lung	CEACAM5	0.526
Lung	Lung	CEACAM5	0.6869
Lung	Lung	CEACAM5	4.0081
Lung	Lung	CEACAM5	0.3495
Lung	Lung	CEACAM5	5.6142
Lung	Lung	CEACAM5	5.4387
Lung	Lung	CEACAM5	2.63365
Lung	Lung	CEACAM5	0.46285
Lung	Lung	CEACAM5	2.53835
Lung	Lung	CEACAM5	0.96775
Lung	Lung	CEACAM5	2.2791
Lung	Lung	CEACAM5	-0.1823
Lung	Lung	CEACAM5	5.3715
Lung	Lung	CEACAM5	4.8286
Lung	Lung	CEACAM5	1.6675
Lung	Lung	CEACAM5	2.186
Lung	Lung	CEACAM5	1.6057
Lung	Lung	CEACAM5	2.3729
Lung	Lung	CEACAM5	2.48675
Lung	Lung	CEACAM5	0.74895
Lung	Lung	CEACAM5	1.12995
Lung	Lung	CEACAM5	5.89005
Lung	Lung	CEACAM5	4.59245
Lung	Lung	CEACAM5	1.14735
Lung	Lung	CEACAM5	2.78035
Lung	Lung	CEACAM5	0.41785
Lung	Lung	CEACAM5	0.64705
Lung	Lung	CEACAM5	5.14825
Lung	Lung	CEACAM5	0.41045
Lung	Lung	CEACAM5	1.17625
Lung	Lung	CEACAM5	1.08535
Lung	Lung	CEACAM5	3.7224
Lung	Lung	CEACAM5	2.3013
Lung	Lung	CEACAM5	2.023
Lung	Lung	CEACAM5	1.4008
Lung	Lung	CEACAM5	1.2277
Lung	Lung	CEACAM5	1.4522
Lung	Lung	CEACAM5	2.0172
Lung	Lung	CEACAM5	0.9842
Lung	Lung	CEACAM5	2.1448
Lung	Lung	CEACAM5	-0.0363
Lung	Lung	CEACAM5	-0.53515
Lung	Lung	CEACAM5	1.61375
Lung	Lung	CEACAM5	0.83435
Lung	Lung	CEACAM5	1.28005
Lung	Lung	CEACAM5	1.04715
Lung	Lung	CEACAM5	3.11325
Lung	Lung	CEACAM5	2.00425
Lung	Lung	CEACAM5	1.64525
Lung	Lung	CEACAM5	2.62495
Lung	Lung	CEACAM5	5.65055
Lung	Lung	CEACAM5	0.67135
Lung	Lung	CEACAM5	5.31645
Lung	Lung	CEACAM5	5.52615
Lung	Lung	CEACAM5	1.50575
Lung	Lung	CEACAM5	1.50775
Lung	Lung	CEACAM5	0.97925
Lung	Lung	CEACAM5	-0.26925
Lung	Lung	CEACAM5	0.89745
Lung	Lung	CEACAM5	1.60585
Lung	Lung	CEACAM5	1.80435
Lung	Lung	CEACAM5	0.17105
Lung	Lung	CEACAM5	2.09275
Lung	Lung	CEACAM5	0.83665
Lung	Lung	CEACAM5	1.94985
Lung	Lung	CEACAM5	2.94225
Lung	Lung	CEACAM5	5.48605
Lung	Lung	CEACAM5	1.81445
Lung	Lung	CEACAM5	1.46105
Lung	Lung	CEACAM5	0.94085
Lung	Lung	CEACAM5	3.27005
Lung	Lung	CEACAM5	1.70915
Lung	Lung	CEACAM5	2.21225
Lung	Lung	CEACAM5	5.48315
Lung	Lung	CEACAM5	5.94235
Lung	Lung	CEACAM5	5.54775
Lung	Lung	CEACAM5	0.19015
Lung	Lung	CEACAM5	5.19305
Lung	Lung	CEACAM5	2.57535
Lung	Lung	CEACAM5	2.19425
Lung	Lung	CEACAM5	6.28245
Lung	Lung	CEACAM5	2.61075
Lung	Lung	CEACAM5	2.34305
Lung	Lung	CEACAM5	1.4703
Lung	Lung	CEACAM5	3.856
Lung	Lung	CEACAM5	0.9999
Lung	Lung	CEACAM5	3.0568
Lung	Lung	CEACAM5	3.5331
Lung	Lung	CEACAM5	3.377
Lung	Lung	CEACAM5	1.4427
Lung	Lung	CEACAM5	4.1967
Lung	Lung	CEACAM5	2.4114
Lung	Lung	CEACAM5	0.2532
Lung	Lung	CEACAM5	0.1615
Lung	Lung	CEACAM5	1.6117
Lung	Lung	CEACAM5	-0.0933
Lung	Lung	CEACAM5	0.5684
Lung	Lung	CEACAM5	1.78815
Lung	Lung	CEACAM5	0.71675
Lung	Lung	CEACAM5	0.64735
Lung	Lung	CEACAM5	2.69155
Lung	Lung	CEACAM5	2.84105
Lung	Lung	CEACAM5	3.27495
Lung	Lung	CEACAM5	-0.18785
Lung	Lung	CEACAM5	1.5876
Lung	Lung	CEACAM5	0.3692
Lung	Lung	CEACAM5	2.5261
Lung	Lung	CEACAM5	6.3281
Lung	Lung	CEACAM5	2.65955
Lung	Lung	CEACAM5	6.34845
Lung	Lung	CEACAM5	2.85975
Lung	Lung	CEACAM5	1.02055
Lung	Lung	CEACAM5	4.53325
Lung	Lung	CEACAM5	-0.83815
Lung	Lung	CEACAM5	2.33885
Lung	Lung	CEACAM5	5.33195
Lung	Lung	CEACAM5	1.46415
Lung	Lung	CEACAM5	4.85465
Lung	Lung	CEACAM5	0.33665
Lung	Lung	CEACAM5	7.006
Lung	Lung	CEACAM5	5.9689
Lung	Lung	CEACAM5	1.4091
Lung	Lung	CEACAM5	0.9198
Lung	Lung	CEACAM5	4.0299
Lung	Lung	CEACAM5	0.5045
Lung	Lung	CEACAM5	1.434
Lung	Lung	CEACAM5	3.649
Lung	Lung	CEACAM5	2.1019
Lung	Lung	CEACAM5	2.3551
Lung	Lung	CEACAM5	2.0565
Lung	Lung	CEACAM5	1.3684
Lung	Lung	CEACAM5	-0.1463
Lung	Lung	CEACAM5	0.6525
Lung	Lung	CEACAM5	6.3301
Lung	Lung	CEACAM5	1.8416
Lung	Lung	CEACAM5	0.7697
Lung	Lung	CEACAM5	0.6977
Lung	Lung	CEACAM5	6.1324
Lung	Lung	CEACAM5	6.3223
Lung	Lung	CEACAM5	3.353
Lung	Lung	CEACAM5	-0.595
Lung	Lung	CEACAM5	-0.1737
Lung	Lung	CEACAM5	1.6173
Lung	Lung	CEACAM5	1.3327
Lung	Lung	CEACAM5	1.8364
Lung	Lung	CEACAM5	1.6026
Lung	Lung	CEACAM5	1.445
Lung	Lung	CEACAM5	5.601
Lung	Lung	CEACAM5	0.8544
Lung	Lung	CEACAM5	6.0037
Lung	Lung	CEACAM5	0.5912
Lung	Lung	CEACAM5	5.1763
Lung	Lung	CEACAM5	0.1565
Lung	Lung	CEACAM5	1.6911
Lung	Lung	CEACAM5	6.253
Lung	Lung	CEACAM5	5.1466
Lung	Lung	CEACAM5	0.546
Lung	Lung	CEACAM5	2.2001
Lung	Lung	CEACAM5	-1.4019
Lung	Lung	CEACAM5	1.8498
Lung	Lung	CEACAM5	-0.0873
Lung	Lung	CEACAM5	2.4156
Lung	Lung	CEACAM5	0.2313
Lung	Lung	CEACAM5	3.48325
Lung	Lung	CEACAM5	1.11295
Lung	Lung	CEACAM5	2.44615
Lung	Lung	CEACAM5	1.55845
Lung	Lung	CEACAM5	0.74785
Lung	Lung	CEACAM5	0.67155
Lung	Lung	CEACAM5	1.92055
Lung	Lung	CEACAM5	2.60675
Breast	Lung	CEACAM5	0.63805
Breast	Lung	CEACAM5	1.83745
Breast	Lung	CEACAM5	0.06595
Breast	Lung	CEACAM5	1.62365
Breast	Lung	CEACAM5	0.18755
Breast	Lung	CEACAM5	0.72085
Breast	Lung	CEACAM5	0.18385
Breast	Lung	CEACAM5	0.53085
Breast	Lung	CEACAM5	-0.8255
Breast	Lung	CEACAM5	2.1039
Breast	Lung	CEACAM5	2.0326
Breast	Lung	CEACAM5	2.294
Breast	Lung	CEACAM5	0.3974
Breast	Lung	CEACAM5	2.0701
Breast	Lung	CEACAM5	-0.3623
Breast	Lung	CEACAM5	1.5115
Breast	Lung	CEACAM5	1.8807
Breast	Lung	CEACAM5	-0.3809
Breast	Lung	CEACAM5	0.2755
Breast	Lung	CEACAM5	1.0474
Breast	Lung	CEACAM5	-0.3124
Breast	Lung	CEACAM5	0.6283
Breast	Lung	CEACAM5	2.4354
Breast	Lung	CEACAM5	0.28175
Breast	Lung	CEACAM5	0.61465
Breast	Lung	CEACAM5	-0.43805
Breast	Lung	CEACAM5	-0.43965
Breast	Lung	CEACAM5	0.68505
Breast	Lung	CEACAM5	-0.91245
Breast	Lung	CEACAM5	1.72925
Breast	Lung	CEACAM5	0.90495
Breast	Lung	CEACAM5	1.88325
Breast	Lung	CEACAM5	0.20415
Breast	Lung	CEACAM5	0.57875
Breast	Lung	CEACAM5	0.8155
Breast	Lung	CEACAM5	0.9239
Breast	Lung	CEACAM5	0.9534
Breast	Lung	CEACAM5	1.0911
Breast	Lung	CEACAM5	1.9821
Breast	Lung	CEACAM5	0.4985
Breast	Lung	CEACAM5	-0.1677
Breast	Lung	CEACAM5	1.8014
Breast	Lung	CEACAM5	1.8888
Breast	Lung	CEACAM5	-0.2138
Breast	Lung	CEACAM5	0.75675
Breast	Lung	CEACAM5	-0.03425
Breast	Lung	CEACAM5	0.54815
Breast	Lung	CEACAM5	1.76655
Breast	Lung	CEACAM5	0.21425
Breast	Lung	CEACAM5	1.04805
Breast	Lung	CEACAM5	0.7841
Breast	Lung	CEACAM5	0.5817
Breast	Lung	CEACAM5	0.7743
Breast	Lung	CEACAM5	0.41215
Breast	Lung	CEACAM5	0.44515
Breast	Lung	CEACAM5	0.07915
Breast	Lung	CEACAM5	1.83705
Breast	Lung	CEACAM5	0.1296
Breast	Lung	CEACAM5	1.1638
Breast	Lung	CEACAM5	0.2414
Breast	Lung	CEACAM5	1.0937
Breast	Lung	CEACAM5	-0.5516
[truncated: 15,194 more rows]

## Sheet: 4a
Cancer	True_class	Probability_control	Probability_cancer
AML	0_Control	0.937573	0.062427
AML	0_Control	0.927406	0.072594
AML	1_Cancer	0.1399	0.8601
AML	0_Control	0.942112	0.0578882
AML	0_Control	0.92398	0.0760201
AML	1_Cancer	0.122258	0.877742
AML	0_Control	0.957476	0.0425245
AML	0_Control	0.959984	0.0400162
AML	0_Control	0.964005	0.0359954
AML	1_Cancer	0.151061	0.848939
AML	1_Cancer	0.144719	0.855281
AML	0_Control	0.839466	0.160534
AML	0_Control	0.965562	0.0344383
AML	1_Cancer	0.0865969	0.913403
AML	1_Cancer	0.0719363	0.928064
AML	0_Control	0.949717	0.0502831
AML	0_Control	0.944293	0.0557072
AML	0_Control	0.979401	0.0205985
AML	0_Control	0.913439	0.0865613
AML	0_Control	0.958606	0.0413939
AML	1_Cancer	0.271691	0.728309
AML	1_Cancer	0.157533	0.842467
AML	0_Control	0.876681	0.123319
AML	0_Control	0.91539	0.08461
AML	1_Cancer	0.0829018	0.917098
AML	1_Cancer	0.0810694	0.918931
AML	0_Control	0.948061	0.0519392
AML	0_Control	0.838537	0.161463
AML	1_Cancer	0.211746	0.788254
AML	1_Cancer	0.263521	0.736479
AML	0_Control	0.929446	0.0705539
AML	0_Control	0.945801	0.0541993
AML	0_Control	0.755248	0.244752
AML	1_Cancer	0.207513	0.792487
AML	1_Cancer	0.0151649	0.984835
AML	1_Cancer	0.0645634	0.935437
AML	0_Control	0.959415	0.0405852
CLL	0_Control	0.810579	0.189421
CLL	1_Cancer	0.558571	0.441429
CLL	0_Control	0.715113	0.284887
CLL	0_Control	0.863587	0.136413
CLL	0_Control	0.763504	0.236496
CLL	0_Control	0.842879	0.157121
CLL	0_Control	0.853026	0.146974
CLL	0_Control	0.89559	0.10441
CLL	0_Control	0.797627	0.202373
CLL	0_Control	0.809855	0.190145
CLL	0_Control	0.639826	0.360174
CLL	0_Control	0.639825	0.360175
CLL	0_Control	0.868066	0.131934
CLL	0_Control	0.740988	0.259012
CLL	0_Control	0.578989	0.421011
CLL	0_Control	0.885803	0.114197
CLL	0_Control	0.797352	0.202648
CLL	0_Control	0.858397	0.141603
CLL	1_Cancer	0.343303	0.656697
CLL	1_Cancer	0.191257	0.808743
CLL	1_Cancer	0.362603	0.637397
CLL	0_Control	0.794804	0.205196
CLL	1_Cancer	0.485825	0.514175
CLL	1_Cancer	0.110153	0.889847
CLL	0_Control	0.822224	0.177776
CLL	0_Control	0.828057	0.171943
CLL	1_Cancer	0.272262	0.727738
CLL	1_Cancer	0.4528	0.5472
CLL	0_Control	0.820814	0.179186
CLL	0_Control	0.606	0.394
CLL	1_Cancer	0.414796	0.585204
CLL	1_Cancer	0.565692	0.434308
CLL	1_Cancer	0.47146	0.52854
CLL	1_Cancer	0.575902	0.424098
CLL	1_Cancer	0.397628	0.602372
CLL	1_Cancer	0.291126	0.708874
DLBCL	0_Control	0.829482	0.170518
DLBCL	0_Control	0.335722	0.664278
DLBCL	1_Cancer	0.431007	0.568993
DLBCL	0_Control	0.242113	0.757887
DLBCL	0_Control	0.58432	0.41568
DLBCL	0_Control	0.782079	0.217921
DLBCL	0_Control	0.930857	0.0691427
DLBCL	0_Control	0.438168	0.561832
DLBCL	0_Control	0.865052	0.134948
DLBCL	1_Cancer	0.355261	0.644739
DLBCL	1_Cancer	0.374815	0.625185
DLBCL	0_Control	0.309522	0.690478
DLBCL	1_Cancer	0.0900462	0.909954
DLBCL	1_Cancer	0.402727	0.597273
DLBCL	1_Cancer	0.179379	0.820621
DLBCL	0_Control	0.292071	0.707929
DLBCL	0_Control	0.455848	0.544152
DLBCL	1_Cancer	0.19561	0.80439
DLBCL	0_Control	0.796134	0.203866
DLBCL	1_Cancer	0.456321	0.543679
DLBCL	0_Control	0.629987	0.370013
DLBCL	0_Control	0.82358	0.17642
DLBCL	1_Cancer	0.306625	0.693375
DLBCL	0_Control	0.965332	0.0346676
DLBCL	1_Cancer	0.11719	0.88281
DLBCL	0_Control	0.972887	0.0271132
DLBCL	1_Cancer	0.41592	0.58408
DLBCL	1_Cancer	0.119836	0.880164
DLBCL	0_Control	0.533899	0.466101
DLBCL	0_Control	0.295995	0.704005
DLBCL	0_Control	0.750023	0.249977
DLBCL	0_Control	0.744302	0.255698
DLBCL	1_Cancer	0.32224	0.67776
DLBCL	0_Control	0.299582	0.700418
DLBCL	1_Cancer	0.777153	0.222847
DLBCL	0_Control	0.610272	0.389728
DLBCL	1_Cancer	0.076721	0.923279
DLBCL	1_Cancer	0.254163	0.745837
Myeloma	0_Control	0.857864	0.142136
Myeloma	1_Cancer	0.396986	0.603014
Myeloma	0_Control	0.817324	0.182676
Myeloma	1_Cancer	0.0269927	0.973007
Myeloma	0_Control	0.895003	0.104997
Myeloma	1_Cancer	0.00838734	0.991613
Myeloma	0_Control	0.824867	0.175133
Myeloma	0_Control	0.928223	0.0717766
Myeloma	1_Cancer	0.134626	0.865374
Myeloma	1_Cancer	0.595766	0.404234
Myeloma	1_Cancer	0.0269599	0.97304
Myeloma	0_Control	0.849024	0.150976
Myeloma	1_Cancer	0.772439	0.227561
Myeloma	1_Cancer	0.0368195	0.963181
Myeloma	0_Control	0.968522	0.0314784
Myeloma	1_Cancer	0.0150908	0.984909
Myeloma	0_Control	0.926518	0.0734823
Myeloma	1_Cancer	0.299544	0.700456
Myeloma	1_Cancer	0.0129393	0.987061
Myeloma	0_Control	0.763432	0.236568
Myeloma	0_Control	0.944954	0.0550455
Myeloma	0_Control	0.896307	0.103693
Colorectal	0_Control	0.959933	0.0400673
Colorectal	1_Cancer	0.0614286	0.938571
Colorectal	1_Cancer	0.00853039	0.99147
Colorectal	0_Control	0.999995	5.14958e-06
Colorectal	1_Cancer	0.028583	0.971417
Colorectal	1_Cancer	0.024801	0.975199
Colorectal	1_Cancer	0.00392969	0.99607
Colorectal	1_Cancer	0.00501766	0.994982
Colorectal	0_Control	0.976133	0.023867
Colorectal	1_Cancer	0.026648	0.973352
Colorectal	1_Cancer	0.0217942	0.978206
Colorectal	1_Cancer	0.602919	0.397081
Colorectal	1_Cancer	0.018992	0.981008
Colorectal	1_Cancer	0.0131552	0.986845
Colorectal	1_Cancer	0.12728	0.87272
Colorectal	1_Cancer	0.119435	0.880565
Colorectal	1_Cancer	0.0192935	0.980707
Colorectal	1_Cancer	0.0359592	0.964041
Colorectal	1_Cancer	0.00411132	0.995889
Colorectal	1_Cancer	0.00019685	0.999803
Colorectal	1_Cancer	0.279048	0.720952
Colorectal	0_Control	0.99096	0.00904011
Colorectal	1_Cancer	0.00722918	0.992771
Colorectal	0_Control	0.980056	0.0199443
Colorectal	0_Control	0.996231	0.00376879
Colorectal	0_Control	0.958983	0.0410169
Colorectal	1_Cancer	0.260864	0.739136
Colorectal	1_Cancer	0.00496362	0.995036
Colorectal	0_Control	0.904154	0.0958458
Colorectal	1_Cancer	0.0183282	0.981672
Colorectal	1_Cancer	0.00805406	0.991946
Colorectal	0_Control	0.990444	0.00955579
Colorectal	1_Cancer	0.0226016	0.977398
Colorectal	1_Cancer	0.191945	0.808055
Colorectal	1_Cancer	0.0039065	0.996093
Colorectal	1_Cancer	0.0599453	0.940055
Colorectal	0_Control	0.906774	0.0932257
Colorectal	0_Control	0.872668	0.127332
Colorectal	1_Cancer	0.0274893	0.972511
Colorectal	0_Control	0.905688	0.0943117
Colorectal	1_Cancer	0.0484843	0.951516
Colorectal	1_Cancer	0.519901	0.480099
Colorectal	0_Control	0.895558	0.104442
Colorectal	0_Control	0.887028	0.112972
Colorectal	1_Cancer	0.0328381	0.967162
Colorectal	1_Cancer	0.0156616	0.984338
Colorectal	0_Control	0.974389	0.0256109
Colorectal	0_Control	0.562943	0.437057
Colorectal	0_Control	0.783624	0.216376
Colorectal	1_Cancer	0.0116086	0.988391
Colorectal	0_Control	0.99175	0.00825046
Colorectal	0_Control	0.992859	0.00714111
Colorectal	0_Control	0.816941	0.183059
Colorectal	1_Cancer	0.0165567	0.983443
Colorectal	0_Control	0.601086	0.398914
Colorectal	0_Control	0.924625	0.0753747
Colorectal	0_Control	0.994914	0.00508594
Colorectal	1_Cancer	0.0799391	0.920061
Colorectal	0_Control	0.943638	0.0563618
Colorectal	1_Cancer	0.00382703	0.996173
Colorectal	0_Control	0.992455	0.00754477
Colorectal	0_Control	0.984301	0.0156992
Colorectal	1_Cancer	0.0060351	0.993965
Colorectal	1_Cancer	0.00259796	0.997402
Colorectal	0_Control	0.952094	0.0479063
Colorectal	1_Cancer	0.0436857	0.956314
Colorectal	1_Cancer	0.0103725	0.989628
Colorectal	0_Control	0.988898	0.0111017
Colorectal	1_Cancer	0.375609	0.624391
Colorectal	1_Cancer	0.0652115	0.934788
Colorectal	0_Control	0.620786	0.379214
Colorectal	0_Control	0.998562	0.00143831
Colorectal	0_Control	0.982379	0.0176211
Colorectal	1_Cancer	0.0024825	0.997518
Colorectal	0_Control	0.986358	0.0136424
Colorectal	0_Control	0.99295	0.00704981
Colorectal	1_Cancer	0.000117854	0.999882
Colorectal	0_Control	0.989706	0.0102942
Colorectal	1_Cancer	0.523377	0.476623
Colorectal	1_Cancer	0.138069	0.861931
Colorectal	0_Control	0.953028	0.0469715
Colorectal	0_Control	0.971532	0.0284675
Colorectal	1_Cancer	0.0539973	0.946003
Colorectal	0_Control	0.619689	0.380311
Colorectal	0_Control	0.998291	0.00170938
Colorectal	1_Cancer	0.848153	0.151847
Colorectal	0_Control	0.934453	0.0655474
Colorectal	1_Cancer	0.436638	0.563362
Colorectal	0_Control	0.999917	8.3288e-05
Colorectal	1_Cancer	0.022715	0.977285
Colorectal	0_Control	0.908493	0.0915073
Colorectal	0_Control	0.999088	0.000911575
Colorectal	0_Control	0.65268	0.34732
Colorectal	0_Control	0.999745	0.000255323
Colorectal	1_Cancer	0.415111	0.584889
Colorectal	0_Control	0.59508	0.40492
Colorectal	0_Control	0.840137	0.159863
Colorectal	1_Cancer	0.149635	0.850365
Colorectal	1_Cancer	0.283731	0.716269
Colorectal	1_Cancer	0.198789	0.801211
Colorectal	1_Cancer	0.0405612	0.959439
Colorectal	0_Control	0.954561	0.0454386
Colorectal	0_Control	0.850922	0.149078
Colorectal	0_Control	0.996928	0.00307164
Colorectal	0_Control	0.91671	0.0832901
Colorectal	0_Control	0.900286	0.0997141
Colorectal	1_Cancer	0.290309	0.709691
Colorectal	0_Control	0.998141	0.0018589
Colorectal	0_Control	0.984202	0.015798
Colorectal	0_Control	0.999976	2.4332e-05
Colorectal	0_Control	0.907516	0.0924836
Colorectal	0_Control	0.347037	0.652963
Colorectal	0_Control	0.999988	1.17429e-05
Colorectal	0_Control	0.897337	0.102663
Colorectal	0_Control	0.946713	0.053287
Colorectal	0_Control	0.999622	0.000378184
Colorectal	0_Control	0.437116	0.562884
Colorectal	0_Control	0.806428	0.193572
Colorectal	0_Control	0.995583	0.00441718
Colorectal	0_Control	0.965329	0.0346715
Colorectal	0_Control	0.998262	0.00173793
Colorectal	1_Cancer	0.0137029	0.986297
Colorectal	1_Cancer	0.00157225	0.998428
Colorectal	1_Cancer	0.0357492	0.964251
Colorectal	1_Cancer	0.0446224	0.955378
Colorectal	1_Cancer	0.129916	0.870084
Colorectal	1_Cancer	0.00219506	0.997805
Colorectal	1_Cancer	0.0180327	0.981967
Colorectal	1_Cancer	0.107689	0.892311
Colorectal	1_Cancer	0.0115234	0.988477
Colorectal	1_Cancer	0.00108217	0.998918
Colorectal	0_Control	0.981393	0.0186071
Lung	0_Control	0.9966	0.00339985
Lung	1_Cancer	0.0267381	0.973262
Lung	1_Cancer	0.0143644	0.985636
Lung	1_Cancer	0.477363	0.522637
Lung	1_Cancer	0.137532	0.862468
Lung	0_Control	0.995787	0.0042135
Lung	0_Control	0.858046	0.141954
Lung	0_Control	0.189077	0.810923
Lung	1_Cancer	0.00568374	0.994316
Lung	1_Cancer	0.00133954	0.99866
Lung	0_Control	0.973265	0.0267353
Lung	0_Control	0.96025	0.0397503
Lung	0_Control	0.338504	0.661496
Lung	0_Control	0.462212	0.537788
Lung	0_Control	0.889212	0.110788
Lung	0_Control	0.950216	0.0497842
Lung	0_Control	0.00494588	0.995054
Lung	0_Control	0.857567	0.142433
Lung	0_Control	0.419832	0.580168
Lung	0_Control	0.994127	0.00587343
Lung	0_Control	0.999692	0.000307756
Lung	0_Control	0.178106	0.821894
Lung	0_Control	0.943086	0.0569141
Lung	0_Control	0.885764	0.114236
Lung	0_Control	0.971398	0.0286019
Lung	0_Control	0.755551	0.244449
Lung	0_Control	0.96787	0.0321301
Lung	0_Control	0.98971	0.0102902
Lung	0_Control	0.997494	0.00250551
Lung	0_Control	0.809167	0.190833
Lung	0_Control	0.984957	0.0150435
Lung	0_Control	0.803063	0.196937
Lung	0_Control	0.933567	0.0664328
Lung	0_Control	0.865566	0.134434
Lung	0_Control	0.504867	0.495133
Lung	0_Control	0.839904	0.160096
Lung	0_Control	0.999838	0.000161706
Lung	0_Control	0.326651	0.673349
Lung	0_Control	0.970068	0.0299316
Lung	0_Control	0.145634	0.854366
Lung	0_Control	0.685454	0.314546
Lung	0_Control	0.889924	0.110076
Lung	0_Control	0.698032	0.301968
Lung	0_Control	0.591294	0.408706
Lung	0_Control	0.160254	0.839746
Lung	0_Control	0.990806	0.00919374
Lung	0_Control	0.998859	0.00114087
Lung	0_Control	0.680567	0.319433
Lung	0_Control	0.999139	0.00086082
Lung	0_Control	0.973467	0.0265326
Lung	0_Control	0.903999	0.096001
Lung	0_Control	0.547885	0.452115
Lung	1_Cancer	0.000350496	0.99965
Lung	1_Cancer	0.00507779	0.994922
Lung	1_Cancer	0.405803	0.594197
Lung	0_Control	0.775704	0.224296
Lung	1_Cancer	0.0482819	0.951718
Lung	1_Cancer	0.0326404	0.96736
Lung	0_Control	0.984812	0.0151876
Lung	0_Control	0.995247	0.00475336
Lung	0_Control	0.137672	0.862328
Lung	1_Cancer	0.0551626	0.944837
Lung	1_Cancer	0.0106613	0.989339
Lung	1_Cancer	0.433197	0.566803
Lung	1_Cancer	0.000796708	0.999203
Lung	0_Control	0.992746	0.00725369
Lung	1_Cancer	0.00504525	0.994955
Lung	0_Control	0.217461	0.782539
Lung	1_Cancer	0.0101091	0.989891
Lung	0_Control	0.995914	0.00408553
Lung	1_Cancer	0.00169165	0.998308
Lung	1_Cancer	0.00135916	0.998641
Lung	0_Control	0.982238	0.0177616
Lung	0_Control	0.555159	0.444841
Lung	1_Cancer	0.0158553	0.984145
Lung	1_Cancer	0.0872392	0.912761
Lung	1_Cancer	0.0167099	0.98329
Lung	1_Cancer	0.00136827	0.998632
Lung	0_Control	0.971829	0.0281712
Lung	1_Cancer	0.040908	0.959092
Lung	0_Control	0.956273	0.0437274
Lung	1_Cancer	0.00403019	0.99597
Lung	1_Cancer	0.0256981	0.974302
Lung	1_Cancer	0.167287	0.832713
Lung	0_Control	0.996337	0.003663
Lung	0_Control	0.99993	7.02252e-05
Lung	0_Control	0.997768	0.00223245
Lung	0_Control	0.976879	0.0231213
Lung	1_Cancer	0.135506	0.864494
Lung	1_Cancer	0.396062	0.603938
Lung	1_Cancer	0.0483514	0.951649
Lung	0_Control	0.998489	0.00151051
Lung	1_Cancer	0.285705	0.714295
Lung	1_Cancer	0.659368	0.340632
Lung	1_Cancer	0.08714	0.91286
Lung	1_Cancer	0.0597419	0.940258
Lung	0_Control	0.98924	0.0107603
Lung	0_Control	0.664519	0.335481
Lung	1_Cancer	0.0108165	0.989184
Lung	1_Cancer	0.121007	0.878993
Lung	0_Control	0.625988	0.374012
Lung	0_Control	0.553362	0.446638
Lung	0_Control	0.781849	0.218151
Lung	0_Control	0.995166	0.00483359
Lung	1_Cancer	0.0149079	0.985092
Lung	1_Cancer	0.00950197	0.990498
Lung	1_Cancer	0.00120229	0.998798
Lung	1_Cancer	0.095137	0.904863
Lung	1_Cancer	0.173729	0.826271
Lung	0_Control	0.903265	0.0967346
Lung	1_Cancer	0.503216	0.496784
Lung	1_Cancer	0.0111691	0.988831
Lung	1_Cancer	0.23637	0.76363
Lung	1_Cancer	0.010265	0.989735
Lung	0_Control	0.99969	0.000309827
Lung	0_Control	0.995664	0.00433646
Lung	1_Cancer	0.0224435	0.977556
Lung	1_Cancer	0.00675778	0.993242
Lung	1_Cancer	0.00108309	0.998917
Lung	0_Control	0.999791	0.000209317
Lung	1_Cancer	0.47035	0.52965
Lung	1_Cancer	0.023848	0.976152
Lung	0_Control	0.967748	0.0322518
Lung	1_Cancer	0.335999	0.664001
Lung	1_Cancer	0.996289	0.0037109
Lung	1_Cancer	0.013945	0.986055
Lung	1_Cancer	0.000838901	0.999161
Lung	1_Cancer	0.006148	0.993852
Lung	1_Cancer	0.889519	0.110481
Lung	1_Cancer	0.00271344	0.997287
Lung	1_Cancer	0.10172	0.89828
Lung	1_Cancer	0.0152404	0.98476
Lung	1_Cancer	0.0561844	0.943816
Lung	1_Cancer	0.106838	0.893162
Lung	1_Cancer	0.653132	0.346868
Lung	1_Cancer	0.00172436	0.998276
Lung	0_Control	0.999375	0.000625356
Lung	1_Cancer	0.115049	0.884951
Lung	1_Cancer	0.20118	0.79882
Lung	0_Control	0.997944	0.00205565
Lung	1_Cancer	0.00375274	0.996247
Lung	1_Cancer	0.743678	0.256322
Lung	1_Cancer	0.277331	0.722669
Lung	1_Cancer	0.0111318	0.988868
Lung	1_Cancer	0.0117945	0.988206
Lung	0_Control	0.540906	0.459094
Lung	0_Control	0.802173	0.197827
Lung	1_Cancer	0.0322208	0.967779
Lung	1_Cancer	0.0147628	0.985237
Lung	0_Control	0.999853	0.000147241
Lung	1_Cancer	0.0629941	0.937006
Lung	0_Control	0.825054	0.174946
Lung	0_Control	0.975453	0.0245466
Lung	1_Cancer	0.0783462	0.921654
Lung	0_Control	0.539719	0.460281
Lung	1_Cancer	0.421086	0.578914
Lung	1_Cancer	0.0236302	0.97637
Lung	1_Cancer	0.00152627	0.998474
Lung	1_Cancer	0.336111	0.663889
Lung	1_Cancer	0.796376	0.203624
Lung	1_Cancer	0.0107431	0.989257
Lung	0_Control	0.757039	0.242961
Lung	0_Control	0.996694	0.00330565
Lung	0_Control	0.987491	0.0125089
Lung	0_Control	0.652446	0.347554
Lung	0_Control	0.988112	0.011888
Lung	0_Control	0.801874	0.198126
Lung	0_Control	0.999452	0.000547687
Glioma	0_Control	0.930625	0.0693753
Glioma	0_Control	0.938763	0.0612373
Glioma	1_Cancer	0.133176	0.866824
Glioma	1_Cancer	0.0411013	0.958899
Glioma	1_Cancer	0.110361	0.889639
Glioma	1_Cancer	0.0265901	0.97341
Glioma	1_Cancer	0.185332	0.814668
Glioma	1_Cancer	0.00955458	0.990445
Glioma	1_Cancer	0.170026	0.829974
Glioma	0_Control	0.997001	0.0029987
Glioma	1_Cancer	0.0652174	0.934783
Glioma	0_Control	0.655323	0.344677
Glioma	1_Cancer	0.0241375	0.975863
Glioma	1_Cancer	0.00611447	0.993886
Glioma	1_Cancer	0.0100896	0.98991
Glioma	0_Control	0.854262	0.145738
Glioma	1_Cancer	0.025897	0.974103
Glioma	1_Cancer	0.0117279	0.988272
Glioma	1_Cancer	0.00453353	0.995466
Glioma	1_Cancer	0.00862669	0.991373
Glioma	1_Cancer	0.0832972	0.916703
Glioma	1_Cancer	0.936042	0.0639582
Glioma	1_Cancer	0.110624	0.889376
Glioma	1_Cancer	0.0544431	0.945557
Glioma	1_Cancer	0.0337295	0.96627
Glioma	1_Cancer	0.000847504	0.999152
Glioma	1_Cancer	0.0211722	0.978828
Glioma	0_Control	0.628736	0.371264
Glioma	0_Control	0.730879	0.269121
Glioma	0_Control	0.998015	0.00198482
Glioma	0_Control	0.903483	0.0965172
Glioma	1_Cancer	0.0115314	0.988469
Glioma	0_Control	0.99764	0.00236027
Glioma	1_Cancer	0.0142522	0.985748
Glioma	1_Cancer	0.0242025	0.975798
Glioma	1_Cancer	0.522237	0.477763
Glioma	0_Control	0.613446	0.386554
Glioma	0_Control	0.987932	0.0120684
Glioma	0_Control	0.72511	0.27489
Glioma	1_Cancer	0.040112	0.959888
Glioma	1_Cancer	0.354545	0.645455
Glioma	1_Cancer	0.0292965	0.970703
Glioma	1_Cancer	0.0952876	0.904712
Glioma	1_Cancer	0.429711	0.570289
Glioma	0_Control	0.935412	0.0645882
Glioma	1_Cancer	0.0173106	0.982689
Glioma	1_Cancer	0.00292299	0.997077
Glioma	0_Control	0.996864	0.00313616
Glioma	0_Control	0.894258	0.105742
Glioma	1_Cancer	0.00185211	0.998148
Glioma	1_Cancer	0.0442453	0.955755
Glioma	1_Cancer	0.010471	0.989529
Glioma	1_Cancer	0.0191652	0.980835
Glioma	0_Control	0.796419	0.203581
Glioma	0_Control	0.965509	0.034491
Glioma	1_Cancer	0.697755	0.302245
Glioma	0_Control	0.912797	0.0872031
Glioma	0_Control	0.965743	0.034257
Glioma	0_Control	0.902484	0.0975159
Glioma	0_Control	0.996719	0.003281
Glioma	0_Control	0.804923	0.195077
Glioma	0_Control	0.752879	0.247121
Glioma	0_Control	0.937126	0.0628742
Glioma	0_Control	0.705412	0.294588
Glioma	0_Control	0.598099	0.401901
Glioma	1_Cancer	0.0979217	0.902078
Glioma	1_Cancer	0.226023	0.773977
Glioma	0_Control	0.927693	0.072307
Glioma	1_Cancer	0.262706	0.737294
Glioma	0_Control	0.7793	0.2207
Glioma	1_Cancer	0.423974	0.576026
Glioma	0_Control	0.758306	0.241694
Glioma	1_Cancer	0.0573064	0.942694
Glioma	0_Control	0.454074	0.545926
Glioma	0_Control	0.903289	0.0967114
Glioma	0_Control	0.975573	0.0244274
Glioma	0_Control	0.942879	0.0571206
Glioma	0_Control	0.291586	0.708414
Glioma	0_Control	0.946363	0.0536371
Glioma	0_Control	0.918906	0.0810939
Glioma	0_Control	0.979526	0.0204737
Glioma	0_Control	0.861646	0.138354
Glioma	0_Control	0.815046	0.184954
Glioma	0_Control	0.610915	0.389085
Glioma	0_Control	0.880072	0.119928
Glioma	0_Control	0.416457	0.583543
Glioma	0_Control	0.982727	0.0172728
Breast	0_Control	0.819219	0.180781
Breast	0_Control	0.284369	0.715631
Breast	1_Cancer	0.256331	0.743669
Breast	0_Control	0.815155	0.184845
Breast	0_Control	0.995882	0.00411849
Breast	0_Control	0.66625	0.33375
Breast	0_Control	0.445728	0.554272
Breast	0_Control	0.811962	0.188038
Breast	0_Control	0.615931	0.384069
Breast	0_Control	0.522995	0.477005
Breast	1_Cancer	0.115862	0.884138
Breast	0_Control	0.941933	0.0580669
Breast	0_Control	0.316623	0.683377
Breast	0_Control	0.776075	0.223925
Breast	0_Control	0.978548	0.0214525
Breast	0_Control	0.90556	0.0944396
Breast	0_Control	0.752288	0.247712
Breast	0_Control	0.0682894	0.931711
Breast	1_Cancer	0.198135	0.801865
Breast	1_Cancer	0.163959	0.836041
Breast	1_Cancer	0.2423	0.7577
Breast	1_Cancer	0.474308	0.525692
Breast	0_Control	0.490619	0.509381
Breast	1_Cancer	0.477359	0.522641
Breast	1_Cancer	0.598141	0.401859
Breast	0_Control	0.993295	0.00670503
Breast	0_Control	0.952977	0.0470229
Breast	1_Cancer	0.214806	0.785194
Breast	1_Cancer	0.164541	0.835459
Breast	1_Cancer	0.155085	0.844915
Breast	1_Cancer	0.428102	0.571898
Breast	0_Control	0.97214	0.0278605
Breast	1_Cancer	0.624116	0.375884
Breast	1_Cancer	0.213757	0.786243
Breast	1_Cancer	0.0961314	0.903869
Breast	1_Cancer	0.207711	0.792289
Breast	1_Cancer	0.198964	0.801036
Breast	0_Control	0.997992	0.00200758
Breast	1_Cancer	0.132904	0.867096
Breast	0_Control	0.113164	0.886836
Breast	0_Control	0.386091	0.613909
Breast	1_Cancer	0.207437	0.792563
Breast	1_Cancer	0.152425	0.847575
Breast	0_Control	0.931534	0.0684661
Breast	0_Control	0.973375	0.0266246
Breast	1_Cancer	0.291689	0.708311
Breast	1_Cancer	0.177414	0.822586
Breast	0_Control	0.733163	0.266837
Breast	1_Cancer	0.0444891	0.955511
Breast	1_Cancer	0.142384	0.857616
Breast	1_Cancer	0.0802971	0.919703
Breast	0_Control	0.201577	0.798423
Breast	0_Control	0.904464	0.095536
Breast	0_Control	0.70749	0.29251
Breast	0_Control	0.64674	0.35326
Breast	0_Control	0.538053	0.461947
Breast	1_Cancer	0.395991	0.604009
Breast	1_Cancer	0.0943818	0.905618
Breast	1_Cancer	0.304029	0.695971
Breast	0_Control	0.94778	0.0522198
Breast	0_Control	0.870894	0.129106
Breast	1_Cancer	0.317332	0.682668
Breast	1_Cancer	0.223038	0.776962
Breast	1_Cancer	0.100095	0.899905
Breast	0_Control	0.977171	0.0228291
Breast	1_Cancer	0.68377	0.31623
Breast	1_Cancer	0.383919	0.616081
Breast	0_Control	0.758823	0.241177
Breast	0_Control	0.960361	0.0396393
Breast	1_Cancer	0.673701	0.326299
Breast	1_Cancer	0.0745204	0.92548
Breast	0_Control	0.554498	0.445502
Breast	0_Control	0.859769	0.140231
Breast	1_Cancer	0.360603	0.639397
Breast	1_Cancer	0.254523	0.745477
Breast	0_Control	0.800761	0.199239
Breast	0_Control	0.132215	0.867785
Breast	0_Control	0.37622	0.62378
Breast	0_Control	0.772022	0.227978
Breast	1_Cancer	0.465569	0.534431
Breast	1_Cancer	0.332212	0.667788
Breast	1_Cancer	0.689198	0.310802
Breast	1_Cancer	0.197602	0.802398
Breast	0_Control	0.423293	0.576707
Breast	1_Cancer	0.0987251	0.901275
Breast	0_Control	0.695443	0.304557
Breast	1_Cancer	0.263416	0.736584
Breast	0_Control	0.996803	0.00319687
Breast	0_Control	0.960743	0.0392572
Breast	1_Cancer	0.0208493	0.979151
Breast	0_Control	0.72596	0.27404
Breast	1_Cancer	0.239851	0.760149
Breast	0_Control	0.485957	0.514043
Breast	0_Control	0.692636	0.307364
Breast	0_Control	0.686835	0.313165
Cervical	1_Cancer	0.503805	0.496195
Cervical	1_Cancer	0.383187	0.616813
Cervical	0_Control	0.62482	0.37518
Cervical	0_Control	0.987154	0.0128456
Cervical	0_Control	0.442512	0.557488
Cervical	0_Control	0.928124	0.0718763
Cervical	1_Cancer	0.790717	0.209283
Cervical	0_Control	0.89061	0.10939
Cervical	0_Control	0.988985	0.0110152
Cervical	1_Cancer	0.100883	0.899117
Cervical	1_Cancer	0.740173	0.259827
Cervical	1_Cancer	0.576834	0.423166
Cervical	0_Control	0.999969	3.09543e-05
Cervical	0_Control	0.981177	0.0188231
Cervical	0_Control	0.875091	0.124909
Cervical	0_Control	0.915783	0.0842174
Cervical	0_Control	0.884857	0.115143
Cervical	1_Cancer	0.451141	0.548859
Cervical	0_Control	0.871823	0.128177
Cervical	1_Cancer	0.0694614	0.930539
Cervical	1_Cancer	0.142832	0.857168
Cervical	1_Cancer	0.622737	0.377263
Cervical	0_Control	0.955083	0.0449168
Cervical	0_Control	0.844246	0.155754
Cervical	0_Control	0.86666	0.13334
Cervical	1_Cancer	0.0325245	0.967475
Cervical	1_Cancer	0.583134	0.416866
Cervical	1_Cancer	0.0402581	0.959742
Cervical	0_Control	0.507271	0.492729
Cervical	0_Control	0.757976	0.242024
Cervical	0_Control	0.399895	0.600105
Cervical	1_Cancer	0.0593068	0.940693
Cervical	1_Cancer	0.857035	0.142965
Cervical	0_Control	0.958688	0.0413123
Cervical	1_Cancer	0.377956	0.622044
Cervical	1_Cancer	0.113236	0.886764
Cervical	1_Cancer	0.177854	0.822146
Cervical	1_Cancer	0.058717	0.941283
Cervical	0_Control	0.889717	0.110283
Cervical	1_Cancer	0.419379	0.580621
Cervical	1_Cancer	0.465597	0.534403
Cervical	0_Control	0.647693	0.352307
Cervical	0_Control	0.25997	0.74003
Cervical	0_Control	0.840853	0.159147
Cervical	0_Control	0.661387	0.338613
Cervical	0_Control	0.865127	0.134873
Cervical	1_Cancer	0.0858408	0.914159
Cervical	1_Cancer	0.844552	0.155448
Cervical	0_Control	0.573858	0.426142
Cervical	0_Control	0.598082	0.401918
Cervical	0_Control	0.989627	0.0103727
Cervical	0_Control	0.550046	0.449954
Cervical	0_Control	0.950566	0.0494344
Cervical	1_Cancer	0.814088	0.185912
Cervical	1_Cancer	0.312408	0.687592
Cervical	1_Cancer	0.150665	0.849335
Cervical	1_Cancer	0.0161191	0.983881
Cervical	1_Cancer	0.109315	0.890685
Cervical	1_Cancer	0.320128	0.679872
Cervical	1_Cancer	0.113602	0.886398
Endometrial	0_Control	0.732106	0.267894
Endometrial	0_Control	0.697345	0.302655
Endometrial	0_Control	0.820091	0.179909
Endometrial	0_Control	0.362485	0.637515
Endometrial	0_Control	0.907109	0.0928908
Endometrial	1_Cancer	0.410652	0.589348
Endometrial	1_Cancer	0.253805	0.746195
Endometrial	0_Control	0.631627	0.368373
Endometrial	1_Cancer	0.0541677	0.945832
Endometrial	1_Cancer	0.333398	0.666602
Endometrial	1_Cancer	0.258284	0.741716
Endometrial	1_Cancer	0.225073	0.774927
Endometrial	1_Cancer	0.0689445	0.931055
Endometrial	1_Cancer	0.18306	0.81694
Endometrial	1_Cancer	0.196277	0.803723
Endometrial	1_Cancer	0.0743162	0.925684
Endometrial	0_Control	0.177692	0.822308
Endometrial	0_Control	0.647706	0.352294
Endometrial	1_Cancer	0.365299	0.634701
Endometrial	1_Cancer	0.0642372	0.935763
Endometrial	0_Control	0.987321	0.0126787
Endometrial	1_Cancer	0.536843	0.463157
Endometrial	1_Cancer	0.208776	0.791224
Endometrial	0_Control	0.367349	0.632651
Endometrial	1_Cancer	0.232109	0.767891
Endometrial	1_Cancer	0.0513637	0.948636
Endometrial	1_Cancer	0.137446	0.862554
Endometrial	1_Cancer	0.11429	0.88571
Endometrial	0_Control	0.848706	0.151294
Endometrial	1_Cancer	0.592141	0.407859
Endometrial	1_Cancer	0.583907	0.416093
Endometrial	1_Cancer	0.11919	0.88081
Endometrial	0_Control	0.99597	0.00402961
Endometrial	1_Cancer	0.119677	0.880323
Endometrial	1_Cancer	0.183341	0.816659
Endometrial	1_Cancer	0.559428	0.440572
Endometrial	1_Cancer	0.266274	0.733726
Endometrial	0_Control	0.509131	0.490869
Endometrial	0_Control	0.726106	0.273894
Endometrial	0_Control	0.719819	0.280181
Endometrial	1_Cancer	0.23869	0.76131
Endometrial	1_Cancer	0.0806989	0.919301
Endometrial	1_Cancer	0.596125	0.403875
Endometrial	1_Cancer	0.593297	0.406703
Endometrial	0_Control	0.581535	0.418465
Endometrial	0_Control	0.897039	0.102961
Endometrial	0_Control	0.457021	0.542979
Endometrial	0_Control	0.183791	0.816209
Endometrial	0_Control	0.880287	0.119713
Endometrial	0_Control	0.921349	0.0786513
Endometrial	0_Control	0.956725	0.0432752
Endometrial	0_Control	0.827101	0.172899
Endometrial	0_Control	0.479115	0.520885
Endometrial	0_Control	0.242015	0.757985
Endometrial	0_Control	0.662546	0.337454
Endometrial	0_Control	0.916184	0.083816
Endometrial	1_Cancer	0.511821	0.488179
Endometrial	0_Control	0.421922	0.578078
Endometrial	0_Control	0.991961	0.00803927
Endometrial	0_Control	0.560689	0.439311
Ovarian	1_Cancer	0.70501	0.29499
Ovarian	1_Cancer	0.400369	0.599631
Ovarian	0_Control	0.791073	0.208927
Ovarian	1_Cancer	0.122223	0.877777
Ovarian	1_Cancer	0.350402	0.649598
Ovarian	1_Cancer	0.576702	0.423298
Ovarian	1_Cancer	0.498182	0.501818
Ovarian	1_Cancer	0.0311124	0.968888
Ovarian	0_Control	0.605883	0.394117
Ovarian	0_Control	0.82873	0.17127
Ovarian	0_Control	0.882048	0.117952
Ovarian	0_Control	0.784798	0.215202
Ovarian	0_Control	0.914817	0.0851832
Ovarian	0_Control	0.359944	0.640056
Ovarian	1_Cancer	0.239837	0.760163
Ovarian	0_Control	0.837702	0.162298
Ovarian	0_Control	0.459197	0.540803
Ovarian	0_Control	0.906141	0.0938591
Ovarian	1_Cancer	0.0880068	0.911993
Ovarian	0_Control	0.746854	0.253146
Ovarian	1_Cancer	0.304213	0.695787
Ovarian	0_Control	0.762471	0.237529
Ovarian	0_Control	0.664823	0.335177
Ovarian	0_Control	0.657873	0.342127
Ovarian	0_Control	0.589386	0.410614
Ovarian	0_Control	0.84525	0.15475
Ovarian	0_Control	0.628917	0.371083
Ovarian	1_Cancer	0.231518	0.768482
Ovarian	1_Cancer	0.140758	0.859242
Ovarian	1_Cancer	0.113001	0.886999
Ovarian	0_Control	0.645542	0.354458
Ovarian	1_Cancer	0.112595	0.887405
Ovarian	0_Control	0.798088	0.201912
Ovarian	0_Control	0.647568	0.352432
Ovarian	1_Cancer	0.0700265	0.929974
Ovarian	1_Cancer	0.350951	0.649049
Ovarian	0_Control	0.589826	0.410174
Ovarian	0_Control	0.727383	0.272617
Ovarian	1_Cancer	0.0194145	0.980586
Ovarian	1_Cancer	0.643558	0.356442
Ovarian	1_Cancer	0.0886282	0.911372
Ovarian	1_Cancer	0.0643591	0.935641
Ovarian	1_Cancer	0.302458	0.697542
Ovarian	1_Cancer	0.0586451	0.941355
Ovarian	0_Control	0.775853	0.224147
Ovarian	0_Control	0.846298	0.153702
Ovarian	0_Control	0.452454	0.547546
Ovarian	1_Cancer	0.0559488	0.944051
Ovarian	0_Control	0.827501	0.172499
Ovarian	1_Cancer	0.103571	0.896429
Ovarian	1_Cancer	0.113998	0.886002
Ovarian	1_Cancer	0.245534	0.754466
Ovarian	1_Cancer	0.269522	0.730478
Ovarian	1_Cancer	0.111583	0.888417
Ovarian	0_Control	0.864109	0.135891
Ovarian	0_Control	0.732676	0.267324
Ovarian	1_Cancer	0.207846	0.792154
Ovarian	0_Control	0.87815	0.12185
Ovarian	1_Cancer	0.18487	0.81513
Ovarian	0_Control	0.253774	0.746226
Ovarian	1_Cancer	0.0952002	0.9048
Ovarian	1_Cancer	0.281325	0.718675
Ovarian	1_Cancer	0.116567	0.883433
Ovarian	1_Cancer	0.556501	0.443499
Ovarian	0_Control	0.849094	0.150906
Ovarian	0_Control	0.369001	0.630999
Ovarian	0_Control	0.735162	0.264838
Ovarian	1_Cancer	0.66166	0.33834
Ovarian	1_Cancer	0.715996	0.284004
Ovarian	0_Control	0.945782	0.0542184
Ovarian	0_Control	0.690451	0.309549
Ovarian	1_Cancer	0.149605	0.850395
Ovarian	1_Cancer	0.382855	0.617145
Ovarian	0_Control	0.920036	0.0799644
Ovarian	0_Control	0.798959	0.201041
Ovarian	1_Cancer	0.626277	0.373723
Ovarian	1_Cancer	0.20158	0.79842
Ovarian	0_Control	0.749979	0.250021
Ovarian	0_Control	0.707005	0.292995
Ovarian	0_Control	0.85598	0.14402
Prostate	1_Cancer	0.0580347	0.941965
Prostate	1_Cancer	0.0715803	0.92842
Prostate	1_Cancer	0.00662406	0.993376
Prostate	0_Control	0.0213065	0.978694
Prostate	0_Control	0.995544	0.00445648
Prostate	1_Cancer	0.00721721	0.992783
Prostate	1_Cancer	0.0468278	0.953172
Prostate	0_Control	0.564927	0.435073
Prostate	0_Control	0.325265	0.674735
Prostate	1_Cancer	0.00379748	0.996203
Prostate	1_Cancer	0.505069	0.494931
Prostate	0_Control	0.995929	0.00407058
Prostate	1_Cancer	0.00627542	0.993725
Prostate	1_Cancer	0.0460722	0.953928
Prostate	1_Cancer	0.185438	0.814562
Prostate	1_Cancer	0.124065	0.875935
Prostate	1_Cancer	0.0128515	0.987148
Prostate	1_Cancer	0.00531714	0.994683
Prostate	1_Cancer	0.00816391	0.991836
Prostate	1_Cancer	0.143476	0.856524
Prostate	1_Cancer	0.610026	0.389974
Prostate	1_Cancer	0.00177068	0.998229
Prostate	1_Cancer	0.0270117	0.972988
Prostate	1_Cancer	0.0372151	0.962785
Prostate	0_Control	0.961948	0.0380515
Prostate	0_Control	0.99762	0.00237963
Prostate	1_Cancer	0.0289553	0.971045
Prostate	1_Cancer	0.0175135	0.982486
Prostate	1_Cancer	0.0157538	0.984246
Prostate	0_Control	0.711929	0.288071
Prostate	1_Cancer	0.00102492	0.998975
Prostate	0_Control	0.99981	0.000189835
Prostate	1_Cancer	0.0196801	0.98032
Prostate	1_Cancer	0.185903	0.814097
Prostate	1_Cancer	0.0564997	0.9435
Prostate	1_Cancer	0.145076	0.854924
Prostate	1_Cancer	0.113809	0.886191
Prostate	1_Cancer	0.0279662	0.972034
Prostate	1_Cancer	0.846659	0.153341
Prostate	1_Cancer	0.00164574	0.998354
Prostate	0_Control	0.78259	0.21741
Prostate	0_Control	0.827372	0.172628
Prostate	1_Cancer	0.227526	0.772474
Prostate	1_Cancer	0.256713	0.743287
Prostate	1_Cancer	0.327943	0.672057
Prostate	1_Cancer	0.187956	0.812044
Prostate	1_Cancer	0.064818	0.935182
Prostate	1_Cancer	0.0528181	0.947182
Prostate	1_Cancer	0.0207592	0.979241
Prostate	1_Cancer	0.12555	0.87445
Prostate	1_Cancer	0.138491	0.861509
Prostate	0_Control	0.883298	0.116702
Prostate	0_Control	0.719239	0.280761
Prostate	1_Cancer	0.0881993	0.911801
Prostate	0_Control	0.977982	0.0220182
Prostate	0_Control	0.305653	0.694347
Prostate	0_Control	0.985645	0.0143548
Prostate	1_Cancer	0.00996604	0.990034
Prostate	1_Cancer	0.0106737	0.989326
Prostate	1_Cancer	0.00928268	0.990717
Prostate	1_Cancer	0.00871864	0.991281
Prostate	1_Cancer	0.0440923	0.955908
Prostate	0_Control	0.25862	0.74138
Prostate	1_Cancer	0.222957	0.777043
Prostate	0_Control	0.938429	0.0615715
Prostate	0_Control	0.993522	0.00647811
Prostate	0_Control	0.0387484	0.961252
Prostate	0_Control	0.701101	0.298899
Prostate	0_Control	0.901984	0.0980157
Prostate	1_Cancer	0.00397013	0.99603
Prostate	0_Control	0.0204357	0.979564
Prostate	0_Control	0.949631	0.0503686
Prostate	0_Control	0.934189	0.0658112
Prostate	0_Control	0.978337	0.0216633
Prostate	0_Control	0.989004	0.0109959
Prostate	0_Control	0.0943114	0.905689
Prostate	0_Control	0.715891	0.284109
Prostate	0_Control	0.135491	0.864509
Prostate	0_Control	0.997488	0.00251235
Prostate	0_Control	0.129021	0.870979
Prostate	0_Control	0.999957	4.28925e-05
Prostate	0_Control	0.999998	2.20976e-06
Prostate	0_Control	0.996853	0.00314696

## Sheet: 4b
Cancer	y	x			Cancer	AUC
AML	1	0			AML	1
AML	1	0.0454545			CLL	1
AML	1	0.0909091			DLBCL	0.82
AML	1	0.136364			Myeloma	0.99
AML	1	0.181818			Colorectal	0.99
AML	1	0.227273			Lung	0.95
AML	1	0.272727			Glioma	0.98
AML	1	0.318182			Breast	0.89
AML	1	0.363636			Cervical	0.9
AML	1	0.409091			Endometrial	0.88
AML	1	0.454545			Ovarian	0.95
AML	1	0.5			Prostate	0.91
AML	1	0.545455
AML	1	0.590909
AML	1	0.636364
AML	1	0.681818
AML	1	0.727273
AML	1	0.772727
AML	1	0.818182
AML	1	0.863636
AML	1	0.909091
AML	1	0.954545
AML	1	1
AML	0.933333	1
AML	0.866667	1
AML	0.8	1
AML	0.733333	1
AML	0.666667	1
AML	0.6	1
AML	0.533333	1
AML	0.466667	1
AML	0.4	1
AML	0.333333	1
AML	0.266667	1
AML	0.2	1
AML	0.133333	1
AML	0.0666667	1
AML	0	1
CLL	1	0
CLL	1	0.0454545
CLL	1	0.0909091
CLL	1	0.136364
CLL	1	0.181818
CLL	1	0.227273
CLL	1	0.272727
CLL	1	0.318182
CLL	1	0.363636
CLL	1	0.409091
CLL	1	0.454545
CLL	1	0.5
CLL	1	0.545455
CLL	1	0.590909
CLL	1	0.636364
CLL	1	0.681818
CLL	1	0.727273
CLL	1	0.772727
CLL	1	0.818182
CLL	1	0.863636
CLL	1	0.909091
CLL	1	0.954545
CLL	1	1
CLL	0.928571	1
CLL	0.857143	1
CLL	0.785714	1
CLL	0.714286	1
CLL	0.642857	1
CLL	0.571429	1
CLL	0.5	1
CLL	0.428571	1
CLL	0.357143	1
CLL	0.285714	1
CLL	0.214286	1
CLL	0.142857	1
CLL	0.0714286	1
CLL	0	1
DLBCL	1	0
DLBCL	1	0.0454545
DLBCL	1	0.0909091
DLBCL	1	0.136364
DLBCL	1	0.181818
DLBCL	1	0.227273
DLBCL	1	0.272727
DLBCL	1	0.318182
DLBCL	1	0.363636
DLBCL	0.9375	0.363636
DLBCL	0.9375	0.409091
DLBCL	0.9375	0.454545
DLBCL	0.9375	0.5
DLBCL	0.9375	0.545455
DLBCL	0.9375	0.590909
DLBCL	0.9375	0.636364
DLBCL	0.875	0.636364
DLBCL	0.875	0.681818
DLBCL	0.875	0.727273
DLBCL	0.8125	0.727273
DLBCL	0.75	0.727273
DLBCL	0.6875	0.727273
DLBCL	0.625	0.727273
DLBCL	0.5625	0.727273
DLBCL	0.5625	0.772727
DLBCL	0.5	0.772727
DLBCL	0.5	0.818182
DLBCL	0.4375	0.818182
DLBCL	0.4375	0.863636
DLBCL	0.4375	0.909091
DLBCL	0.4375	0.954545
DLBCL	0.375	0.954545
DLBCL	0.375	1
DLBCL	0.3125	1
DLBCL	0.25	1
DLBCL	0.1875	1
DLBCL	0.125	1
DLBCL	0.0625	1
DLBCL	0	1
Myeloma	1	0
Myeloma	1	0.0909091
Myeloma	1	0.181818
Myeloma	1	0.272727
Myeloma	1	0.363636
Myeloma	1	0.454545
Myeloma	1	0.545455
Myeloma	1	0.636364
Myeloma	1	0.727273
Myeloma	1	0.818182
Myeloma	1	0.909091
Myeloma	0.909091	0.909091
Myeloma	0.909091	1
Myeloma	0.818182	1
Myeloma	0.727273	1
Myeloma	0.636364	1
Myeloma	0.545455	1
Myeloma	0.454545	1
Myeloma	0.363636	1
Myeloma	0.272727	1
Myeloma	0.181818	1
Myeloma	0.0909091	1
Myeloma	0	1
Colorectal	1	0
Colorectal	1	0.0151515
Colorectal	1	0.030303
Colorectal	1	0.0454545
Colorectal	1	0.0606061
Colorectal	1	0.0757576
Colorectal	1	0.0909091
Colorectal	1	0.106061
Colorectal	1	0.121212
Colorectal	1	0.136364
Colorectal	1	0.151515
Colorectal	1	0.166667
Colorectal	1	0.181818
Colorectal	1	0.19697
Colorectal	1	0.212121
Colorectal	1	0.227273
Colorectal	1	0.242424
Colorectal	1	0.257576
Colorectal	1	0.272727
Colorectal	1	0.287879
Colorectal	1	0.30303
Colorectal	1	0.318182
Colorectal	1	0.333333
Colorectal	1	0.348485
Colorectal	1	0.363636
Colorectal	1	0.378788
Colorectal	1	0.393939
Colorectal	1	0.409091
Colorectal	1	0.424242
Colorectal	1	0.439394
Colorectal	1	0.454545
Colorectal	1	0.469697
Colorectal	1	0.484848
Colorectal	1	0.5
Colorectal	1	0.515152
Colorectal	1	0.530303
Colorectal	1	0.545455
Colorectal	1	0.560606
Colorectal	1	0.575758
Colorectal	1	0.590909
Colorectal	1	0.606061
Colorectal	1	0.621212
Colorectal	1	0.636364
Colorectal	1	0.651515
Colorectal	1	0.666667
Colorectal	1	0.681818
Colorectal	1	0.69697
Colorectal	1	0.712121
Colorectal	1	0.727273
Colorectal	1	0.742424
Colorectal	1	0.757576
Colorectal	1	0.772727
Colorectal	1	0.787879
Colorectal	1	0.80303
Colorectal	1	0.818182
Colorectal	0.984848	0.818182
Colorectal	0.984848	0.833333
Colorectal	0.984848	0.848485
Colorectal	0.984848	0.863636
Colorectal	0.984848	0.878788
Colorectal	0.984848	0.893939
Colorectal	0.984848	0.909091
Colorectal	0.984848	0.924242
Colorectal	0.969697	0.924242
Colorectal	0.969697	0.939394
Colorectal	0.969697	0.954545
Colorectal	0.969697	0.969697
Colorectal	0.954545	0.969697
Colorectal	0.939394	0.969697
Colorectal	0.939394	0.984848
Colorectal	0.924242	0.984848
Colorectal	0.909091	0.984848
Colorectal	0.893939	0.984848
Colorectal	0.893939	1
Colorectal	0.878788	1
Colorectal	0.863636	1
Colorectal	0.848485	1
Colorectal	0.833333	1
Colorectal	0.818182	1
Colorectal	0.80303	1
Colorectal	0.787879	1
Colorectal	0.772727	1
Colorectal	0.757576	1
Colorectal	0.742424	1
Colorectal	0.727273	1
Colorectal	0.712121	1
Colorectal	0.69697	1
Colorectal	0.681818	1
Colorectal	0.666667	1
Colorectal	0.651515	1
Colorectal	0.636364	1
Colorectal	0.621212	1
Colorectal	0.606061	1
Colorectal	0.590909	1
Colorectal	0.575758	1
Colorectal	0.560606	1
Colorectal	0.545455	1
Colorectal	0.530303	1
Colorectal	0.515152	1
Colorectal	0.5	1
Colorectal	0.484848	1
Colorectal	0.469697	1
Colorectal	0.454545	1
Colorectal	0.439394	1
Colorectal	0.424242	1
Colorectal	0.409091	1
Colorectal	0.393939	1
Colorectal	0.378788	1
Colorectal	0.363636	1
Colorectal	0.348485	1
Colorectal	0.333333	1
Colorectal	0.318182	1
Colorectal	0.30303	1
Colorectal	0.287879	1
Colorectal	0.272727	1
Colorectal	0.257576	1
Colorectal	0.242424	1
Colorectal	0.227273	1
Colorectal	0.212121	1
Colorectal	0.19697	1
Colorectal	0.181818	1
Colorectal	0.166667	1
Colorectal	0.151515	1
Colorectal	0.136364	1
Colorectal	0.121212	1
Colorectal	0.106061	1
Colorectal	0.0909091	1
Colorectal	0.0757576	1
Colorectal	0.0606061	1
Colorectal	0.0454545	1
Colorectal	0.030303	1
Colorectal	0.0151515	1
Colorectal	0	1
Lung	1	0
Lung	1	0.0113636
Lung	1	0.0227273
Lung	1	0.0340909
Lung	1	0.0454545
Lung	1	0.0568182
Lung	1	0.0681818
Lung	1	0.0795455
Lung	1	0.0909091
Lung	1	0.102273
Lung	1	0.113636
Lung	1	0.125
Lung	1	0.136364
Lung	1	0.147727
Lung	1	0.159091
Lung	1	0.170455
Lung	1	0.181818
Lung	1	0.193182
Lung	0.9875	0.193182
Lung	0.9875	0.204545
Lung	0.9875	0.215909
Lung	0.9875	0.227273
Lung	0.9875	0.238636
Lung	0.9875	0.25
Lung	0.9875	0.261364
Lung	0.9875	0.272727
Lung	0.9875	0.284091
Lung	0.9875	0.295455
Lung	0.9875	0.306818
Lung	0.9875	0.318182
Lung	0.9875	0.329545
Lung	0.9875	0.340909
Lung	0.9875	0.352273
Lung	0.9875	0.363636
Lung	0.9875	0.375
Lung	0.9875	0.386364
Lung	0.9875	0.397727
Lung	0.9875	0.409091
Lung	0.9875	0.420455
Lung	0.9875	0.431818
Lung	0.9875	0.443182
Lung	0.9875	0.454545
Lung	0.9875	0.465909
Lung	0.9875	0.477273
Lung	0.9875	0.488636
Lung	0.9875	0.5
Lung	0.9875	0.511364
Lung	0.9875	0.522727
Lung	0.9875	0.534091
Lung	0.9875	0.545455
Lung	0.9875	0.556818
Lung	0.975	0.556818
Lung	0.975	0.568182
Lung	0.975	0.579545
Lung	0.975	0.590909
Lung	0.975	0.602273
Lung	0.975	0.613636
Lung	0.975	0.625
Lung	0.975	0.636364
Lung	0.975	0.647727
Lung	0.975	0.659091
Lung	0.975	0.670455
Lung	0.975	0.681818
Lung	0.9625	0.681818
Lung	0.9625	0.693182
Lung	0.9625	0.704545
Lung	0.9625	0.715909
Lung	0.9625	0.727273
Lung	0.95	0.727273
Lung	0.95	0.738636
Lung	0.95	0.75
Lung	0.95	0.761364
Lung	0.95	0.772727
Lung	0.9375	0.772727
Lung	0.925	0.772727
Lung	0.925	0.784091
Lung	0.925	0.795455
Lung	0.925	0.806818
Lung	0.925	0.818182
Lung	0.925	0.829545
Lung	0.925	0.840909
Lung	0.925	0.852273
Lung	0.925	0.863636
Lung	0.925	0.875
Lung	0.9125	0.875
Lung	0.9	0.875
Lung	0.8875	0.875
Lung	0.8875	0.886364
Lung	0.875	0.886364
Lung	0.8625	0.886364
Lung	0.8625	0.897727
Lung	0.85	0.897727
Lung	0.8375	0.897727
Lung	0.8375	0.909091
Lung	0.825	0.909091
Lung	0.8125	0.909091
Lung	0.8125	0.920455
Lung	0.8	0.920455
Lung	0.7875	0.920455
Lung	0.775	0.920455
Lung	0.775	0.931818
Lung	0.7625	0.931818
Lung	0.7625	0.943182
Lung	0.7625	0.954545
Lung	0.75	0.954545
Lung	0.7375	0.954545
Lung	0.7375	0.965909
Lung	0.7375	0.977273
Lung	0.7375	0.988636
Lung	0.725	0.988636
Lung	0.7125	0.988636
Lung	0.7	0.988636
Lung	0.6875	0.988636
Lung	0.675	0.988636
Lung	0.6625	0.988636
Lung	0.65	0.988636
Lung	0.6375	0.988636
Lung	0.625	0.988636
Lung	0.6125	0.988636
Lung	0.6	0.988636
Lung	0.5875	0.988636
Lung	0.575	0.988636
Lung	0.5625	0.988636
Lung	0.55	0.988636
Lung	0.5375	0.988636
Lung	0.525	0.988636
Lung	0.5125	0.988636
Lung	0.5	0.988636
Lung	0.4875	0.988636
Lung	0.475	0.988636
Lung	0.4625	0.988636
Lung	0.45	0.988636
Lung	0.4375	0.988636
Lung	0.425	0.988636
Lung	0.4125	0.988636
Lung	0.4	0.988636
Lung	0.3875	0.988636
Lung	0.375	0.988636
Lung	0.3625	0.988636
Lung	0.35	0.988636
Lung	0.3375	0.988636
Lung	0.325	0.988636
Lung	0.3125	0.988636
Lung	0.3	0.988636
Lung	0.2875	0.988636
Lung	0.275	0.988636
Lung	0.2625	0.988636
Lung	0.25	0.988636
Lung	0.2375	0.988636
Lung	0.225	0.988636
Lung	0.2125	0.988636
Lung	0.2	0.988636
Lung	0.1875	0.988636
Lung	0.175	0.988636
Lung	0.175	1
Lung	0.1625	1
Lung	0.15	1
Lung	0.1375	1
Lung	0.125	1
Lung	0.1125	1
Lung	0.1	1
Lung	0.0875	1
Lung	0.075	1
Lung	0.0625	1
Lung	0.05	1
Lung	0.0375	1
Lung	0.025	1
Lung	0.0125	1
Lung	0	1
Glioma	1	0
Glioma	1	0.0227273
Glioma	1	0.0454545
Glioma	1	0.0681818
Glioma	1	0.0909091
Glioma	1	0.113636
Glioma	1	0.136364
Glioma	1	0.159091
Glioma	1	0.181818
Glioma	1	0.204545
Glioma	1	0.227273
Glioma	1	0.25
Glioma	1	0.272727
Glioma	1	0.295455
Glioma	1	0.318182
Glioma	1	0.340909
Glioma	0.976744	0.340909
Glioma	0.976744	0.363636
Glioma	0.976744	0.386364
Glioma	0.976744	0.409091
Glioma	0.976744	0.431818
Glioma	0.976744	0.454545
Glioma	0.976744	0.477273
Glioma	0.976744	0.5
Glioma	0.976744	0.522727
Glioma	0.976744	0.545455
Glioma	0.976744	0.568182
Glioma	0.976744	0.590909
Glioma	0.976744	0.613636
Glioma	0.976744	0.636364
Glioma	0.976744	0.659091
Glioma	0.976744	0.681818
Glioma	0.976744	0.704545
Glioma	0.976744	0.727273
Glioma	0.976744	0.75
Glioma	0.976744	0.772727
Glioma	0.976744	0.795455
Glioma	0.976744	0.818182
Glioma	0.953488	0.818182
Glioma	0.953488	0.840909
Glioma	0.953488	0.863636
Glioma	0.953488	0.886364
Glioma	0.953488	0.909091
Glioma	0.953488	0.931818
Glioma	0.930233	0.931818
Glioma	0.930233	0.954545
Glioma	0.906977	0.954545
Glioma	0.883721	0.954545
Glioma	0.883721	0.977273
Glioma	0.860465	0.977273
Glioma	0.860465	1
Glioma	0.837209	1
Glioma	0.813953	1
Glioma	0.790698	1
Glioma	0.767442	1
Glioma	0.744186	1
Glioma	0.72093	1
Glioma	0.697674	1
Glioma	0.674419	1
Glioma	0.651163	1
Glioma	0.627907	1
Glioma	0.604651	1
Glioma	0.581395	1
Glioma	0.55814	1
Glioma	0.534884	1
Glioma	0.511628	1
Glioma	0.488372	1
Glioma	0.465116	1
Glioma	0.44186	1
Glioma	0.418605	1
Glioma	0.395349	1
Glioma	0.372093	1
Glioma	0.348837	1
Glioma	0.325581	1
Glioma	0.302326	1
Glioma	0.27907	1
Glioma	0.255814	1
Glioma	0.232558	1
Glioma	0.209302	1
Glioma	0.186047	1
Glioma	0.162791	1
Glioma	0.139535	1
Glioma	0.116279	1
Glioma	0.0930233	1
Glioma	0.0697674	1
Glioma	0.0465116	1
Glioma	0.0232558	1
Glioma	0	1
Breast	1	0
Breast	1	0.02
Breast	1	0.04
Breast	1	0.06
Breast	1	0.08
Breast	1	0.1
Breast	1	0.12
Breast	1	0.14
Breast	1	0.16
Breast	1	0.18
Breast	1	0.2
Breast	1	0.22
Breast	1	0.24
Breast	1	0.26
Breast	1	0.28
Breast	1	0.3
Breast	1	0.32
Breast	1	0.34
Breast	1	0.36
Breast	1	0.38
Breast	1	0.4
Breast	1	0.42
Breast	1	0.44
Breast	1	0.46
Breast	1	0.48
Breast	1	0.5
Breast	1	0.52
Breast	1	0.54
Breast	1	0.56
Breast	1	0.58
Breast	1	0.6
Breast	1	0.62
Breast	0.977778	0.62
Breast	0.977778	0.64
Breast	0.955556	0.64
Breast	0.933333	0.64
Breast	0.933333	0.66
Breast	0.933333	0.68
Breast	0.911111	0.68
Breast	0.911111	0.7
Breast	0.888889	0.7
Breast	0.888889	0.72
Breast	0.888889	0.74
Breast	0.888889	0.76
Breast	0.888889	0.78
Breast	0.888889	0.8
Breast	0.866667	0.8
Breast	0.844444	0.8
Breast	0.822222	0.8
Breast	0.822222	0.82
Breast	0.8	0.82
Breast	0.8	0.84
Breast	0.777778	0.84
Breast	0.777778	0.86
Breast	0.755556	0.86
Breast	0.755556	0.88
Breast	0.733333	0.88
Breast	0.711111	0.88
Breast	0.688889	0.88
Breast	0.688889	0.9
Breast	0.666667	0.9
Breast	0.644444	0.9
Breast	0.644444	0.92
Breast	0.622222	0.92
Breast	0.6	0.92
Breast	0.577778	0.92
Breast	0.555556	0.92
Breast	0.533333	0.92
Breast	0.511111	0.92
Breast	0.488889	0.92
Breast	0.466667	0.92
Breast	0.444444	0.92
Breast	0.422222	0.92
Breast	0.422222	0.94
Breast	0.4	0.94
Breast	0.377778	0.94
Breast	0.355556	0.94
Breast	0.333333	0.94
Breast	0.311111	0.94
Breast	0.288889	0.94
Breast	0.266667	0.94
Breast	0.244444	0.94
Breast	0.222222	0.94
Breast	0.2	0.94
Breast	0.2	0.96
Breast	0.177778	0.96
Breast	0.177778	0.98
Breast	0.155556	0.98
Breast	0.133333	0.98
Breast	0.111111	0.98
Breast	0.0888889	0.98
Breast	0.0666667	0.98
Breast	0.0444444	0.98
Breast	0.0444444	1
Breast	0.0222222	1
Breast	0	1
Cervical	1	0
Cervical	1	0.0333333
Cervical	1	0.0666667
Cervical	1	0.1
Cervical	1	0.133333
Cervical	1	0.166667
Cervical	1	0.2
Cervical	1	0.233333
Cervical	1	0.266667
Cervical	1	0.3
Cervical	1	0.333333
Cervical	1	0.366667
Cervical	1	0.4
Cervical	1	0.433333
Cervical	1	0.466667
Cervical	1	0.5
Cervical	1	0.533333
Cervical	1	0.566667
Cervical	0.966667	0.566667
Cervical	0.933333	0.566667
Cervical	0.933333	0.6
Cervical	0.933333	0.633333
Cervical	0.9	0.633333
Cervical	0.866667	0.633333
Cervical	0.866667	0.666667
Cervical	0.833333	0.666667
Cervical	0.833333	0.7
Cervical	0.833333	0.733333
Cervical	0.833333	0.766667
Cervical	0.8	0.766667
Cervical	0.8	0.8
Cervical	0.766667	0.8
Cervical	0.733333	0.8
Cervical	0.733333	0.833333
Cervical	0.733333	0.866667
Cervical	0.733333	0.9
Cervical	0.7	0.9
Cervical	0.666667	0.9
Cervical	0.633333	0.9
Cervical	0.633333	0.933333
Cervical	0.6	0.933333
Cervical	0.6	0.966667
Cervical	0.566667	0.966667
Cervical	0.533333	0.966667
Cervical	0.5	0.966667
Cervical	0.466667	0.966667
Cervical	0.466667	1
Cervical	0.433333	1
Cervical	0.4	1
Cervical	0.366667	1
Cervical	0.333333	1
Cervical	0.3	1
Cervical	0.266667	1
Cervical	0.233333	1
Cervical	0.2	1
Cervical	0.166667	1
Cervical	0.133333	1
Cervical	0.1	1
Cervical	0.0666667	1
Cervical	0.0333333	1
Cervical	0	1
Endometrial	1	0
Endometrial	1	0.0333333
Endometrial	1	0.0666667
Endometrial	1	0.1
Endometrial	1	0.133333
Endometrial	1	0.166667
Endometrial	1	0.2
Endometrial	1	0.233333
Endometrial	1	0.266667
Endometrial	1	0.3
Endometrial	1	0.333333
Endometrial	1	0.366667
Endometrial	1	0.4
Endometrial	1	0.433333
Endometrial	1	0.466667
Endometrial	1	0.5
Endometrial	1	0.533333
Endometrial	1	0.566667
Endometrial	1	0.6
Endometrial	1	0.633333
Endometrial	0.966667	0.633333
Endometrial	0.933333	0.633333
Endometrial	0.9	0.633333
Endometrial	0.866667	0.633333
Endometrial	0.866667	0.666667
Endometrial	0.866667	0.7
Endometrial	0.833333	0.7
Endometrial	0.8	0.7
Endometrial	0.766667	0.7
Endometrial	0.766667	0.733333
Endometrial	0.766667	0.766667
Endometrial	0.766667	0.8
Endometrial	0.766667	0.833333
Endometrial	0.733333	0.833333
Endometrial	0.733333	0.866667
Endometrial	0.7	0.866667
Endometrial	0.7	0.9
Endometrial	0.666667	0.9
Endometrial	0.633333	0.9
Endometrial	0.6	0.9
Endometrial	0.566667	0.9
Endometrial	0.566667	0.933333
Endometrial	0.533333	0.933333
Endometrial	0.5	0.933333
Endometrial	0.466667	0.933333
Endometrial	0.433333	0.933333
Endometrial	0.4	0.933333
Endometrial	0.4	0.966667
Endometrial	0.366667	0.966667
Endometrial	0.333333	0.966667
Endometrial	0.333333	1
Endometrial	0.3	1
Endometrial	0.266667	1
Endometrial	0.233333	1
Endometrial	0.2	1
Endometrial	0.166667	1
Endometrial	0.133333	1
Endometrial	0.1	1
Endometrial	0.0666667	1
Endometrial	0.0333333	1
Endometrial	0	1
Ovarian	1	0
Ovarian	1	0.025
Ovarian	1	0.05
Ovarian	1	0.075
Ovarian	1	0.1
Ovarian	1	0.125
Ovarian	1	0.15
Ovarian	1	0.175
Ovarian	1	0.2
Ovarian	1	0.225
Ovarian	1	0.25
Ovarian	1	0.275
Ovarian	1	0.3
Ovarian	1	0.325
Ovarian	1	0.35
Ovarian	1	0.375
Ovarian	1	0.4
Ovarian	1	0.425
Ovarian	1	0.45
Ovarian	1	0.475
Ovarian	1	0.5
Ovarian	1	0.525
Ovarian	1	0.55
Ovarian	1	0.575
Ovarian	1	0.6
Ovarian	1	0.625
Ovarian	0.975	0.625
Ovarian	0.975	0.65
Ovarian	0.95	0.65
Ovarian	0.95	0.675
Ovarian	0.95	0.7
Ovarian	0.925	0.7
Ovarian	0.925	0.725
Ovarian	0.925	0.75
Ovarian	0.925	0.775
Ovarian	0.9	0.775
Ovarian	0.9	0.8
Ovarian	0.875	0.8
Ovarian	0.875	0.825
Ovarian	0.875	0.85
Ovarian	0.875	0.875
Ovarian	0.85	0.875
Ovarian	0.825	0.875
Ovarian	0.8	0.875
Ovarian	0.8	0.9
Ovarian	0.8	0.925
Ovarian	0.775	0.925
Ovarian	0.75	0.925
Ovarian	0.75	0.95
Ovarian	0.75	0.975
Ovarian	0.725	0.975
Ovarian	0.7	0.975
Ovarian	0.675	0.975
Ovarian	0.65	0.975
Ovarian	0.625	0.975
Ovarian	0.6	0.975
Ovarian	0.6	1
Ovarian	0.575	1
Ovarian	0.55	1
Ovarian	0.525	1
Ovarian	0.5	1
Ovarian	0.475	1
Ovarian	0.45	1
Ovarian	0.425	1
Ovarian	0.4	1
Ovarian	0.375	1
Ovarian	0.35	1
Ovarian	0.325	1
Ovarian	0.3	1
Ovarian	0.275	1
Ovarian	0.25	1
Ovarian	0.225	1
Ovarian	0.2	1
Ovarian	0.175	1
Ovarian	0.15	1
Ovarian	0.125	1
Ovarian	0.1	1
Ovarian	0.075	1
Ovarian	0.05	1
Ovarian	0.025	1
Ovarian	0	1
Prostate	1	0
Prostate	1	0.0285714
Prostate	1	0.0571429
Prostate	1	0.0857143
Prostate	1	0.114286
Prostate	1	0.142857
Prostate	1	0.171429
Prostate	1	0.2
Prostate	1	0.228571
Prostate	1	0.257143
Prostate	1	0.285714
Prostate	1	0.314286
Prostate	1	0.342857
Prostate	1	0.371429
Prostate	1	0.4
Prostate	1	0.428571
Prostate	1	0.457143
Prostate	1	0.485714
Prostate	1	0.514286
Prostate	1	0.542857
Prostate	0.979167	0.542857
Prostate	0.979167	0.571429
Prostate	0.979167	0.6
Prostate	0.979167	0.628571
Prostate	0.979167	0.657143
Prostate	0.979167	0.685714
Prostate	0.979167	0.714286
Prostate	0.958333	0.714286
Prostate	0.958333	0.742857
Prostate	0.9375	0.742857
Prostate	0.916667	0.742857
Prostate	0.916667	0.771429
Prostate	0.916667	0.8
Prostate	0.916667	0.828571
Prostate	0.895833	0.828571
Prostate	0.875	0.828571
Prostate	0.854167	0.828571
Prostate	0.833333	0.828571
Prostate	0.8125	0.828571
Prostate	0.791667	0.828571
Prostate	0.770833	0.828571
Prostate	0.75	0.828571
Prostate	0.729167	0.828571
Prostate	0.729167	0.857143
Prostate	0.729167	0.885714
Prostate	0.708333	0.885714
Prostate	0.6875	0.885714
Prostate	0.666667	0.885714
Prostate	0.666667	0.914286
Prostate	0.645833	0.914286
Prostate	0.625	0.914286
Prostate	0.604167	0.914286
Prostate	0.583333	0.914286
Prostate	0.5625	0.914286
Prostate	0.541667	0.914286
Prostate	0.520833	0.914286
Prostate	0.5	0.914286
Prostate	0.479167	0.914286
Prostate	0.479167	0.942857
Prostate	0.458333	0.942857
Prostate	0.4375	0.942857
Prostate	0.416667	0.942857
Prostate	0.395833	0.942857
Prostate	0.395833	0.971429
Prostate	0.375	0.971429
Prostate	0.375	1
Prostate	0.354167	1
Prostate	0.333333	1
Prostate	0.3125	1
Prostate	0.291667	1
Prostate	0.270833	1
Prostate	0.25	1
Prostate	0.229167	1
Prostate	0.208333	1
Prostate	0.1875	1
Prostate	0.166667	1
Prostate	0.145833	1
Prostate	0.125	1
Prostate	0.104167	1
Prostate	0.0833333	1
Prostate	0.0625	1
Prostate	0.0416667	1
Prostate	0.0208333	1
Prostate	0	1

[truncated: 25 more sheets: 4c, 5a, 5b, 5c, 5d, 6a, 6b, 6c, 6d, 6e, 6f, 6g, S1a, S1b, S1c, S2a, S2b, S3a, S3b, S4a …]
